# Supplementary material for: Relationships between immune cells, blood metabolites, and intrahepatic cholangiocarcinoma: a Mendelian randomization study with experimental validation
Source: Front Cell Dev Biol. 2026 May 22;14:1836249. doi: 10.3389/fcell.2026.1836249 (PMC13236900; doi:10.3389/fcell.2026.1836249)
Supplement: Supplementary file 1 [file Table2.xlsx]

## Sheet: Sheet1
Supplementary Table 2: Detailed information of instrumental variables used in MR analyses about immune cell he on ICC
exposure	SNP	chr	pos	effect_allele.exposure	other_allele.exposure	effect_allele.outcome	other_allele.outcome	beta.outcome	se.outcome	pval.outcome	proxy.outcome	target_snp.outcome	proxy_snp.outcome	target_a1.outcome	target_a2.outcome	proxy_a1.outcome	proxy_a2.outcome	mr_keep
CD4+ T cell Absolute Count || id:ebi-a-GCST90001590	rs3129891	6	32415080	A	G	A	G	-0.000137624	8.72e-05	0.11	FALSE	rs3129891	rs3129891	NA	NA	NA	NA	TRUE
CD4+ T cell Absolute Count || id:ebi-a-GCST90001590	rs3184504	12	111884608	C	T	C	T	0.000119395	7.1e-05	0.0929994	FALSE	rs3184504	rs3184504	NA	NA	NA	NA	TRUE
CD4+ T cell Absolute Count || id:ebi-a-GCST90001590	rs7162344	15	26030485	A	G	A	G	5.75e-05	7.6e-05	0.450001	FALSE	rs7162344	rs7162344	NA	NA	NA	NA	TRUE
CD4+ T cell Absolute Count || id:ebi-a-GCST90001590	rs9271772	6	32594309	A	G	A	G	-2.11e-05	9.24e-05	0.82	TRUE	rs9271772	rs9271774	G	A	A	C	TRUE
Terminally Differentiated CD8+ T cell Absolute Count || id:ebi-a-GCST90001557	rs10829262	10	18999976	G	T	G	T	4.88e-05	7.43e-05	0.51	FALSE	rs10829262	rs10829262	NA	NA	NA	NA	TRUE
Terminally Differentiated CD8+ T cell Absolute Count || id:ebi-a-GCST90001557	rs113702891	1	9586393	A	G	A	G	4.89e-05	0.000103161	0.64	FALSE	rs113702891	rs113702891	NA	NA	NA	NA	TRUE
Terminally Differentiated CD8+ T cell Absolute Count || id:ebi-a-GCST90001557	rs1958553	14	34077214	A	G	A	G	-9.66e-05	0.000112053	0.39	FALSE	rs1958553	rs1958553	NA	NA	NA	NA	TRUE
Terminally Differentiated CD8+ T cell Absolute Count || id:ebi-a-GCST90001557	rs2837838	21	42191862	G	A	G	A	-0.000150073	0.000145981	0.3	FALSE	rs2837838	rs2837838	NA	NA	NA	NA	TRUE
Terminally Differentiated CD8+ T cell Absolute Count || id:ebi-a-GCST90001557	rs4593919	10	118142847	C	T	C	T	0.000130409	0.000110411	0.24	FALSE	rs4593919	rs4593919	NA	NA	NA	NA	TRUE
Terminally Differentiated CD8+ T cell Absolute Count || id:ebi-a-GCST90001557	rs4796089	17	33814758	C	T	C	T	8.02e-05	0.000128334	0.53	FALSE	rs4796089	rs4796089	NA	NA	NA	NA	TRUE
Terminally Differentiated CD8+ T cell Absolute Count || id:ebi-a-GCST90001557	rs56669682	4	136465712	A	C	A	C	-4.5e-05	0.000125265	0.719999	FALSE	rs56669682	rs56669682	NA	NA	NA	NA	TRUE
Terminally Differentiated CD8+ T cell Absolute Count || id:ebi-a-GCST90001557	rs6707421	2	38897781	G	A	G	A	0.000125981	9.53e-05	0.19	FALSE	rs6707421	rs6707421	NA	NA	NA	NA	TRUE
Terminally Differentiated CD8+ T cell Absolute Count || id:ebi-a-GCST90001557	rs6915999	6	31377851	A	G	A	G	2.31e-05	9.51e-05	0.81	FALSE	rs6915999	rs6915999	NA	NA	NA	NA	TRUE
Terminally Differentiated CD8+ T cell Absolute Count || id:ebi-a-GCST90001557	rs7583259	2	38921934	G	C	G	C	-2.25e-05	7.17e-05	0.75	FALSE	rs7583259	rs7583259	NA	NA	NA	NA	FALSE
Terminally Differentiated CD8+ T cell Absolute Count || id:ebi-a-GCST90001557	rs78245997	7	67448185	G	T	G	T	0.000162628	0.000157157	0.3	FALSE	rs78245997	rs78245997	NA	NA	NA	NA	TRUE
Terminally Differentiated CD8+ T cell Absolute Count || id:ebi-a-GCST90001557	rs7989683	13	96304050	T	C	T	C	6.19e-05	0.000156199	0.69	FALSE	rs7989683	rs7989683	NA	NA	NA	NA	TRUE
CD39+ CD4+ T cell %CD4+ T cell || id:ebi-a-GCST90001659	rs12648210	4	89266460	G	A	G	A	0.000160277	0.000148055	0.28	FALSE	rs12648210	rs12648210	NA	NA	NA	NA	TRUE
CD39+ CD4+ T cell %CD4+ T cell || id:ebi-a-GCST90001659	rs12778797	10	96998688	C	T	C	T	-0.000127833	7.27e-05	0.0779992	FALSE	rs12778797	rs12778797	NA	NA	NA	NA	TRUE
CD39+ CD4+ T cell %CD4+ T cell || id:ebi-a-GCST90001659	rs1410600	10	97070694	T	C	T	C	5.26e-05	7.11e-05	0.46	FALSE	rs1410600	rs1410600	NA	NA	NA	NA	TRUE
CD39+ CD4+ T cell %CD4+ T cell || id:ebi-a-GCST90001659	rs4918960	10	97472570	A	T	A	T	6.19e-05	7.18e-05	0.39	FALSE	rs4918960	rs4918960	NA	NA	NA	NA	FALSE
CD39+ CD4+ T cell %CD4+ T cell || id:ebi-a-GCST90001659	rs61873892	10	100118038	T	C	T	C	-0.000109807	0.000171434	0.52	FALSE	rs61873892	rs61873892	NA	NA	NA	NA	TRUE
Effector Memory CD8+ T cell %T cell || id:ebi-a-GCST90001556	rs1583072	5	118002423	G	A	G	A	-9.73e-05	8.72e-05	0.26	FALSE	rs1583072	rs1583072	NA	NA	NA	NA	TRUE
Effector Memory CD8+ T cell %T cell || id:ebi-a-GCST90001556	rs2275854	6	29976838	G	A	G	A	-2.4e-05	8.52e-05	0.780001	FALSE	rs2275854	rs2275854	NA	NA	NA	NA	TRUE
Effector Memory CD8+ T cell %T cell || id:ebi-a-GCST90001556	rs4507432	4	1757235	G	A	G	A	-5.35e-05	9.01e-05	0.55	TRUE	rs4507432	rs4600980	A	G	T	G	TRUE
Effector Memory CD8+ T cell %T cell || id:ebi-a-GCST90001556	rs4802765	19	51589473	C	T	C	T	0.000226569	0.000102663	0.0269998	FALSE	rs4802765	rs4802765	NA	NA	NA	NA	TRUE
Effector Memory CD8+ T cell %T cell || id:ebi-a-GCST90001556	rs58905133	2	38892207	G	A	G	A	-7.93e-05	7.44e-05	0.29	TRUE	rs58905133	rs7559619	G	A	G	A	TRUE
Effector Memory CD8+ T cell %T cell || id:ebi-a-GCST90001556	rs7496	6	52842839	T	C	T	C	6e-05	0.000114314	0.6	FALSE	rs7496	rs7496	NA	NA	NA	NA	TRUE
Effector Memory CD8+ T cell %T cell || id:ebi-a-GCST90001556	rs76668354	2	103587624	G	C	G	C	5.13e-05	0.000131629	0.7	FALSE	rs76668354	rs76668354	NA	NA	NA	NA	TRUE
CD127- CD8+ T cell Absolute Count || id:ebi-a-GCST90001684	rs11060493	12	130160924	C	A	C	A	3.62e-05	0.000144095	0.8	FALSE	rs11060493	rs11060493	NA	NA	NA	NA	TRUE
CD127- CD8+ T cell Absolute Count || id:ebi-a-GCST90001684	rs1183901	10	90231718	C	T	C	T	2.37e-05	7.13e-05	0.74	FALSE	rs1183901	rs1183901	NA	NA	NA	NA	TRUE
CD127- CD8+ T cell Absolute Count || id:ebi-a-GCST90001684	rs2837838	21	42191862	G	A	G	A	-0.000150073	0.000145981	0.3	FALSE	rs2837838	rs2837838	NA	NA	NA	NA	TRUE
CD127- CD8+ T cell Absolute Count || id:ebi-a-GCST90001684	rs3130685	6	31206206	T	C	T	C	-6.51e-06	7.14e-05	0.93	FALSE	rs3130685	rs3130685	NA	NA	NA	NA	TRUE
CD127- CD8+ T cell Absolute Count || id:ebi-a-GCST90001684	rs6915999	6	31377851	A	G	A	G	2.31e-05	9.51e-05	0.81	FALSE	rs6915999	rs6915999	NA	NA	NA	NA	TRUE
CD64 on monocyte || id:ebi-a-GCST90002006	rs10276990	7	16903052	A	C	A	C	0.000151781	0.000139085	0.28	NA	NA	NA	NA	NA	NA	NA	TRUE
CD64 on monocyte || id:ebi-a-GCST90002006	rs11065979	12	112059557	T	C	T	C	-0.000122962	7.17e-05	0.0860003	NA	NA	NA	NA	NA	NA	NA	TRUE
CD64 on monocyte || id:ebi-a-GCST90002006	rs112755578	1	149716369	G	A	G	A	0.000194655	0.000148621	0.19	NA	NA	NA	NA	NA	NA	NA	TRUE
CD64 on monocyte || id:ebi-a-GCST90002006	rs116275309	1	150863650	A	G	A	G	-0.000111388	0.000184022	0.54	NA	NA	NA	NA	NA	NA	NA	TRUE
CD64 on monocyte || id:ebi-a-GCST90002006	rs11934532	4	182164089	G	A	G	A	-0.000124031	8.09e-05	0.13	NA	NA	NA	NA	NA	NA	NA	TRUE
CD64 on monocyte || id:ebi-a-GCST90002006	rs12023218	1	161269897	G	A	G	A	-0.00010796	7.21e-05	0.13	NA	NA	NA	NA	NA	NA	NA	TRUE
CD64 on monocyte || id:ebi-a-GCST90002006	rs145828126	1	120233380	A	G	A	G	-1.44e-05	0.000137033	0.92	NA	NA	NA	NA	NA	NA	NA	TRUE
CD64 on monocyte || id:ebi-a-GCST90002006	rs150145799	1	149738590	C	T	C	T	0.000201766	0.000135884	0.14	NA	NA	NA	NA	NA	NA	NA	TRUE
CD64 on monocyte || id:ebi-a-GCST90002006	rs16960068	17	64692068	A	G	A	G	-0.000115523	0.000142692	0.42	NA	NA	NA	NA	NA	NA	NA	TRUE
CD64 on monocyte || id:ebi-a-GCST90002006	rs1801274	1	161479745	G	A	G	A	-1.84e-05	7.12e-05	0.8	FALSE	rs1801274	rs1801274	NA	NA	NA	NA	TRUE
CD64 on monocyte || id:ebi-a-GCST90002006	rs3007144	1	160929890	T	C	T	C	-6.49e-05	8.54e-05	0.450001	NA	NA	NA	NA	NA	NA	NA	TRUE
CD64 on monocyte || id:ebi-a-GCST90002006	rs58902422	14	39342923	G	A	G	A	3.74e-05	0.000155861	0.81	NA	NA	NA	NA	NA	NA	NA	TRUE
CD64 on monocyte || id:ebi-a-GCST90002006	rs6780007	3	55074425	T	A	T	A	8.35e-05	7.4e-05	0.26	NA	NA	NA	NA	NA	NA	NA	TRUE
CD64 on monocyte || id:ebi-a-GCST90002006	rs76258977	2	219052326	A	T	A	T	3.25e-05	0.000141335	0.82	NA	NA	NA	NA	NA	NA	NA	TRUE
CD64 on monocyte || id:ebi-a-GCST90002006	rs9941795	21	19063114	A	C	A	C	0.000119433	0.000109849	0.28	NA	NA	NA	NA	NA	NA	NA	TRUE
CD45RA- CD28- CD8+ T cell Absolute Count || id:ebi-a-GCST90001695	rs1007033	17	31695774	T	C	T	C	0.000276077	0.000150293	0.0659994	FALSE	rs1007033	rs1007033	NA	NA	NA	NA	TRUE
CD45RA- CD28- CD8+ T cell Absolute Count || id:ebi-a-GCST90001695	rs10759064	9	9405003	G	A	G	A	-2.69e-05	7.26e-05	0.709999	FALSE	rs10759064	rs10759064	NA	NA	NA	NA	TRUE
CD45RA- CD28- CD8+ T cell Absolute Count || id:ebi-a-GCST90001695	rs11232730	11	81281823	A	C	A	C	0.000123375	0.000109217	0.26	FALSE	rs11232730	rs11232730	NA	NA	NA	NA	TRUE
CD45RA- CD28- CD8+ T cell Absolute Count || id:ebi-a-GCST90001695	rs113447030	9	124865332	A	G	A	G	1.71e-05	0.000172425	0.92	FALSE	rs113447030	rs113447030	NA	NA	NA	NA	TRUE
CD45RA- CD28- CD8+ T cell Absolute Count || id:ebi-a-GCST90001695	rs115485721	6	65783601	A	T	A	T	0.000134099	0.000153416	0.38	FALSE	rs115485721	rs115485721	NA	NA	NA	NA	TRUE
CD45RA- CD28- CD8+ T cell Absolute Count || id:ebi-a-GCST90001695	rs117196114	9	83853182	A	G	A	G	0.000375384	0.000171384	0.0290001	FALSE	rs117196114	rs117196114	NA	NA	NA	NA	TRUE
CD45RA- CD28- CD8+ T cell Absolute Count || id:ebi-a-GCST90001695	rs117437702	10	110752679	G	A	G	A	0.000230446	0.000189489	0.22	FALSE	rs117437702	rs117437702	NA	NA	NA	NA	TRUE
CD45RA- CD28- CD8+ T cell Absolute Count || id:ebi-a-GCST90001695	rs130071	6	31116210	A	G	A	G	-9.31e-05	7.77e-05	0.23	FALSE	rs130071	rs130071	NA	NA	NA	NA	TRUE
CD45RA- CD28- CD8+ T cell Absolute Count || id:ebi-a-GCST90001695	rs137942933	20	33104122	T	G	T	G	0.000243773	0.000241462	0.31	FALSE	rs137942933	rs137942933	NA	NA	NA	NA	TRUE
CD45RA- CD28- CD8+ T cell Absolute Count || id:ebi-a-GCST90001695	rs139243374	12	21581956	A	G	A	G	-1.21e-06	0.000173838	0.99	FALSE	rs139243374	rs139243374	NA	NA	NA	NA	TRUE
CD45RA- CD28- CD8+ T cell Absolute Count || id:ebi-a-GCST90001695	rs140311178	4	8174723	T	C	T	C	0.000257045	0.000170839	0.13	FALSE	rs140311178	rs140311178	NA	NA	NA	NA	TRUE
CD45RA- CD28- CD8+ T cell Absolute Count || id:ebi-a-GCST90001695	rs143930177	10	70543706	A	G	A	G	-0.000201536	0.000174209	0.25	FALSE	rs143930177	rs143930177	NA	NA	NA	NA	TRUE
CD45RA- CD28- CD8+ T cell Absolute Count || id:ebi-a-GCST90001695	rs146986354	15	29116366	T	C	T	C	1.45e-06	0.000241642	1	FALSE	rs146986354	rs146986354	NA	NA	NA	NA	TRUE
CD45RA- CD28- CD8+ T cell Absolute Count || id:ebi-a-GCST90001695	rs17008005	2	29596767	C	G	C	G	4.32e-05	0.00014199	0.760001	FALSE	rs17008005	rs17008005	NA	NA	NA	NA	TRUE
CD45RA- CD28- CD8+ T cell Absolute Count || id:ebi-a-GCST90001695	rs17676161	11	65259911	C	G	C	G	0.000258115	0.000186964	0.17	FALSE	rs17676161	rs17676161	NA	NA	NA	NA	TRUE
CD45RA- CD28- CD8+ T cell Absolute Count || id:ebi-a-GCST90001695	rs17712916	12	64607264	A	G	A	G	0.0001421	0.000152861	0.35	FALSE	rs17712916	rs17712916	NA	NA	NA	NA	TRUE
CD45RA- CD28- CD8+ T cell Absolute Count || id:ebi-a-GCST90001695	rs2071556	6	32904601	T	G	T	G	-0.000131746	7.21e-05	0.0680002	FALSE	rs2071556	rs2071556	NA	NA	NA	NA	TRUE
CD45RA- CD28- CD8+ T cell Absolute Count || id:ebi-a-GCST90001695	rs3133836	8	104363338	C	T	C	T	-0.000156403	0.000129754	0.23	FALSE	rs3133836	rs3133836	NA	NA	NA	NA	TRUE
CD45RA- CD28- CD8+ T cell Absolute Count || id:ebi-a-GCST90001695	rs58905133	2	38892207	G	A	G	A	-7.93e-05	7.44e-05	0.29	TRUE	rs58905133	rs7559619	G	A	G	A	TRUE
CD45RA- CD28- CD8+ T cell Absolute Count || id:ebi-a-GCST90001695	rs5997061	22	26677514	A	T	A	T	0.000127866	0.000103231	0.22	FALSE	rs5997061	rs5997061	NA	NA	NA	NA	TRUE
CD45RA- CD28- CD8+ T cell Absolute Count || id:ebi-a-GCST90001695	rs6027989	20	59618023	T	C	T	C	-7.53e-05	7.18e-05	0.29	FALSE	rs6027989	rs6027989	NA	NA	NA	NA	TRUE
CD45RA- CD28- CD8+ T cell Absolute Count || id:ebi-a-GCST90001695	rs62383308	5	165460085	A	G	A	G	9.93e-05	0.000130599	0.450001	FALSE	rs62383308	rs62383308	NA	NA	NA	NA	TRUE
CD45RA- CD28- CD8+ T cell Absolute Count || id:ebi-a-GCST90001695	rs72815709	2	80415786	C	T	C	T	0.000128617	0.000173539	0.46	FALSE	rs72815709	rs72815709	NA	NA	NA	NA	TRUE
CD45RA- CD28- CD8+ T cell Absolute Count || id:ebi-a-GCST90001695	rs75477291	16	73579327	A	G	A	G	-8.78e-05	0.000180156	0.630001	FALSE	rs75477291	rs75477291	NA	NA	NA	NA	TRUE
CD45RA- CD28- CD8+ T cell Absolute Count || id:ebi-a-GCST90001695	rs76506268	4	187981624	G	A	G	A	-8.6e-05	0.000165543	0.6	FALSE	rs76506268	rs76506268	NA	NA	NA	NA	TRUE
CD45RA- CD28- CD8+ T cell Absolute Count || id:ebi-a-GCST90001695	rs78788969	12	85026832	G	T	G	T	-8.56e-05	9.51e-05	0.37	FALSE	rs78788969	rs78788969	NA	NA	NA	NA	TRUE
CD45RA- CD28- CD8+ T cell Absolute Count || id:ebi-a-GCST90001695	rs80036087	5	3678994	T	C	T	C	0.000353843	0.000165515	0.0329997	FALSE	rs80036087	rs80036087	NA	NA	NA	NA	TRUE
CD14 on CD33+ HLA DR+ CD14dim || id:ebi-a-GCST90002020	rs11003240	10	54641214	T	C	T	C	-4.18e-05	0.000150229	0.780001	NA	NA	NA	NA	NA	NA	NA	TRUE
CD14 on CD33+ HLA DR+ CD14dim || id:ebi-a-GCST90002020	rs11007733	10	30059784	T	C	T	C	-1.46e-05	9.14e-05	0.87	NA	NA	NA	NA	NA	NA	NA	TRUE
CD14 on CD33+ HLA DR+ CD14dim || id:ebi-a-GCST90002020	rs11117273	16	87483838	A	G	A	G	0.00021168	9.26e-05	0.0219999	NA	NA	NA	NA	NA	NA	NA	TRUE
CD14 on CD33+ HLA DR+ CD14dim || id:ebi-a-GCST90002020	rs11624046	14	57370548	T	C	T	C	-0.000359561	0.0001649	0.0290001	NA	NA	NA	NA	NA	NA	NA	TRUE
CD14 on CD33+ HLA DR+ CD14dim || id:ebi-a-GCST90002020	rs13111223	4	188692178	G	A	G	A	-5.45e-05	9.18e-05	0.55	NA	NA	NA	NA	NA	NA	NA	TRUE
CD14 on CD33+ HLA DR+ CD14dim || id:ebi-a-GCST90002020	rs149153393	5	222611	T	C	T	C	-4.96e-05	0.000148303	0.74	NA	NA	NA	NA	NA	NA	NA	TRUE
CD14 on CD33+ HLA DR+ CD14dim || id:ebi-a-GCST90002020	rs2230186	7	134645319	T	C	T	C	-0.000203648	0.000160923	0.21	NA	NA	NA	NA	NA	NA	NA	TRUE
CD14 on CD33+ HLA DR+ CD14dim || id:ebi-a-GCST90002020	rs3114703	7	22456928	T	C	T	C	-8.15e-05	7.11e-05	0.25	NA	NA	NA	NA	NA	NA	NA	TRUE
CD14 on CD33+ HLA DR+ CD14dim || id:ebi-a-GCST90002020	rs4657282	1	163440621	A	G	A	G	-0.000101569	9.43e-05	0.28	NA	NA	NA	NA	NA	NA	NA	TRUE
CD14 on CD33+ HLA DR+ CD14dim || id:ebi-a-GCST90002020	rs4673986	2	216180100	G	T	G	T	-6.67e-05	0.000239365	0.780001	NA	NA	NA	NA	NA	NA	NA	TRUE
CD14 on CD33+ HLA DR+ CD14dim || id:ebi-a-GCST90002020	rs73014922	19	17916591	T	C	T	C	2.34e-05	0.00013234	0.86	NA	NA	NA	NA	NA	NA	NA	TRUE
CD14 on CD33+ HLA DR+ CD14dim || id:ebi-a-GCST90002020	rs74785984	12	22230399	A	C	A	C	7.62e-05	0.000160461	0.630001	NA	NA	NA	NA	NA	NA	NA	TRUE
CD14 on CD33+ HLA DR+ CD14dim || id:ebi-a-GCST90002020	rs79880157	13	84038649	T	C	T	C	-1.08e-05	0.000184218	0.95	NA	NA	NA	NA	NA	NA	NA	TRUE
CD14 on CD33+ HLA DR+ CD14dim || id:ebi-a-GCST90002020	rs9596613	13	52492525	C	A	C	A	1.02e-05	7.81e-05	0.9	NA	NA	NA	NA	NA	NA	NA	TRUE
CD33 on CD33+ HLA DR+ CD14- || id:ebi-a-GCST90001957	rs11078779	17	8952193	G	A	G	A	0.000140307	7.98e-05	0.0790005	NA	NA	NA	NA	NA	NA	NA	TRUE
CD33 on CD33+ HLA DR+ CD14- || id:ebi-a-GCST90001957	rs111918250	10	21637249	C	A	C	A	-0.000126933	0.000150643	0.4	NA	NA	NA	NA	NA	NA	NA	TRUE
CD33 on CD33+ HLA DR+ CD14- || id:ebi-a-GCST90001957	rs114090793	10	132935005	A	C	A	C	-3.5e-05	0.000184797	0.85	NA	NA	NA	NA	NA	NA	NA	TRUE
CD33 on CD33+ HLA DR+ CD14- || id:ebi-a-GCST90001957	rs139876813	17	2689271	T	C	T	C	0.000265586	0.000119156	0.0259998	NA	NA	NA	NA	NA	NA	NA	TRUE
CD33 on CD33+ HLA DR+ CD14- || id:ebi-a-GCST90001957	rs17580821	4	114358371	T	C	T	C	9.77e-05	0.000126712	0.44	NA	NA	NA	NA	NA	NA	NA	TRUE
CD33 on CD33+ HLA DR+ CD14- || id:ebi-a-GCST90001957	rs1868503	3	54426911	C	T	C	T	0.000147955	0.000132102	0.26	NA	NA	NA	NA	NA	NA	NA	TRUE
CD33 on CD33+ HLA DR+ CD14- || id:ebi-a-GCST90001957	rs2362605	3	190480177	A	G	A	G	4.53e-05	7.68e-05	0.56	NA	NA	NA	NA	NA	NA	NA	TRUE
CD33 on CD33+ HLA DR+ CD14- || id:ebi-a-GCST90001957	rs3865444	19	51727962	A	C	A	C	5.33e-05	7.58e-05	0.48	FALSE	rs3865444	rs3865444	NA	NA	NA	NA	TRUE
CD33 on CD33+ HLA DR+ CD14- || id:ebi-a-GCST90001957	rs4442789	15	98373329	T	C	T	C	-0.000101321	8.61e-05	0.24	NA	NA	NA	NA	NA	NA	NA	TRUE
CD33 on CD33+ HLA DR+ CD14- || id:ebi-a-GCST90001957	rs58301181	19	52097261	G	C	G	C	-2.73e-05	0.000114705	0.81	NA	NA	NA	NA	NA	NA	NA	TRUE
CD33 on CD33+ HLA DR+ CD14- || id:ebi-a-GCST90001957	rs6892757	5	743878	G	T	G	T	0.000178727	0.000122134	0.14	NA	NA	NA	NA	NA	NA	NA	TRUE
CD33 on CD33+ HLA DR+ CD14- || id:ebi-a-GCST90001957	rs7047105	9	105951980	G	A	G	A	-3.26e-05	7.71e-05	0.67	NA	NA	NA	NA	NA	NA	NA	TRUE
CD33 on CD33+ HLA DR+ CD14- || id:ebi-a-GCST90001957	rs72957739	6	115952566	A	T	A	T	-0.000106148	0.000101841	0.3	NA	NA	NA	NA	NA	NA	NA	TRUE
CD33 on CD33+ HLA DR+ CD14- || id:ebi-a-GCST90001957	rs7351079	19	51574038	G	A	G	A	-4.54e-05	9.37e-05	0.630001	FALSE	rs7351079	rs7351079	NA	NA	NA	NA	TRUE
CD33 on CD33+ HLA DR+ CD14- || id:ebi-a-GCST90001957	rs78521312	11	132496896	G	A	G	A	-0.000154486	0.000180547	0.39	NA	NA	NA	NA	NA	NA	NA	TRUE
CD33 on CD33+ HLA DR+ CD14- || id:ebi-a-GCST90001957	rs78949787	19	51591138	T	C	T	C	-0.000110875	7.28e-05	0.13	FALSE	rs78949787	rs78949787	NA	NA	NA	NA	TRUE
Terminally Differentiated CD8+ T cell %CD8+ T cell || id:ebi-a-GCST90001558	rs112587592	5	104220406	C	A	C	A	-4.33e-06	0.00015092	0.98	FALSE	rs112587592	rs112587592	NA	NA	NA	NA	TRUE
Terminally Differentiated CD8+ T cell %CD8+ T cell || id:ebi-a-GCST90001558	rs113702891	1	9586393	A	G	A	G	4.89e-05	0.000103161	0.64	FALSE	rs113702891	rs113702891	NA	NA	NA	NA	TRUE
Terminally Differentiated CD8+ T cell %CD8+ T cell || id:ebi-a-GCST90001558	rs11579717	1	199999121	A	G	A	G	-0.000194683	0.000169789	0.25	FALSE	rs11579717	rs11579717	NA	NA	NA	NA	TRUE
Terminally Differentiated CD8+ T cell %CD8+ T cell || id:ebi-a-GCST90001558	rs13023673	2	38594483	C	T	C	T	0.000126184	9.55e-05	0.19	FALSE	rs13023673	rs13023673	NA	NA	NA	NA	TRUE
Terminally Differentiated CD8+ T cell %CD8+ T cell || id:ebi-a-GCST90001558	rs1328299	9	16047293	G	T	G	T	-4.54e-05	8.26e-05	0.58	FALSE	rs1328299	rs1328299	NA	NA	NA	NA	TRUE
Terminally Differentiated CD8+ T cell %CD8+ T cell || id:ebi-a-GCST90001558	rs17034567	2	102062586	G	T	G	T	0.000103627	0.000125857	0.41	FALSE	rs17034567	rs17034567	NA	NA	NA	NA	TRUE
Terminally Differentiated CD8+ T cell %CD8+ T cell || id:ebi-a-GCST90001558	rs3829817	19	8161450	T	C	T	C	5.67e-05	8.49e-05	0.5	FALSE	rs3829817	rs3829817	NA	NA	NA	NA	TRUE
Terminally Differentiated CD8+ T cell %CD8+ T cell || id:ebi-a-GCST90001558	rs56995664	17	71799960	C	T	C	T	2.04e-05	9.3e-05	0.83	FALSE	rs56995664	rs56995664	NA	NA	NA	NA	TRUE
Terminally Differentiated CD8+ T cell %CD8+ T cell || id:ebi-a-GCST90001558	rs6707421	2	38897781	G	A	G	A	0.000125981	9.53e-05	0.19	FALSE	rs6707421	rs6707421	NA	NA	NA	NA	TRUE
Terminally Differentiated CD8+ T cell %CD8+ T cell || id:ebi-a-GCST90001558	rs7583259	2	38921934	G	C	G	C	-2.25e-05	7.17e-05	0.75	FALSE	rs7583259	rs7583259	NA	NA	NA	NA	FALSE
Terminally Differentiated CD8+ T cell %CD8+ T cell || id:ebi-a-GCST90001558	rs77511728	17	2170021	C	T	C	T	1.46e-05	0.000178817	0.94	FALSE	rs77511728	rs77511728	NA	NA	NA	NA	TRUE
Terminally Differentiated CD8+ T cell %CD8+ T cell || id:ebi-a-GCST90001558	rs79479105	1	213569604	T	C	T	C	-1.41e-05	0.000174052	0.94	FALSE	rs79479105	rs79479105	NA	NA	NA	NA	TRUE
Terminally Differentiated CD8+ T cell %CD8+ T cell || id:ebi-a-GCST90001558	rs79481260	8	7256096	T	A	T	A	-0.000211739	0.000244786	0.39	FALSE	rs79481260	rs79481260	NA	NA	NA	NA	TRUE
Terminally Differentiated CD8+ T cell %CD8+ T cell || id:ebi-a-GCST90001558	rs79827501	2	38431267	T	G	T	G	-6.37e-06	0.000178662	0.97	FALSE	rs79827501	rs79827501	NA	NA	NA	NA	TRUE
Terminally Differentiated CD8+ T cell %CD8+ T cell || id:ebi-a-GCST90001558	rs7989683	13	96304050	T	C	T	C	6.19e-05	0.000156199	0.69	FALSE	rs7989683	rs7989683	NA	NA	NA	NA	TRUE
Terminally Differentiated CD8+ T cell %CD8+ T cell || id:ebi-a-GCST90001558	rs8070109	17	18598568	T	C	T	C	-1.73e-05	7.98e-05	0.83	FALSE	rs8070109	rs8070109	NA	NA	NA	NA	TRUE
Terminally Differentiated CD8+ T cell %CD8+ T cell || id:ebi-a-GCST90001558	rs9263519	6	31067184	A	G	A	G	3.66e-07	7.61e-05	1	FALSE	rs9263519	rs9263519	NA	NA	NA	NA	TRUE
Terminally Differentiated CD8+ T cell %CD8+ T cell || id:ebi-a-GCST90001558	rs9614433	22	44700197	C	T	C	T	-2.75e-05	0.000132925	0.84	FALSE	rs9614433	rs9614433	NA	NA	NA	NA	TRUE
CD33dim HLA DR+ CD11b- %CD33dim HLA DR+ || id:ebi-a-GCST90001528	rs111944709	8	4886462	C	G	C	G	0.000363489	0.000177385	0.04	FALSE	rs111944709	rs111944709	NA	NA	NA	NA	TRUE
CD33dim HLA DR+ CD11b- %CD33dim HLA DR+ || id:ebi-a-GCST90001528	rs112330535	8	97415887	G	C	G	C	-0.000171083	0.000127024	0.18	TRUE	rs112330535	rs79483762	G	C	G	A	TRUE
CD33dim HLA DR+ CD11b- %CD33dim HLA DR+ || id:ebi-a-GCST90001528	rs112808189	6	159180712	T	C	T	C	4.83e-05	0.000183636	0.79	FALSE	rs112808189	rs112808189	NA	NA	NA	NA	TRUE
CD33dim HLA DR+ CD11b- %CD33dim HLA DR+ || id:ebi-a-GCST90001528	rs114746765	5	125978376	C	T	C	T	1.5e-05	0.000185671	0.94	FALSE	rs114746765	rs114746765	NA	NA	NA	NA	TRUE
CD33dim HLA DR+ CD11b- %CD33dim HLA DR+ || id:ebi-a-GCST90001528	rs115483539	5	50273359	A	G	A	G	-0.000133368	0.000171816	0.44	FALSE	rs115483539	rs115483539	NA	NA	NA	NA	TRUE
CD33dim HLA DR+ CD11b- %CD33dim HLA DR+ || id:ebi-a-GCST90001528	rs11789887	9	130168840	A	G	A	G	-5.67e-05	7.23e-05	0.43	FALSE	rs11789887	rs11789887	NA	NA	NA	NA	TRUE
CD33dim HLA DR+ CD11b- %CD33dim HLA DR+ || id:ebi-a-GCST90001528	rs17443769	16	9531278	T	C	T	C	0.000278078	0.000145426	0.0560003	FALSE	rs17443769	rs17443769	NA	NA	NA	NA	TRUE
CD33dim HLA DR+ CD11b- %CD33dim HLA DR+ || id:ebi-a-GCST90001528	rs1801274	1	161479745	G	A	G	A	-1.84e-05	7.12e-05	0.8	FALSE	rs1801274	rs1801274	NA	NA	NA	NA	TRUE
CD33dim HLA DR+ CD11b- %CD33dim HLA DR+ || id:ebi-a-GCST90001528	rs2097380	22	49658809	G	C	G	C	-0.000112768	8.96e-05	0.21	FALSE	rs2097380	rs2097380	NA	NA	NA	NA	TRUE
CD33dim HLA DR+ CD11b- %CD33dim HLA DR+ || id:ebi-a-GCST90001528	rs263715	3	6504785	A	G	A	G	-7.7e-05	0.000174512	0.66	FALSE	rs263715	rs263715	NA	NA	NA	NA	TRUE
CD33dim HLA DR+ CD11b- %CD33dim HLA DR+ || id:ebi-a-GCST90001528	rs3820097	1	161049358	A	G	A	G	3.66e-06	0.000113446	0.97	FALSE	rs3820097	rs3820097	NA	NA	NA	NA	TRUE
CD33dim HLA DR+ CD11b- %CD33dim HLA DR+ || id:ebi-a-GCST90001528	rs3826007	15	80263217	T	C	T	C	-3.31e-05	8.1e-05	0.68	FALSE	rs3826007	rs3826007	NA	NA	NA	NA	TRUE
CD33dim HLA DR+ CD11b- %CD33dim HLA DR+ || id:ebi-a-GCST90001528	rs6105661	20	16785806	A	G	A	G	-5.88e-05	7.16e-05	0.41	FALSE	rs6105661	rs6105661	NA	NA	NA	NA	TRUE
CD33dim HLA DR+ CD11b- %CD33dim HLA DR+ || id:ebi-a-GCST90001528	rs6820873	4	31077545	C	A	C	A	-2.29e-05	7.19e-05	0.75	FALSE	rs6820873	rs6820873	NA	NA	NA	NA	TRUE
CD33dim HLA DR+ CD11b- %CD33dim HLA DR+ || id:ebi-a-GCST90001528	rs7156568	14	102533672	C	T	C	T	0.000193367	8.69e-05	0.0259998	FALSE	rs7156568	rs7156568	NA	NA	NA	NA	TRUE
CD33dim HLA DR+ CD11b- %CD33dim HLA DR+ || id:ebi-a-GCST90001528	rs72857552	11	11239846	T	C	T	C	8.28e-05	0.000106717	0.44	FALSE	rs72857552	rs72857552	NA	NA	NA	NA	TRUE
CD33dim HLA DR+ CD11b- %CD33dim HLA DR+ || id:ebi-a-GCST90001528	rs75239369	2	180132004	G	A	G	A	0.000333946	0.000163198	0.0409996	FALSE	rs75239369	rs75239369	NA	NA	NA	NA	TRUE
CD33dim HLA DR+ CD11b- %CD33dim HLA DR+ || id:ebi-a-GCST90001528	rs79027682	10	30519550	C	G	C	G	9.72e-07	0.000103731	0.99	FALSE	rs79027682	rs79027682	NA	NA	NA	NA	TRUE
CD33dim HLA DR+ CD11b- %CD33dim HLA DR+ || id:ebi-a-GCST90001528	rs79573082	8	20155237	A	G	A	G	9.16e-05	0.000117932	0.44	FALSE	rs79573082	rs79573082	NA	NA	NA	NA	TRUE
CD33dim HLA DR+ CD11b- %CD33dim HLA DR+ || id:ebi-a-GCST90001528	rs942382	6	151472251	A	G	A	G	-3.81e-05	7.16e-05	0.59	FALSE	rs942382	rs942382	NA	NA	NA	NA	TRUE
CD24 on switched memory B cell || id:ebi-a-GCST90001773	rs10750479	11	131277609	C	G	C	G	6.36e-06	8.51e-05	0.94	FALSE	rs10750479	rs10750479	NA	NA	NA	NA	TRUE
CD24 on switched memory B cell || id:ebi-a-GCST90001773	rs11568076	17	4544520	G	A	G	A	-0.000147546	0.000173883	0.4	FALSE	rs11568076	rs11568076	NA	NA	NA	NA	TRUE
CD24 on switched memory B cell || id:ebi-a-GCST90001773	rs11660990	18	50763049	C	T	C	T	-0.00011034	7.43e-05	0.14	FALSE	rs11660990	rs11660990	NA	NA	NA	NA	TRUE
CD24 on switched memory B cell || id:ebi-a-GCST90001773	rs12642193	4	25916457	G	A	G	A	-0.000112519	8.1e-05	0.16	FALSE	rs12642193	rs12642193	NA	NA	NA	NA	TRUE
CD24 on switched memory B cell || id:ebi-a-GCST90001773	rs17035466	3	1249656	T	C	T	C	-5.99e-05	7.29e-05	0.41	FALSE	rs17035466	rs17035466	NA	NA	NA	NA	TRUE
CD24 on switched memory B cell || id:ebi-a-GCST90001773	rs28672722	6	32626537	T	G	T	G	-0.000178514	8.5e-05	0.0359998	FALSE	rs28672722	rs28672722	NA	NA	NA	NA	TRUE
CD24 on switched memory B cell || id:ebi-a-GCST90001773	rs2872004	4	131805665	T	C	T	C	-5.97e-05	0.000101256	0.56	FALSE	rs2872004	rs2872004	NA	NA	NA	NA	TRUE
CD24 on switched memory B cell || id:ebi-a-GCST90001773	rs4629120	2	30045059	T	C	T	C	-5.95e-05	7.6e-05	0.43	FALSE	rs4629120	rs4629120	NA	NA	NA	NA	TRUE
CD24 on switched memory B cell || id:ebi-a-GCST90001773	rs4808045	19	16423035	T	C	T	C	-0.00017742	8.04e-05	0.0269998	FALSE	rs4808045	rs4808045	NA	NA	NA	NA	TRUE
CD24 on switched memory B cell || id:ebi-a-GCST90001773	rs57225931	7	152228997	T	C	T	C	1.83e-05	8.32e-05	0.83	FALSE	rs57225931	rs57225931	NA	NA	NA	NA	TRUE
CD24 on switched memory B cell || id:ebi-a-GCST90001773	rs61820496	1	158541235	A	G	A	G	1.82e-05	0.00015769	0.91	FALSE	rs61820496	rs61820496	NA	NA	NA	NA	TRUE
CD24 on switched memory B cell || id:ebi-a-GCST90001773	rs6561591	13	51367125	C	T	C	T	0.000118003	7.22e-05	0.1	FALSE	rs6561591	rs6561591	NA	NA	NA	NA	TRUE
CD24 on switched memory B cell || id:ebi-a-GCST90001773	rs6799202	3	131412454	T	G	T	G	-0.000122804	0.000106759	0.25	FALSE	rs6799202	rs6799202	NA	NA	NA	NA	TRUE
CD24 on switched memory B cell || id:ebi-a-GCST90001773	rs71419048	2	156299791	A	T	A	T	0.000198044	0.000155227	0.2	FALSE	rs71419048	rs71419048	NA	NA	NA	NA	TRUE
CD24 on switched memory B cell || id:ebi-a-GCST90001773	rs7214354	17	51813250	G	A	G	A	4.92e-05	0.000109909	0.649999	FALSE	rs7214354	rs7214354	NA	NA	NA	NA	TRUE
CD24 on switched memory B cell || id:ebi-a-GCST90001773	rs72948545	6	107168477	G	A	G	A	5.19e-05	0.000149235	0.73	FALSE	rs72948545	rs72948545	NA	NA	NA	NA	TRUE
CD24 on switched memory B cell || id:ebi-a-GCST90001773	rs73251366	13	83905396	G	A	G	A	-3.77e-05	0.000104287	0.719999	FALSE	rs73251366	rs73251366	NA	NA	NA	NA	TRUE
CD24 on switched memory B cell || id:ebi-a-GCST90001773	rs7756279	6	107458285	A	C	A	C	-1.17e-06	7.23e-05	0.99	FALSE	rs7756279	rs7756279	NA	NA	NA	NA	TRUE
CD24 on switched memory B cell || id:ebi-a-GCST90001773	rs783418	6	106962679	C	G	C	G	0.000161318	0.000135623	0.23	FALSE	rs783418	rs783418	NA	NA	NA	NA	TRUE
CD24 on switched memory B cell || id:ebi-a-GCST90001773	rs8046913	16	58039513	A	T	A	T	2.36e-05	7.7e-05	0.760001	FALSE	rs8046913	rs8046913	NA	NA	NA	NA	TRUE
CD24 on switched memory B cell || id:ebi-a-GCST90001773	rs9574429	13	80035438	G	A	G	A	8.94e-05	7.22e-05	0.22	FALSE	rs9574429	rs9574429	NA	NA	NA	NA	TRUE
CD24 on switched memory B cell || id:ebi-a-GCST90001773	rs9838297	3	150777263	C	T	C	T	-7.43e-05	0.000171605	0.67	FALSE	rs9838297	rs9838297	NA	NA	NA	NA	TRUE
CD64 on CD14- CD16- || id:ebi-a-GCST90002001	rs150145799	1	149738590	C	T	C	T	0.000201766	0.000135884	0.14	NA	NA	NA	NA	NA	NA	NA	TRUE
CD64 on CD14- CD16- || id:ebi-a-GCST90002001	rs1566303	12	63704970	T	C	T	C	-4.06e-05	7.53e-05	0.59	NA	NA	NA	NA	NA	NA	NA	TRUE
CD64 on CD14- CD16- || id:ebi-a-GCST90002001	rs4077641	2	161551327	A	G	A	G	-0.00017739	9.04e-05	0.05	NA	NA	NA	NA	NA	NA	NA	TRUE
CD64 on CD14- CD16- || id:ebi-a-GCST90002001	rs558721	6	32570573	T	C	T	C	1.6e-05	9.3e-05	0.86	NA	NA	NA	NA	NA	NA	NA	TRUE
CD64 on CD14- CD16- || id:ebi-a-GCST90002001	rs6834422	4	131175275	T	C	T	C	4.86e-05	8.2e-05	0.55	NA	NA	NA	NA	NA	NA	NA	TRUE
CD64 on CD14- CD16- || id:ebi-a-GCST90002001	rs72930744	2	203597269	T	C	T	C	-2.35e-06	7.77e-05	0.98	NA	NA	NA	NA	NA	NA	NA	TRUE
CD64 on CD14- CD16- || id:ebi-a-GCST90002001	rs74149061	10	92919256	T	G	T	G	8.67e-05	0.000122986	0.48	NA	NA	NA	NA	NA	NA	NA	TRUE
CD64 on CD14- CD16- || id:ebi-a-GCST90002001	rs7714855	5	147431095	G	T	G	T	4.17e-05	0.000181795	0.82	NA	NA	NA	NA	NA	NA	NA	TRUE
CD64 on CD14- CD16- || id:ebi-a-GCST90002001	rs9830508	3	177553362	T	C	T	C	2.27e-05	0.000107378	0.83	NA	NA	NA	NA	NA	NA	NA	TRUE
CD25 on activated CD4 regulatory T cell || id:ebi-a-GCST90001939	rs111871083	1	27823957	T	C	T	C	5.04e-05	0.000138159	0.719999	NA	NA	NA	NA	NA	NA	NA	TRUE
CD25 on activated CD4 regulatory T cell || id:ebi-a-GCST90001939	rs112819427	2	38588385	G	A	G	A	-3.28e-05	0.000161299	0.84	NA	NA	NA	NA	NA	NA	NA	TRUE
CD25 on activated CD4 regulatory T cell || id:ebi-a-GCST90001939	rs11578578	1	22917278	C	G	C	G	0.000106713	9.94e-05	0.28	NA	NA	NA	NA	NA	NA	NA	TRUE
CD25 on activated CD4 regulatory T cell || id:ebi-a-GCST90001939	rs1332159	9	25552600	G	T	G	T	-1.08e-05	7.17e-05	0.88	NA	NA	NA	NA	NA	NA	NA	TRUE
CD25 on activated CD4 regulatory T cell || id:ebi-a-GCST90001939	rs16843666	2	159955595	T	C	T	C	4.09e-05	0.000108563	0.709999	NA	NA	NA	NA	NA	NA	NA	TRUE
CD25 on activated CD4 regulatory T cell || id:ebi-a-GCST90001939	rs16903407	5	2165975	T	G	T	G	-4.14e-05	0.000158995	0.79	FALSE	rs16903407	rs16903407	NA	NA	NA	NA	TRUE
CD25 on activated CD4 regulatory T cell || id:ebi-a-GCST90001939	rs254283	19	54687334	G	C	G	C	-3.78e-05	7.26e-05	0.6	NA	NA	NA	NA	NA	NA	NA	FALSE
CD25 on activated CD4 regulatory T cell || id:ebi-a-GCST90001939	rs6939307	6	129838002	T	G	T	G	0.000143782	7.8e-05	0.0649995	NA	NA	NA	NA	NA	NA	NA	TRUE
CD25 on activated CD4 regulatory T cell || id:ebi-a-GCST90001939	rs73215328	4	29722257	A	G	A	G	-0.000137227	9.61e-05	0.15	NA	NA	NA	NA	NA	NA	NA	TRUE
CD25 on activated CD4 regulatory T cell || id:ebi-a-GCST90001939	rs77205061	16	11133225	G	A	G	A	-5.42e-06	0.000181918	0.98	NA	NA	NA	NA	NA	NA	NA	TRUE
CD25 on activated CD4 regulatory T cell || id:ebi-a-GCST90001939	rs77993403	1	154316996	A	G	A	G	9.21e-05	0.000167526	0.58	NA	NA	NA	NA	NA	NA	NA	TRUE
CD25 on activated CD4 regulatory T cell || id:ebi-a-GCST90001939	rs7999263	13	104070037	T	C	T	C	-8.45e-05	0.000102846	0.41	NA	NA	NA	NA	NA	NA	NA	TRUE
CD20 on IgD+ CD38- B cell || id:ebi-a-GCST90001748	rs11135082	5	159137396	G	A	G	A	-0.000160995	0.000163479	0.32	FALSE	rs11135082	rs11135082	NA	NA	NA	NA	TRUE
CD20 on IgD+ CD38- B cell || id:ebi-a-GCST90001748	rs116412485	1	40040949	A	C	A	C	-0.000104259	0.000171817	0.54	FALSE	rs116412485	rs116412485	NA	NA	NA	NA	TRUE
CD20 on IgD+ CD38- B cell || id:ebi-a-GCST90001748	rs12554596	9	37002142	G	A	G	A	-3.8e-05	8.82e-05	0.67	FALSE	rs12554596	rs12554596	NA	NA	NA	NA	TRUE
CD20 on IgD+ CD38- B cell || id:ebi-a-GCST90001748	rs12660382	6	31443323	T	C	T	C	2.02e-05	9.48e-05	0.83	FALSE	rs12660382	rs12660382	NA	NA	NA	NA	TRUE
CD20 on IgD+ CD38- B cell || id:ebi-a-GCST90001748	rs13190846	6	29905727	T	C	T	C	5.04e-05	7.86e-05	0.52	FALSE	rs13190846	rs13190846	NA	NA	NA	NA	TRUE
CD20 on IgD+ CD38- B cell || id:ebi-a-GCST90001748	rs143959146	9	33898132	A	G	A	G	-0.000352655	0.000148038	0.017	FALSE	rs143959146	rs143959146	NA	NA	NA	NA	TRUE
CD20 on IgD+ CD38- B cell || id:ebi-a-GCST90001748	rs17380682	1	164447415	T	C	T	C	6.22e-05	0.000166004	0.709999	FALSE	rs17380682	rs17380682	NA	NA	NA	NA	TRUE
CD20 on IgD+ CD38- B cell || id:ebi-a-GCST90001748	rs2066399	6	15880540	A	G	A	G	-0.000104374	9.22e-05	0.26	FALSE	rs2066399	rs2066399	NA	NA	NA	NA	TRUE
CD20 on IgD+ CD38- B cell || id:ebi-a-GCST90001748	rs2070770	11	60230531	T	C	T	C	0.000212003	0.000129004	0.1	FALSE	rs2070770	rs2070770	NA	NA	NA	NA	TRUE
CD20 on IgD+ CD38- B cell || id:ebi-a-GCST90001748	rs2114442	4	100832060	T	C	T	C	-8.51e-05	7.19e-05	0.24	FALSE	rs2114442	rs2114442	NA	NA	NA	NA	TRUE
CD20 on IgD+ CD38- B cell || id:ebi-a-GCST90001748	rs2356414	16	71378301	T	C	T	C	1.21e-05	7.68e-05	0.88	FALSE	rs2356414	rs2356414	NA	NA	NA	NA	TRUE
CD20 on IgD+ CD38- B cell || id:ebi-a-GCST90001748	rs30003	19	49855058	C	T	C	T	-0.000172019	8.27e-05	0.0379997	TRUE	rs30003	rs55711840	C	T	A	C	TRUE
CD20 on IgD+ CD38- B cell || id:ebi-a-GCST90001748	rs4474350	10	26837236	C	A	C	A	8.42e-05	9.25e-05	0.36	FALSE	rs4474350	rs4474350	NA	NA	NA	NA	TRUE
CD20 on IgD+ CD38- B cell || id:ebi-a-GCST90001748	rs61651267	5	143495021	G	A	G	A	-8.14e-05	7.24e-05	0.26	FALSE	rs61651267	rs61651267	NA	NA	NA	NA	TRUE
CD20 on IgD+ CD38- B cell || id:ebi-a-GCST90001748	rs7036970	9	3182850	G	A	G	A	3.13e-05	0.000113736	0.780001	FALSE	rs7036970	rs7036970	NA	NA	NA	NA	TRUE
CD20 on IgD+ CD38- B cell || id:ebi-a-GCST90001748	rs7216991	17	45052253	A	G	A	G	-7.62e-06	7.13e-05	0.91	FALSE	rs7216991	rs7216991	NA	NA	NA	NA	TRUE
CD20 on IgD+ CD38- B cell || id:ebi-a-GCST90001748	rs7259731	19	54841732	T	G	T	G	0.000123939	0.000123745	0.32	FALSE	rs7259731	rs7259731	NA	NA	NA	NA	TRUE
CD20 on IgD+ CD38- B cell || id:ebi-a-GCST90001748	rs74054746	14	61638400	G	A	G	A	-6.1e-05	0.000141101	0.67	FALSE	rs74054746	rs74054746	NA	NA	NA	NA	TRUE
CD20 on IgD+ CD38- B cell || id:ebi-a-GCST90001748	rs75097128	4	113292746	G	A	G	A	-4.16e-05	0.000163352	0.8	FALSE	rs75097128	rs75097128	NA	NA	NA	NA	TRUE
CD20 on IgD+ CD38- B cell || id:ebi-a-GCST90001748	rs76029468	5	161525053	G	T	G	T	-0.000246121	0.000148257	0.0969996	FALSE	rs76029468	rs76029468	NA	NA	NA	NA	TRUE
CD20 on IgD+ CD38- B cell || id:ebi-a-GCST90001748	rs7768875	6	32560752	T	C	T	C	-4.96e-05	7.77e-05	0.52	FALSE	rs7768875	rs7768875	NA	NA	NA	NA	TRUE
CD33+ HLA DR+ CD14- %CD33+ HLA DR+ || id:ebi-a-GCST90001519	rs10494422	1	164781015	C	A	C	A	0.000102648	0.000127918	0.42	FALSE	rs10494422	rs10494422	NA	NA	NA	NA	TRUE
CD33+ HLA DR+ CD14- %CD33+ HLA DR+ || id:ebi-a-GCST90001519	rs10799466	1	228317685	A	G	A	G	-6.01e-06	7.36e-05	0.93	FALSE	rs10799466	rs10799466	NA	NA	NA	NA	TRUE
CD33+ HLA DR+ CD14- %CD33+ HLA DR+ || id:ebi-a-GCST90001519	rs115205981	4	36025181	A	G	A	G	2.46e-05	0.000177026	0.89	FALSE	rs115205981	rs115205981	NA	NA	NA	NA	TRUE
CD33+ HLA DR+ CD14- %CD33+ HLA DR+ || id:ebi-a-GCST90001519	rs11982860	7	67501241	A	G	A	G	-4.91e-05	8.69e-05	0.57	FALSE	rs11982860	rs11982860	NA	NA	NA	NA	TRUE
CD33+ HLA DR+ CD14- %CD33+ HLA DR+ || id:ebi-a-GCST90001519	rs12033128	1	85552939	C	T	C	T	2.9e-05	0.000123567	0.81	FALSE	rs12033128	rs12033128	NA	NA	NA	NA	TRUE
CD33+ HLA DR+ CD14- %CD33+ HLA DR+ || id:ebi-a-GCST90001519	rs16865573	2	6895049	C	T	C	T	-6.3e-06	9.87e-05	0.95	FALSE	rs16865573	rs16865573	NA	NA	NA	NA	TRUE
CD33+ HLA DR+ CD14- %CD33+ HLA DR+ || id:ebi-a-GCST90001519	rs218773	4	14437080	G	A	G	A	-7.31e-05	0.000108357	0.5	FALSE	rs218773	rs218773	NA	NA	NA	NA	TRUE
CD33+ HLA DR+ CD14- %CD33+ HLA DR+ || id:ebi-a-GCST90001519	rs2501720	6	90899561	A	G	A	G	3.87e-05	7.86e-05	0.62	FALSE	rs2501720	rs2501720	NA	NA	NA	NA	TRUE
CD33+ HLA DR+ CD14- %CD33+ HLA DR+ || id:ebi-a-GCST90001519	rs2529690	17	12239004	A	G	A	G	9.52e-05	8.71e-05	0.27	FALSE	rs2529690	rs2529690	NA	NA	NA	NA	TRUE
CD33+ HLA DR+ CD14- %CD33+ HLA DR+ || id:ebi-a-GCST90001519	rs62197298	20	61646108	T	C	T	C	-4.4e-05	0.000114594	0.7	FALSE	rs62197298	rs62197298	NA	NA	NA	NA	TRUE
CD33+ HLA DR+ CD14- %CD33+ HLA DR+ || id:ebi-a-GCST90001519	rs62350505	4	165304812	G	C	G	C	1.22e-05	0.000161517	0.94	FALSE	rs62350505	rs62350505	NA	NA	NA	NA	TRUE
CD33+ HLA DR+ CD14- %CD33+ HLA DR+ || id:ebi-a-GCST90001519	rs6844114	4	190745892	A	G	A	G	-0.000354368	0.000126814	0.00519996	FALSE	rs6844114	rs6844114	NA	NA	NA	NA	TRUE
CD33+ HLA DR+ CD14- %CD33+ HLA DR+ || id:ebi-a-GCST90001519	rs7116432	11	35244058	G	A	G	A	5.37e-05	7.52e-05	0.48	FALSE	rs7116432	rs7116432	NA	NA	NA	NA	TRUE
CD33+ HLA DR+ CD14- %CD33+ HLA DR+ || id:ebi-a-GCST90001519	rs7245846	19	51731176	A	G	A	G	2.95e-05	7.46e-05	0.69	FALSE	rs7245846	rs7245846	NA	NA	NA	NA	TRUE
CD45 on CD33+ HLA DR+ || id:ebi-a-GCST90002053	rs11612383	12	1831355	A	G	A	G	-8.71e-05	7.75e-05	0.26	NA	NA	NA	NA	NA	NA	NA	TRUE
CD45 on CD33+ HLA DR+ || id:ebi-a-GCST90002053	rs139335095	11	62711027	T	C	T	C	8.27e-05	0.000185888	0.66	NA	NA	NA	NA	NA	NA	NA	TRUE
CD45 on CD33+ HLA DR+ || id:ebi-a-GCST90002053	rs143599997	12	130798660	G	A	G	A	-6.7e-05	0.00017992	0.709999	NA	NA	NA	NA	NA	NA	NA	TRUE
CD45 on CD33+ HLA DR+ || id:ebi-a-GCST90002053	rs2330139	5	29787554	G	A	G	A	-1.86e-05	7.84e-05	0.81	NA	NA	NA	NA	NA	NA	NA	TRUE
CD45 on CD33+ HLA DR+ || id:ebi-a-GCST90002053	rs2540593	7	91148402	A	G	A	G	1.71e-05	0.000112548	0.88	NA	NA	NA	NA	NA	NA	NA	TRUE
CD45 on CD33+ HLA DR+ || id:ebi-a-GCST90002053	rs56097305	17	13961007	A	C	A	C	-7.43e-05	7.11e-05	0.3	NA	NA	NA	NA	NA	NA	NA	TRUE
CD45 on CD33+ HLA DR+ || id:ebi-a-GCST90002053	rs61907325	11	85802779	T	C	T	C	-6.36e-05	0.000103661	0.54	NA	NA	NA	NA	NA	NA	NA	TRUE
CD45 on CD33+ HLA DR+ || id:ebi-a-GCST90002053	rs703593	12	103064247	G	A	G	A	9.94e-06	7.11e-05	0.89	NA	NA	NA	NA	NA	NA	NA	TRUE
CD45 on CD33+ HLA DR+ || id:ebi-a-GCST90002053	rs72677097	1	61134076	G	A	G	A	-0.000117805	0.0001554	0.450001	NA	NA	NA	NA	NA	NA	NA	TRUE
CD45 on CD33+ HLA DR+ || id:ebi-a-GCST90002053	rs73264490	7	1329138	A	G	A	G	3.24e-05	8.29e-05	0.7	NA	NA	NA	NA	NA	NA	NA	TRUE
CD45 on CD33+ HLA DR+ || id:ebi-a-GCST90002053	rs7533281	1	24698029	T	C	T	C	0.000308635	0.000104254	0.00309999	NA	NA	NA	NA	NA	NA	NA	TRUE
CD62L on monocyte || id:ebi-a-GCST90001834	rs10127711	1	168483806	G	A	G	A	7.46e-05	7.1e-05	0.29	FALSE	rs10127711	rs10127711	NA	NA	NA	NA	TRUE
CD62L on monocyte || id:ebi-a-GCST90001834	rs10842393	12	24831709	G	C	G	C	0.000144965	7.37e-05	0.0490004	FALSE	rs10842393	rs10842393	NA	NA	NA	NA	FALSE
CD62L on monocyte || id:ebi-a-GCST90001834	rs11225485	11	102807731	G	A	G	A	0.000124757	0.000114464	0.28	FALSE	rs11225485	rs11225485	NA	NA	NA	NA	TRUE
CD62L on monocyte || id:ebi-a-GCST90001834	rs11597201	10	88470747	G	C	G	C	4e-05	0.000187659	0.83	TRUE	rs11597201	rs7907134	G	C	A	G	TRUE
CD62L on monocyte || id:ebi-a-GCST90001834	rs12215799	6	164104976	T	C	T	C	0.000125115	0.000120786	0.3	FALSE	rs12215799	rs12215799	NA	NA	NA	NA	TRUE
CD62L on monocyte || id:ebi-a-GCST90001834	rs169046	3	38417367	C	T	C	T	9.08e-05	7.17e-05	0.21	FALSE	rs169046	rs169046	NA	NA	NA	NA	TRUE
CD62L on monocyte || id:ebi-a-GCST90001834	rs235869	1	171610959	A	C	A	C	1.22e-05	7.17e-05	0.87	FALSE	rs235869	rs235869	NA	NA	NA	NA	TRUE
CD62L on monocyte || id:ebi-a-GCST90001834	rs2404215	1	53634228	T	C	T	C	0.000177432	0.000152338	0.24	FALSE	rs2404215	rs2404215	NA	NA	NA	NA	TRUE
CD62L on monocyte || id:ebi-a-GCST90001834	rs34142414	3	106555382	C	T	C	T	-0.000154943	0.000105706	0.14	FALSE	rs34142414	rs34142414	NA	NA	NA	NA	TRUE
CD62L on monocyte || id:ebi-a-GCST90001834	rs447362	5	165250043	C	T	C	T	-0.000107389	0.000165573	0.52	FALSE	rs447362	rs447362	NA	NA	NA	NA	TRUE
CD62L on monocyte || id:ebi-a-GCST90001834	rs4987389	1	169667979	T	A	T	A	-6.54e-06	0.000101091	0.95	TRUE	rs4987389	rs4987349	T	A	C	T	TRUE
CD62L on monocyte || id:ebi-a-GCST90001834	rs55633105	17	72159072	G	C	G	C	-5.13e-05	0.000172028	0.77	FALSE	rs55633105	rs55633105	NA	NA	NA	NA	TRUE
CD62L on monocyte || id:ebi-a-GCST90001834	rs6694645	1	95111100	C	T	C	T	0.000107124	7.75e-05	0.17	FALSE	rs6694645	rs6694645	NA	NA	NA	NA	TRUE
CD62L on monocyte || id:ebi-a-GCST90001834	rs7516777	1	199788171	A	G	A	G	5.91e-05	8.55e-05	0.49	FALSE	rs7516777	rs7516777	NA	NA	NA	NA	TRUE
CD62L on monocyte || id:ebi-a-GCST90001834	rs7540208	1	104331283	C	T	C	T	-0.000121364	0.000160343	0.450001	FALSE	rs7540208	rs7540208	NA	NA	NA	NA	TRUE
CD62L on monocyte || id:ebi-a-GCST90001834	rs77224604	8	137328288	G	A	G	A	-0.000343053	0.000129888	0.00830004	FALSE	rs77224604	rs77224604	NA	NA	NA	NA	TRUE
CD62L on monocyte || id:ebi-a-GCST90001834	rs79734694	8	68787748	C	A	C	A	-6.89e-05	0.000116346	0.55	FALSE	rs79734694	rs79734694	NA	NA	NA	NA	TRUE
CD4RA on Terminally Differentiated CD4+ T cell || id:ebi-a-GCST90002099	rs10114587	9	133795282	G	A	G	A	9.04e-05	0.000172305	0.6	NA	NA	NA	NA	NA	NA	NA	TRUE
CD4RA on Terminally Differentiated CD4+ T cell || id:ebi-a-GCST90002099	rs10815513	9	7088522	A	G	A	G	-3.14e-05	8.98e-05	0.73	NA	NA	NA	NA	NA	NA	NA	TRUE
CD4RA on Terminally Differentiated CD4+ T cell || id:ebi-a-GCST90002099	rs11579717	1	199999121	A	G	A	G	-0.000194683	0.000169789	0.25	FALSE	rs11579717	rs11579717	NA	NA	NA	NA	TRUE
CD4RA on Terminally Differentiated CD4+ T cell || id:ebi-a-GCST90002099	rs11652274	17	26010931	A	G	A	G	5.93e-05	8.84e-05	0.5	NA	NA	NA	NA	NA	NA	NA	TRUE
CD4RA on Terminally Differentiated CD4+ T cell || id:ebi-a-GCST90002099	rs13269202	8	70924735	C	G	C	G	-8.91e-07	9.64e-05	0.99	NA	NA	NA	NA	NA	NA	NA	TRUE
CD4RA on Terminally Differentiated CD4+ T cell || id:ebi-a-GCST90002099	rs1328601	10	125153605	C	T	C	T	-0.000240195	0.00016203	0.14	NA	NA	NA	NA	NA	NA	NA	TRUE
CD4RA on Terminally Differentiated CD4+ T cell || id:ebi-a-GCST90002099	rs13292669	9	132659104	C	T	C	T	0.000111716	8.59e-05	0.19	NA	NA	NA	NA	NA	NA	NA	TRUE
CD4RA on Terminally Differentiated CD4+ T cell || id:ebi-a-GCST90002099	rs1504496	4	45951996	A	G	A	G	-0.000249003	0.000117662	0.0340001	NA	NA	NA	NA	NA	NA	NA	TRUE
CD4RA on Terminally Differentiated CD4+ T cell || id:ebi-a-GCST90002099	rs1861266	2	40283459	C	A	C	A	-5.61e-05	7.79e-05	0.47	NA	NA	NA	NA	NA	NA	NA	TRUE
CD4RA on Terminally Differentiated CD4+ T cell || id:ebi-a-GCST90002099	rs2188219	17	5923525	C	G	C	G	-1.7e-05	7.14e-05	0.81	NA	NA	NA	NA	NA	NA	NA	FALSE
CD4RA on Terminally Differentiated CD4+ T cell || id:ebi-a-GCST90002099	rs4261817	22	49045798	C	T	C	T	-3.93e-05	7.15e-05	0.58	NA	NA	NA	NA	NA	NA	NA	TRUE
CD4RA on Terminally Differentiated CD4+ T cell || id:ebi-a-GCST90002099	rs4670907	2	39278066	T	C	T	C	-0.000227165	0.000137697	0.0990011	NA	NA	NA	NA	NA	NA	NA	TRUE
CD4RA on Terminally Differentiated CD4+ T cell || id:ebi-a-GCST90002099	rs4974277	3	70625844	T	A	T	A	-0.000145682	0.000143782	0.31	NA	NA	NA	NA	NA	NA	NA	TRUE
CD4RA on Terminally Differentiated CD4+ T cell || id:ebi-a-GCST90002099	rs76295302	10	2556079	C	G	C	G	0.000276335	0.00014709	0.0599998	NA	NA	NA	NA	NA	NA	NA	TRUE
CD4RA on Terminally Differentiated CD4+ T cell || id:ebi-a-GCST90002099	rs78528853	3	26352969	G	A	G	A	-1.85e-05	0.000170948	0.91	NA	NA	NA	NA	NA	NA	NA	TRUE
CD4RA on Terminally Differentiated CD4+ T cell || id:ebi-a-GCST90002099	rs7894393	10	100120872	C	T	C	T	0.000207732	0.000113697	0.0680002	NA	NA	NA	NA	NA	NA	NA	TRUE
CD4RA on Terminally Differentiated CD4+ T cell || id:ebi-a-GCST90002099	rs78948498	8	77159185	G	C	G	C	1.52e-05	0.000115061	0.89	NA	NA	NA	NA	NA	NA	NA	TRUE
CD4RA on Terminally Differentiated CD4+ T cell || id:ebi-a-GCST90002099	rs822833	1	234954585	T	C	T	C	-0.000142931	7.76e-05	0.0649995	NA	NA	NA	NA	NA	NA	NA	TRUE
CD4RA on Terminally Differentiated CD4+ T cell || id:ebi-a-GCST90002099	rs931816	7	9679455	G	A	G	A	3.28e-05	8.85e-05	0.709999	NA	NA	NA	NA	NA	NA	NA	TRUE
CD4 on CD28+ CD4+ T cell || id:ebi-a-GCST90002062	rs10138570	14	65860038	G	A	G	A	4.96e-05	7.13e-05	0.49	NA	NA	NA	NA	NA	NA	NA	TRUE
CD4 on CD28+ CD4+ T cell || id:ebi-a-GCST90002062	rs1079042	15	27842037	A	G	A	G	-0.000131253	0.000116386	0.26	NA	NA	NA	NA	NA	NA	NA	TRUE
CD4 on CD28+ CD4+ T cell || id:ebi-a-GCST90002062	rs11615628	12	6903631	A	G	A	G	4.27e-05	7.78e-05	0.58	NA	NA	NA	NA	NA	NA	NA	TRUE
CD4 on CD28+ CD4+ T cell || id:ebi-a-GCST90002062	rs11655205	17	6630904	A	T	A	T	-6.54e-05	0.000106232	0.54	NA	NA	NA	NA	NA	NA	NA	TRUE
CD4 on CD28+ CD4+ T cell || id:ebi-a-GCST90002062	rs12471945	2	19654868	T	G	T	G	-0.000121217	0.000176596	0.49	NA	NA	NA	NA	NA	NA	NA	TRUE
CD4 on CD28+ CD4+ T cell || id:ebi-a-GCST90002062	rs12664217	6	108418406	T	C	T	C	-6.79e-05	8.9e-05	0.450001	NA	NA	NA	NA	NA	NA	NA	TRUE
CD4 on CD28+ CD4+ T cell || id:ebi-a-GCST90002062	rs16938946	8	75687887	T	A	T	A	-9.8e-05	0.000122399	0.42	NA	NA	NA	NA	NA	NA	NA	TRUE
CD4 on CD28+ CD4+ T cell || id:ebi-a-GCST90002062	rs17143738	10	8505721	G	A	G	A	-0.000118364	0.00015119	0.43	NA	NA	NA	NA	NA	NA	NA	TRUE
CD4 on CD28+ CD4+ T cell || id:ebi-a-GCST90002062	rs1762718	6	107319615	A	G	A	G	-0.000146285	8.66e-05	0.0909997	NA	NA	NA	NA	NA	NA	NA	TRUE
CD4 on CD28+ CD4+ T cell || id:ebi-a-GCST90002062	rs2844608	6	31247414	T	C	T	C	-8.29e-05	7.33e-05	0.26	NA	NA	NA	NA	NA	NA	NA	TRUE
CD4 on CD28+ CD4+ T cell || id:ebi-a-GCST90002062	rs3130215	6	33074963	G	A	G	A	-6.98e-05	7.19e-05	0.33	NA	NA	NA	NA	NA	NA	NA	TRUE
CD4 on CD28+ CD4+ T cell || id:ebi-a-GCST90002062	rs62568944	9	87813612	A	G	A	G	0.000140748	9.73e-05	0.15	NA	NA	NA	NA	NA	NA	NA	TRUE
CD4 on CD28+ CD4+ T cell || id:ebi-a-GCST90002062	rs634639	1	153025933	A	G	A	G	-0.00021982	0.000157225	0.16	NA	NA	NA	NA	NA	NA	NA	TRUE
CD4 on CD28+ CD4+ T cell || id:ebi-a-GCST90002062	rs6724611	2	46180188	A	T	A	T	-4.66e-05	0.0001598	0.77	NA	NA	NA	NA	NA	NA	NA	TRUE
CD4 on CD28+ CD4+ T cell || id:ebi-a-GCST90002062	rs831657	5	16286973	G	A	G	A	0.000128111	9.4e-05	0.17	NA	NA	NA	NA	NA	NA	NA	TRUE
CD4 on CD28+ CD4+ T cell || id:ebi-a-GCST90002062	rs9906657	17	40557958	A	G	A	G	-5.94e-05	0.000108879	0.59	NA	NA	NA	NA	NA	NA	NA	TRUE
Naive CD4+ T cell Absolute Count || id:ebi-a-GCST90001540	rs113148171	22	46993034	T	G	T	G	0.00017666	0.000191349	0.36	FALSE	rs113148171	rs113148171	NA	NA	NA	NA	TRUE
Naive CD4+ T cell Absolute Count || id:ebi-a-GCST90001540	rs12607959	18	65226341	G	C	G	C	-0.000116409	0.000139852	0.41	FALSE	rs12607959	rs12607959	NA	NA	NA	NA	TRUE
Naive CD4+ T cell Absolute Count || id:ebi-a-GCST90001540	rs12916593	15	26130511	A	G	A	G	-1.83e-05	8.19e-05	0.82	FALSE	rs12916593	rs12916593	NA	NA	NA	NA	TRUE
Naive CD4+ T cell Absolute Count || id:ebi-a-GCST90001540	rs17205612	6	32637333	T	C	T	C	0.000101069	9.27e-05	0.28	FALSE	rs17205612	rs17205612	NA	NA	NA	NA	TRUE
Naive CD4+ T cell Absolute Count || id:ebi-a-GCST90001540	rs3129891	6	32415080	A	G	A	G	-0.000137624	8.72e-05	0.11	FALSE	rs3129891	rs3129891	NA	NA	NA	NA	TRUE
Naive CD4+ T cell Absolute Count || id:ebi-a-GCST90001540	rs3184504	12	111884608	C	T	C	T	0.000119395	7.1e-05	0.0929994	FALSE	rs3184504	rs3184504	NA	NA	NA	NA	TRUE
Naive CD4+ T cell Absolute Count || id:ebi-a-GCST90001540	rs4282192	4	38320205	G	T	G	T	-0.000115331	7.9e-05	0.14	FALSE	rs4282192	rs4282192	NA	NA	NA	NA	TRUE
Naive CD4+ T cell Absolute Count || id:ebi-a-GCST90001540	rs55996464	9	130525294	A	G	A	G	-0.000230042	0.000130924	0.0790005	FALSE	rs55996464	rs55996464	NA	NA	NA	NA	TRUE
Naive CD4+ T cell Absolute Count || id:ebi-a-GCST90001540	rs71501086	9	11010939	C	T	C	T	-0.000106421	0.000160754	0.51	FALSE	rs71501086	rs71501086	NA	NA	NA	NA	TRUE
Naive CD4+ T cell Absolute Count || id:ebi-a-GCST90001540	rs72776301	5	79555714	T	G	T	G	6.22e-05	0.000112512	0.58	FALSE	rs72776301	rs72776301	NA	NA	NA	NA	TRUE
Naive CD4+ T cell Absolute Count || id:ebi-a-GCST90001540	rs75139198	15	96218026	T	G	T	G	-4.45e-05	8.47e-05	0.6	TRUE	rs75139198	rs11858005	T	G	G	A	TRUE
Naive CD4+ T cell Absolute Count || id:ebi-a-GCST90001540	rs7704364	5	8105516	A	G	A	G	-1.07e-05	8.04e-05	0.89	FALSE	rs7704364	rs7704364	NA	NA	NA	NA	TRUE
Naive CD4+ T cell Absolute Count || id:ebi-a-GCST90001540	rs78280695	19	15667049	C	A	C	A	-2.55e-05	0.000182161	0.89	FALSE	rs78280695	rs78280695	NA	NA	NA	NA	TRUE
Naive CD4+ T cell Absolute Count || id:ebi-a-GCST90001540	rs79538978	18	54960800	C	T	C	T	3.62e-05	0.000136682	0.79	FALSE	rs79538978	rs79538978	NA	NA	NA	NA	TRUE
Naive CD4+ T cell Absolute Count || id:ebi-a-GCST90001540	rs9271772	6	32594309	A	G	A	G	-2.11e-05	9.24e-05	0.82	TRUE	rs9271772	rs9271774	G	A	A	C	TRUE
Naive CD4+ T cell Absolute Count || id:ebi-a-GCST90001540	rs980169	15	96720568	G	A	G	A	-1.56e-05	7.72e-05	0.84	FALSE	rs980169	rs980169	NA	NA	NA	NA	TRUE
Naive CD4+ T cell Absolute Count || id:ebi-a-GCST90001540	rs9998896	4	94816722	A	G	A	G	-6.03e-06	9.82e-05	0.95	FALSE	rs9998896	rs9998896	NA	NA	NA	NA	TRUE
CD4 on activated CD4 regulatory T cell || id:ebi-a-GCST90002066	rs11615628	12	6903631	A	G	A	G	4.27e-05	7.78e-05	0.58	NA	NA	NA	NA	NA	NA	NA	TRUE
CD4 on activated CD4 regulatory T cell || id:ebi-a-GCST90002066	rs12039573	1	20941515	T	C	T	C	0.00015651	8.72e-05	0.0729995	NA	NA	NA	NA	NA	NA	NA	TRUE
CD4 on activated CD4 regulatory T cell || id:ebi-a-GCST90002066	rs13127505	4	141880770	T	C	T	C	0.000206014	0.000113784	0.0700003	NA	NA	NA	NA	NA	NA	NA	TRUE
CD4 on activated CD4 regulatory T cell || id:ebi-a-GCST90002066	rs17143738	10	8505721	G	A	G	A	-0.000118364	0.00015119	0.43	NA	NA	NA	NA	NA	NA	NA	TRUE
CD4 on activated CD4 regulatory T cell || id:ebi-a-GCST90002066	rs221124	7	28969250	A	G	A	G	-8.37e-05	0.000174207	0.630001	NA	NA	NA	NA	NA	NA	NA	TRUE
CD4 on activated CD4 regulatory T cell || id:ebi-a-GCST90002066	rs3130215	6	33074963	G	A	G	A	-6.98e-05	7.19e-05	0.33	NA	NA	NA	NA	NA	NA	NA	TRUE
CD4 on activated CD4 regulatory T cell || id:ebi-a-GCST90002066	rs60409747	5	39751811	G	A	G	A	-2.02e-05	0.000149598	0.89	NA	NA	NA	NA	NA	NA	NA	TRUE
CD4 on activated CD4 regulatory T cell || id:ebi-a-GCST90002066	rs6986066	8	75692400	G	A	G	A	9.3e-05	0.000103634	0.37	NA	NA	NA	NA	NA	NA	NA	TRUE
CD4 on activated CD4 regulatory T cell || id:ebi-a-GCST90002066	rs73084602	12	22956864	A	G	A	G	5.38e-05	0.000113946	0.64	NA	NA	NA	NA	NA	NA	NA	TRUE
CD4 on activated CD4 regulatory T cell || id:ebi-a-GCST90002066	rs831657	5	16286973	G	A	G	A	0.000128111	9.4e-05	0.17	NA	NA	NA	NA	NA	NA	NA	TRUE
CD4 on activated CD4 regulatory T cell || id:ebi-a-GCST90002066	rs9264532	6	31234381	T	C	T	C	-6.44e-05	7.69e-05	0.4	NA	NA	NA	NA	NA	NA	NA	TRUE
CD4 on activated CD4 regulatory T cell || id:ebi-a-GCST90002066	rs9266064	6	31319457	T	C	T	C	-4.18e-05	7.15e-05	0.56	NA	NA	NA	NA	NA	NA	NA	TRUE
CD4 on activated CD4 regulatory T cell || id:ebi-a-GCST90002066	rs9898118	17	77121278	C	T	C	T	-9.34e-06	7.2e-05	0.9	NA	NA	NA	NA	NA	NA	NA	TRUE
Activated & resting CD4 regulatory T cell Absolute Count || id:ebi-a-GCST90001498	rs12049737	10	2614502	A	G	A	G	-0.000301228	0.000137915	0.0290001	FALSE	rs12049737	rs12049737	NA	NA	NA	NA	TRUE
Activated & resting CD4 regulatory T cell Absolute Count || id:ebi-a-GCST90001498	rs144404462	1	198005348	A	G	A	G	-2.82e-05	0.000182677	0.88	FALSE	rs144404462	rs144404462	NA	NA	NA	NA	TRUE
Activated & resting CD4 regulatory T cell Absolute Count || id:ebi-a-GCST90001498	rs1819445	9	96772051	A	G	A	G	-6.89e-05	9.9e-05	0.49	FALSE	rs1819445	rs1819445	NA	NA	NA	NA	TRUE
Activated & resting CD4 regulatory T cell Absolute Count || id:ebi-a-GCST90001498	rs2108908	7	152112789	C	A	C	A	-7.78e-06	0.000100993	0.94	FALSE	rs2108908	rs2108908	NA	NA	NA	NA	TRUE
Activated & resting CD4 regulatory T cell Absolute Count || id:ebi-a-GCST90001498	rs2524084	6	31241639	G	A	G	A	5.31e-06	7.42e-05	0.94	FALSE	rs2524084	rs2524084	NA	NA	NA	NA	TRUE
Activated & resting CD4 regulatory T cell Absolute Count || id:ebi-a-GCST90001498	rs55732147	2	241675786	A	G	A	G	-8.78e-05	9.37e-05	0.35	FALSE	rs55732147	rs55732147	NA	NA	NA	NA	TRUE
Activated & resting CD4 regulatory T cell Absolute Count || id:ebi-a-GCST90001498	rs6074425	20	1295889	A	G	A	G	1.62e-06	8.81e-05	0.99	FALSE	rs6074425	rs6074425	NA	NA	NA	NA	TRUE
Activated & resting CD4 regulatory T cell Absolute Count || id:ebi-a-GCST90001498	rs66762238	17	20799119	C	T	C	T	1.14e-05	7.08e-05	0.87	TRUE	rs66762238	rs2279263	C	T	G	A	TRUE
Activated & resting CD4 regulatory T cell Absolute Count || id:ebi-a-GCST90001498	rs78409263	11	79202514	C	G	C	G	-0.000141078	0.000110211	0.2	FALSE	rs78409263	rs78409263	NA	NA	NA	NA	TRUE
Activated & resting CD4 regulatory T cell Absolute Count || id:ebi-a-GCST90001498	rs8064831	17	10150766	T	C	T	C	-0.000118008	7.98e-05	0.14	FALSE	rs8064831	rs8064831	NA	NA	NA	NA	TRUE
Activated & resting CD4 regulatory T cell Absolute Count || id:ebi-a-GCST90001498	rs9272226	6	32602396	T	C	T	C	-3.12e-05	7.21e-05	0.66	FALSE	rs9272226	rs9272226	NA	NA	NA	NA	TRUE
Activated & resting CD4 regulatory T cell Absolute Count || id:ebi-a-GCST90001498	rs9709738	18	60137303	C	G	C	G	9.06e-05	7.99e-05	0.26	FALSE	rs9709738	rs9709738	NA	NA	NA	NA	TRUE
CD24 on IgD- CD38- B cell || id:ebi-a-GCST90001769	rs10777201	12	77884772	C	A	C	A	-4.49e-05	8.02e-05	0.58	FALSE	rs10777201	rs10777201	NA	NA	NA	NA	TRUE
CD24 on IgD- CD38- B cell || id:ebi-a-GCST90001769	rs10925304	1	237235986	T	C	T	C	-0.000160413	8.48e-05	0.0589997	FALSE	rs10925304	rs10925304	NA	NA	NA	NA	TRUE
CD24 on IgD- CD38- B cell || id:ebi-a-GCST90001769	rs113883551	18	24190315	C	T	C	T	-3.93e-05	8.2e-05	0.630001	FALSE	rs113883551	rs113883551	NA	NA	NA	NA	TRUE
CD24 on IgD- CD38- B cell || id:ebi-a-GCST90001769	rs11568076	17	4544520	G	A	G	A	-0.000147546	0.000173883	0.4	FALSE	rs11568076	rs11568076	NA	NA	NA	NA	TRUE
CD24 on IgD- CD38- B cell || id:ebi-a-GCST90001769	rs12968683	18	23625106	A	G	A	G	-0.000196725	0.00016567	0.24	FALSE	rs12968683	rs12968683	NA	NA	NA	NA	TRUE
CD24 on IgD- CD38- B cell || id:ebi-a-GCST90001769	rs17816653	8	1284332	A	C	A	C	-2.5e-05	8.83e-05	0.780001	FALSE	rs17816653	rs17816653	NA	NA	NA	NA	TRUE
CD24 on IgD- CD38- B cell || id:ebi-a-GCST90001769	rs1800542	6	12292528	A	G	A	G	-0.00027259	0.000172698	0.11	FALSE	rs1800542	rs1800542	NA	NA	NA	NA	TRUE
CD24 on IgD- CD38- B cell || id:ebi-a-GCST90001769	rs2173295	1	54943264	C	A	C	A	-5.2e-05	0.000105717	0.62	FALSE	rs2173295	rs2173295	NA	NA	NA	NA	TRUE
CD24 on IgD- CD38- B cell || id:ebi-a-GCST90001769	rs314497	11	115341932	T	G	T	G	-0.000112079	0.000151732	0.46	FALSE	rs314497	rs314497	NA	NA	NA	NA	TRUE
CD24 on IgD- CD38- B cell || id:ebi-a-GCST90001769	rs4784022	16	58051178	T	C	T	C	4.47e-05	7.66e-05	0.56	FALSE	rs4784022	rs4784022	NA	NA	NA	NA	TRUE
CD24 on IgD- CD38- B cell || id:ebi-a-GCST90001769	rs4808045	19	16423035	T	C	T	C	-0.00017742	8.04e-05	0.0269998	FALSE	rs4808045	rs4808045	NA	NA	NA	NA	TRUE
CD24 on IgD- CD38- B cell || id:ebi-a-GCST90001769	rs56913504	20	52133353	A	G	A	G	0.000203931	0.000138169	0.14	FALSE	rs56913504	rs56913504	NA	NA	NA	NA	TRUE
CD24 on IgD- CD38- B cell || id:ebi-a-GCST90001769	rs72829705	6	23390794	T	C	T	C	0.000100545	0.000175103	0.57	FALSE	rs72829705	rs72829705	NA	NA	NA	NA	TRUE
CD24 on IgD- CD38- B cell || id:ebi-a-GCST90001769	rs74343204	9	4328545	A	G	A	G	0.000154139	9.26e-05	0.0959997	TRUE	rs74343204	rs10974468	A	G	C	T	TRUE
CD24 on IgD- CD38- B cell || id:ebi-a-GCST90001769	rs9400058	6	107164076	G	A	G	A	9.67e-05	0.000138532	0.49	FALSE	rs9400058	rs9400058	NA	NA	NA	NA	TRUE
CD24 on IgD- CD38- B cell || id:ebi-a-GCST90001769	rs9574429	13	80035438	G	A	G	A	8.94e-05	7.22e-05	0.22	FALSE	rs9574429	rs9574429	NA	NA	NA	NA	TRUE
CD24 on IgD- CD38- B cell || id:ebi-a-GCST90001769	rs9811806	3	164038932	A	G	A	G	-0.000227425	0.000167965	0.18	FALSE	rs9811806	rs9811806	NA	NA	NA	NA	TRUE
CD80 on granulocyte || id:ebi-a-GCST90002040	rs10150976	14	107005926	G	T	G	T	3.27e-05	7.34e-05	0.66	NA	NA	NA	NA	NA	NA	NA	TRUE
CD80 on granulocyte || id:ebi-a-GCST90002040	rs1018850	9	108335541	C	T	C	T	-1.12e-05	0.000150324	0.94	NA	NA	NA	NA	NA	NA	NA	TRUE
CD80 on granulocyte || id:ebi-a-GCST90002040	rs1023388	21	19717241	C	T	C	T	-5.29e-05	8.34e-05	0.53	NA	NA	NA	NA	NA	NA	NA	TRUE
CD80 on granulocyte || id:ebi-a-GCST90002040	rs10936226	3	94179989	C	T	C	T	0.000150211	0.000101943	0.14	NA	NA	NA	NA	NA	NA	NA	TRUE
CD80 on granulocyte || id:ebi-a-GCST90002040	rs11102883	1	115612702	A	C	A	C	6.6e-05	7.63e-05	0.39	NA	NA	NA	NA	NA	NA	NA	TRUE
CD80 on granulocyte || id:ebi-a-GCST90002040	rs111503035	16	60468825	G	A	G	A	8.44e-05	0.000157932	0.59	NA	NA	NA	NA	NA	NA	NA	TRUE
CD80 on granulocyte || id:ebi-a-GCST90002040	rs12507081	4	153889606	G	T	G	T	0.000101312	8.02e-05	0.21	NA	NA	NA	NA	NA	NA	NA	TRUE
CD80 on granulocyte || id:ebi-a-GCST90002040	rs12585407	13	23667413	C	T	C	T	3.56e-06	7.36e-05	0.96	NA	NA	NA	NA	NA	NA	NA	TRUE
CD80 on granulocyte || id:ebi-a-GCST90002040	rs1489849	3	79404844	C	A	C	A	2.57e-05	8.11e-05	0.75	NA	NA	NA	NA	NA	NA	NA	TRUE
CD80 on granulocyte || id:ebi-a-GCST90002040	rs17481181	12	24172546	G	T	G	T	9.52e-05	0.000111313	0.39	NA	NA	NA	NA	NA	NA	NA	TRUE
CD80 on granulocyte || id:ebi-a-GCST90002040	rs17745206	3	9321015	C	G	C	G	-4.49e-05	7.59e-05	0.55	NA	NA	NA	NA	NA	NA	NA	TRUE
CD80 on granulocyte || id:ebi-a-GCST90002040	rs186823180	11	22731651	G	A	G	A	0.000194513	0.000159775	0.22	NA	NA	NA	NA	NA	NA	NA	TRUE
CD80 on granulocyte || id:ebi-a-GCST90002040	rs1886654	1	236105910	C	T	C	T	7.33e-05	0.00011454	0.52	NA	NA	NA	NA	NA	NA	NA	TRUE
CD80 on granulocyte || id:ebi-a-GCST90002040	rs2801527	10	90904076	T	C	T	C	6.32e-06	8.37e-05	0.94	NA	NA	NA	NA	NA	NA	NA	TRUE
CD80 on granulocyte || id:ebi-a-GCST90002040	rs2981398	8	6801712	G	A	G	A	-5.6e-05	7.33e-05	0.44	NA	NA	NA	NA	NA	NA	NA	TRUE
CD80 on granulocyte || id:ebi-a-GCST90002040	rs3012550	6	74567610	C	T	C	T	-0.000126941	9.38e-05	0.18	NA	NA	NA	NA	NA	NA	NA	TRUE
CD80 on granulocyte || id:ebi-a-GCST90002040	rs3825097	12	122804034	G	A	G	A	8.06e-05	7.13e-05	0.26	NA	NA	NA	NA	NA	NA	NA	TRUE
CD80 on granulocyte || id:ebi-a-GCST90002040	rs62102263	18	46540942	A	C	A	C	-9.1e-05	9e-05	0.31	NA	NA	NA	NA	NA	NA	NA	TRUE
CD80 on granulocyte || id:ebi-a-GCST90002040	rs73327307	8	111918474	G	A	G	A	8.76e-05	0.000140873	0.53	NA	NA	NA	NA	NA	NA	NA	TRUE
CD80 on granulocyte || id:ebi-a-GCST90002040	rs7350970	17	67933411	A	G	A	G	-0.000155318	9.31e-05	0.0949992	NA	NA	NA	NA	NA	NA	NA	TRUE
CD80 on granulocyte || id:ebi-a-GCST90002040	rs7924850	11	127055116	A	G	A	G	-6.4e-05	7.4e-05	0.39	NA	NA	NA	NA	NA	NA	NA	TRUE
CD33 on CD33+ HLA DR+ CD14dim || id:ebi-a-GCST90001947	rs11073171	15	36675994	A	G	A	G	-5.74e-05	7.25e-05	0.43	NA	NA	NA	NA	NA	NA	NA	TRUE
CD33 on CD33+ HLA DR+ CD14dim || id:ebi-a-GCST90001947	rs11078779	17	8952193	G	A	G	A	0.000140307	7.98e-05	0.0790005	NA	NA	NA	NA	NA	NA	NA	TRUE
CD33 on CD33+ HLA DR+ CD14dim || id:ebi-a-GCST90001947	rs111918250	10	21637249	C	A	C	A	-0.000126933	0.000150643	0.4	NA	NA	NA	NA	NA	NA	NA	TRUE
CD33 on CD33+ HLA DR+ CD14dim || id:ebi-a-GCST90001947	rs114090793	10	132935005	A	C	A	C	-3.5e-05	0.000184797	0.85	NA	NA	NA	NA	NA	NA	NA	TRUE
CD33 on CD33+ HLA DR+ CD14dim || id:ebi-a-GCST90001947	rs11907700	20	52417816	G	A	G	A	-0.000210505	0.000115781	0.0690001	NA	NA	NA	NA	NA	NA	NA	TRUE
CD33 on CD33+ HLA DR+ CD14dim || id:ebi-a-GCST90001947	rs13181441	5	6869027	A	G	A	G	0.00010439	0.000176114	0.55	NA	NA	NA	NA	NA	NA	NA	TRUE
CD33 on CD33+ HLA DR+ CD14dim || id:ebi-a-GCST90001947	rs139876813	17	2689271	T	C	T	C	0.000265586	0.000119156	0.0259998	NA	NA	NA	NA	NA	NA	NA	TRUE
CD33 on CD33+ HLA DR+ CD14dim || id:ebi-a-GCST90001947	rs1868503	3	54426911	C	T	C	T	0.000147955	0.000132102	0.26	NA	NA	NA	NA	NA	NA	NA	TRUE
CD33 on CD33+ HLA DR+ CD14dim || id:ebi-a-GCST90001947	rs2362605	3	190480177	A	G	A	G	4.53e-05	7.68e-05	0.56	NA	NA	NA	NA	NA	NA	NA	TRUE
CD33 on CD33+ HLA DR+ CD14dim || id:ebi-a-GCST90001947	rs2849905	21	18957035	C	G	C	G	-5.28e-05	7.63e-05	0.49	NA	NA	NA	NA	NA	NA	NA	TRUE
CD33 on CD33+ HLA DR+ CD14dim || id:ebi-a-GCST90001947	rs3865444	19	51727962	A	C	A	C	5.33e-05	7.58e-05	0.48	FALSE	rs3865444	rs3865444	NA	NA	NA	NA	TRUE
CD33 on CD33+ HLA DR+ CD14dim || id:ebi-a-GCST90001947	rs4442789	15	98373329	T	C	T	C	-0.000101321	8.61e-05	0.24	NA	NA	NA	NA	NA	NA	NA	TRUE
CD33 on CD33+ HLA DR+ CD14dim || id:ebi-a-GCST90001947	rs58301181	19	52097261	G	C	G	C	-2.73e-05	0.000114705	0.81	NA	NA	NA	NA	NA	NA	NA	TRUE
CD33 on CD33+ HLA DR+ CD14dim || id:ebi-a-GCST90001947	rs6892757	5	743878	G	T	G	T	0.000178727	0.000122134	0.14	NA	NA	NA	NA	NA	NA	NA	TRUE
CD33 on CD33+ HLA DR+ CD14dim || id:ebi-a-GCST90001947	rs7047105	9	105951980	G	A	G	A	-3.26e-05	7.71e-05	0.67	NA	NA	NA	NA	NA	NA	NA	TRUE
CD33 on CD33+ HLA DR+ CD14dim || id:ebi-a-GCST90001947	rs72957739	6	115952566	A	T	A	T	-0.000106148	0.000101841	0.3	NA	NA	NA	NA	NA	NA	NA	TRUE
CD33 on CD33+ HLA DR+ CD14dim || id:ebi-a-GCST90001947	rs7351079	19	51574038	G	A	G	A	-4.54e-05	9.37e-05	0.630001	FALSE	rs7351079	rs7351079	NA	NA	NA	NA	TRUE
CD33 on CD33+ HLA DR+ CD14dim || id:ebi-a-GCST90001947	rs77011252	5	159069094	T	C	T	C	0.000211215	0.000175101	0.23	NA	NA	NA	NA	NA	NA	NA	TRUE
CD33 on CD33+ HLA DR+ CD14dim || id:ebi-a-GCST90001947	rs77738348	4	97655232	G	T	G	T	0.000144607	0.000152178	0.34	NA	NA	NA	NA	NA	NA	NA	TRUE
CD33 on CD33+ HLA DR+ CD14dim || id:ebi-a-GCST90001947	rs78949787	19	51591138	T	C	T	C	-0.000110875	7.28e-05	0.13	FALSE	rs78949787	rs78949787	NA	NA	NA	NA	TRUE
HLA DR on CD33dim HLA DR+ CD11b- || id:ebi-a-GCST90002111	rs11074934	16	10979440	T	C	T	C	-5e-05	7.98e-05	0.53	NA	NA	NA	NA	NA	NA	NA	TRUE
HLA DR on CD33dim HLA DR+ CD11b- || id:ebi-a-GCST90002111	rs117936815	10	92271546	C	A	C	A	-0.000145293	0.00015664	0.35	NA	NA	NA	NA	NA	NA	NA	TRUE
HLA DR on CD33dim HLA DR+ CD11b- || id:ebi-a-GCST90002111	rs12929277	16	10700928	C	T	C	T	6.34e-05	8.69e-05	0.47	NA	NA	NA	NA	NA	NA	NA	TRUE
HLA DR on CD33dim HLA DR+ CD11b- || id:ebi-a-GCST90002111	rs2237423	7	42100425	C	T	C	T	8.45e-05	7.77e-05	0.28	NA	NA	NA	NA	NA	NA	NA	TRUE
HLA DR on CD33dim HLA DR+ CD11b- || id:ebi-a-GCST90002111	rs33978622	19	51736383	C	G	C	G	4.03e-05	7.6e-05	0.6	FALSE	rs33978622	rs33978622	NA	NA	NA	NA	TRUE
HLA DR on CD33dim HLA DR+ CD11b- || id:ebi-a-GCST90002111	rs4811082	20	49216966	T	C	T	C	5.62e-05	7.76e-05	0.47	NA	NA	NA	NA	NA	NA	NA	TRUE
HLA DR on CD33dim HLA DR+ CD11b- || id:ebi-a-GCST90002111	rs55798945	16	669708	G	T	G	T	7.46e-05	8.03e-05	0.35	NA	NA	NA	NA	NA	NA	NA	TRUE
HLA DR on CD33dim HLA DR+ CD11b- || id:ebi-a-GCST90002111	rs56386567	3	4868895	T	C	T	C	5.18e-05	7.3e-05	0.48	NA	NA	NA	NA	NA	NA	NA	TRUE
HLA DR on CD33dim HLA DR+ CD11b- || id:ebi-a-GCST90002111	rs6917212	6	32583005	G	C	G	C	-8.25e-05	7.18e-05	0.25	NA	NA	NA	NA	NA	NA	NA	FALSE
HLA DR on CD33dim HLA DR+ CD11b- || id:ebi-a-GCST90002111	rs7747856	6	33889952	T	C	T	C	5.36e-05	8.14e-05	0.51	NA	NA	NA	NA	NA	NA	NA	TRUE
HLA DR on CD33dim HLA DR+ CD11b- || id:ebi-a-GCST90002111	rs7797098	7	141012015	C	A	C	A	-2.88e-05	9.56e-05	0.760001	NA	NA	NA	NA	NA	NA	NA	TRUE
HLA DR on CD33dim HLA DR+ CD11b- || id:ebi-a-GCST90002111	rs9269109	6	32443266	C	T	C	T	-6.09e-05	7.73e-05	0.43	FALSE	rs9269109	rs9269109	NA	NA	NA	NA	TRUE
HLA DR on CD33dim HLA DR+ CD11b- || id:ebi-a-GCST90002111	rs9790174	3	174906509	A	G	A	G	4.78e-08	7.13e-05	1	NA	NA	NA	NA	NA	NA	NA	TRUE
CD45 on Granulocytic Myeloid-Derived Suppressor Cells || id:ebi-a-GCST90002047	rs111800240	14	43631525	A	G	A	G	8.21e-05	0.000190408	0.67	NA	NA	NA	NA	NA	NA	NA	TRUE
CD45 on Granulocytic Myeloid-Derived Suppressor Cells || id:ebi-a-GCST90002047	rs12333289	6	6263446	T	C	T	C	2.53e-05	0.000132527	0.85	NA	NA	NA	NA	NA	NA	NA	TRUE
CD45 on Granulocytic Myeloid-Derived Suppressor Cells || id:ebi-a-GCST90002047	rs1534770	7	21987804	G	C	G	C	3.58e-05	0.000105961	0.74	NA	NA	NA	NA	NA	NA	NA	TRUE
CD45 on Granulocytic Myeloid-Derived Suppressor Cells || id:ebi-a-GCST90002047	rs2148972	13	75259853	A	G	A	G	-5.62e-05	8.43e-05	0.5	NA	NA	NA	NA	NA	NA	NA	TRUE
CD45 on Granulocytic Myeloid-Derived Suppressor Cells || id:ebi-a-GCST90002047	rs2197801	2	177451264	G	A	G	A	-0.00010284	7.18e-05	0.15	NA	NA	NA	NA	NA	NA	NA	TRUE
CD45 on Granulocytic Myeloid-Derived Suppressor Cells || id:ebi-a-GCST90002047	rs2377426	9	78546389	G	A	G	A	-2.47e-06	9.14e-05	0.98	NA	NA	NA	NA	NA	NA	NA	TRUE
CD45 on Granulocytic Myeloid-Derived Suppressor Cells || id:ebi-a-GCST90002047	rs2731088	12	48960058	G	A	G	A	-0.000187055	0.00010088	0.064	NA	NA	NA	NA	NA	NA	NA	TRUE
CD45 on Granulocytic Myeloid-Derived Suppressor Cells || id:ebi-a-GCST90002047	rs320439	1	213634267	A	G	A	G	8.9e-05	8.43e-05	0.29	TRUE	rs320439	rs35216713	A	G	T	C	TRUE
CD45 on Granulocytic Myeloid-Derived Suppressor Cells || id:ebi-a-GCST90002047	rs35066493	9	86717077	T	G	T	G	-0.00015973	0.000101347	0.12	FALSE	rs35066493	rs35066493	NA	NA	NA	NA	TRUE
CD45 on Granulocytic Myeloid-Derived Suppressor Cells || id:ebi-a-GCST90002047	rs36048875	8	128479961	T	C	T	C	-8.64e-05	8.44e-05	0.31	NA	NA	NA	NA	NA	NA	NA	TRUE
CD45 on Granulocytic Myeloid-Derived Suppressor Cells || id:ebi-a-GCST90002047	rs56907657	5	124407733	C	T	C	T	4.79e-05	9.68e-05	0.62	NA	NA	NA	NA	NA	NA	NA	TRUE
CD45 on Granulocytic Myeloid-Derived Suppressor Cells || id:ebi-a-GCST90002047	rs74545928	15	54615098	T	C	T	C	0.000115563	0.000173028	0.5	NA	NA	NA	NA	NA	NA	NA	TRUE
CD45 on Granulocytic Myeloid-Derived Suppressor Cells || id:ebi-a-GCST90002047	rs9922435	16	86622639	C	T	C	T	3.66e-07	7.82e-05	1	NA	NA	NA	NA	NA	NA	NA	TRUE
BAFF-R on B cell || id:ebi-a-GCST90001829	rs1009544	22	42239348	C	G	C	G	6.15e-06	0.000106419	0.95	FALSE	rs1009544	rs1009544	NA	NA	NA	NA	TRUE
BAFF-R on B cell || id:ebi-a-GCST90001829	rs12529650	6	1751206	T	G	T	G	-4.16e-05	7.42e-05	0.57	FALSE	rs12529650	rs12529650	NA	NA	NA	NA	TRUE
BAFF-R on B cell || id:ebi-a-GCST90001829	rs149153670	2	142280835	C	T	C	T	-0.00017902	0.000180912	0.32	FALSE	rs149153670	rs149153670	NA	NA	NA	NA	TRUE
BAFF-R on B cell || id:ebi-a-GCST90001829	rs1563991	11	37670518	T	G	T	G	-6.86e-05	9.18e-05	0.450001	FALSE	rs1563991	rs1563991	NA	NA	NA	NA	TRUE
BAFF-R on B cell || id:ebi-a-GCST90001829	rs1801274	1	161479745	G	A	G	A	-1.84e-05	7.12e-05	0.8	FALSE	rs1801274	rs1801274	NA	NA	NA	NA	TRUE
BAFF-R on B cell || id:ebi-a-GCST90001829	rs2925323	3	101658926	T	C	T	C	2.98e-05	7.27e-05	0.68	FALSE	rs2925323	rs2925323	NA	NA	NA	NA	TRUE
BAFF-R on B cell || id:ebi-a-GCST90001829	rs56020760	10	72391681	T	C	T	C	-5.03e-05	0.000132635	0.7	FALSE	rs56020760	rs56020760	NA	NA	NA	NA	TRUE
BAFF-R on B cell || id:ebi-a-GCST90001829	rs6680891	1	164083691	T	A	T	A	-1.89e-05	7.63e-05	0.8	FALSE	rs6680891	rs6680891	NA	NA	NA	NA	TRUE
BAFF-R on B cell || id:ebi-a-GCST90001829	rs73176684	22	41778617	C	T	C	T	3.53e-05	0.000154091	0.82	FALSE	rs73176684	rs73176684	NA	NA	NA	NA	TRUE
CD8+ Natural Killer T Absolute Count || id:ebi-a-GCST90001630	rs1008425	19	32852145	G	A	G	A	-3.58e-05	7.95e-05	0.649999	FALSE	rs1008425	rs1008425	NA	NA	NA	NA	TRUE
CD8+ Natural Killer T Absolute Count || id:ebi-a-GCST90001630	rs1077381	20	59623849	T	C	T	C	-7.68e-05	7.1e-05	0.28	FALSE	rs1077381	rs1077381	NA	NA	NA	NA	TRUE
CD8+ Natural Killer T Absolute Count || id:ebi-a-GCST90001630	rs115889733	6	44207850	A	G	A	G	0.000283597	0.000157921	0.0729995	FALSE	rs115889733	rs115889733	NA	NA	NA	NA	TRUE
CD8+ Natural Killer T Absolute Count || id:ebi-a-GCST90001630	rs11658693	17	33800249	G	A	G	A	0.000134794	0.000129554	0.3	FALSE	rs11658693	rs11658693	NA	NA	NA	NA	TRUE
CD8+ Natural Killer T Absolute Count || id:ebi-a-GCST90001630	rs12224032	11	112914680	G	C	G	C	-1.84e-05	9.16e-05	0.84	FALSE	rs12224032	rs12224032	NA	NA	NA	NA	TRUE
CD8+ Natural Killer T Absolute Count || id:ebi-a-GCST90001630	rs12422853	12	105063882	A	G	A	G	-0.000104205	7.18e-05	0.15	FALSE	rs12422853	rs12422853	NA	NA	NA	NA	TRUE
CD8+ Natural Killer T Absolute Count || id:ebi-a-GCST90001630	rs12940345	17	74612462	T	C	T	C	4.7e-05	7.13e-05	0.51	FALSE	rs12940345	rs12940345	NA	NA	NA	NA	TRUE
CD8+ Natural Killer T Absolute Count || id:ebi-a-GCST90001630	rs1325907	10	90237398	A	G	A	G	4.24e-05	7.11e-05	0.55	FALSE	rs1325907	rs1325907	NA	NA	NA	NA	TRUE
CD8+ Natural Killer T Absolute Count || id:ebi-a-GCST90001630	rs17448682	1	15966713	T	C	T	C	8.71e-05	8.42e-05	0.3	FALSE	rs17448682	rs17448682	NA	NA	NA	NA	TRUE
CD8+ Natural Killer T Absolute Count || id:ebi-a-GCST90001630	rs2041561	7	52580478	C	G	C	G	-6.41e-06	8.66e-05	0.94	FALSE	rs2041561	rs2041561	NA	NA	NA	NA	TRUE
CD8+ Natural Killer T Absolute Count || id:ebi-a-GCST90001630	rs2074023	11	2325581	T	C	T	C	9.95e-05	7.33e-05	0.17	FALSE	rs2074023	rs2074023	NA	NA	NA	NA	TRUE
CD8+ Natural Killer T Absolute Count || id:ebi-a-GCST90001630	rs34575510	7	23209757	T	C	T	C	0.000257645	0.000141798	0.0690001	FALSE	rs34575510	rs34575510	NA	NA	NA	NA	TRUE
CD8+ Natural Killer T Absolute Count || id:ebi-a-GCST90001630	rs4745010	9	73024602	G	A	G	A	-7.86e-05	0.000114288	0.49	FALSE	rs4745010	rs4745010	NA	NA	NA	NA	TRUE
CD8+ Natural Killer T Absolute Count || id:ebi-a-GCST90001630	rs55699240	2	113838725	C	G	C	G	0.000122305	8.03e-05	0.13	FALSE	rs55699240	rs55699240	NA	NA	NA	NA	TRUE
CD8+ Natural Killer T Absolute Count || id:ebi-a-GCST90001630	rs593435	7	132417404	T	C	T	C	-3.77e-05	7.13e-05	0.6	FALSE	rs593435	rs593435	NA	NA	NA	NA	TRUE
CD8+ Natural Killer T Absolute Count || id:ebi-a-GCST90001630	rs61944019	13	27907115	A	G	A	G	-7.27e-05	0.000188209	0.7	FALSE	rs61944019	rs61944019	NA	NA	NA	NA	TRUE
CD8+ Natural Killer T Absolute Count || id:ebi-a-GCST90001630	rs7003580	8	145007534	T	C	T	C	1.06e-05	7.25e-05	0.88	FALSE	rs7003580	rs7003580	NA	NA	NA	NA	TRUE
CD8+ Natural Killer T Absolute Count || id:ebi-a-GCST90001630	rs73109444	12	47944164	T	C	T	C	-6.51e-05	0.000170682	0.7	FALSE	rs73109444	rs73109444	NA	NA	NA	NA	TRUE
CD8+ Natural Killer T Absolute Count || id:ebi-a-GCST90001630	rs7756993	6	31382133	C	T	C	T	-1.54e-05	8.42e-05	0.85	FALSE	rs7756993	rs7756993	NA	NA	NA	NA	TRUE
CD8+ Natural Killer T Absolute Count || id:ebi-a-GCST90001630	rs9269109	6	32443266	C	T	C	T	-6.09e-05	7.73e-05	0.43	FALSE	rs9269109	rs9269109	NA	NA	NA	NA	TRUE
Central Memory CD4+ T cell %T cell || id:ebi-a-GCST90001539	rs10485474	20	59473649	A	G	A	G	6.8e-05	7.73e-05	0.38	FALSE	rs10485474	rs10485474	NA	NA	NA	NA	TRUE
Central Memory CD4+ T cell %T cell || id:ebi-a-GCST90001539	rs10495355	1	235018206	T	C	T	C	1.04e-05	9.58e-05	0.91	FALSE	rs10495355	rs10495355	NA	NA	NA	NA	TRUE
Central Memory CD4+ T cell %T cell || id:ebi-a-GCST90001539	rs10846286	12	16252521	G	A	G	A	-9.69e-05	0.000167369	0.56	FALSE	rs10846286	rs10846286	NA	NA	NA	NA	TRUE
Central Memory CD4+ T cell %T cell || id:ebi-a-GCST90001539	rs114753591	5	43356042	A	G	A	G	-0.00015656	0.000141327	0.27	FALSE	rs114753591	rs114753591	NA	NA	NA	NA	TRUE
Central Memory CD4+ T cell %T cell || id:ebi-a-GCST90001539	rs12409155	1	110998348	T	C	T	C	-4.63e-05	0.000135276	0.73	FALSE	rs12409155	rs12409155	NA	NA	NA	NA	TRUE
Central Memory CD4+ T cell %T cell || id:ebi-a-GCST90001539	rs12453732	17	38177839	C	A	C	A	1.3e-06	7.43e-05	0.99	FALSE	rs12453732	rs12453732	NA	NA	NA	NA	TRUE
Central Memory CD4+ T cell %T cell || id:ebi-a-GCST90001539	rs12734326	1	240644644	T	C	T	C	-3.16e-05	7.25e-05	0.66	FALSE	rs12734326	rs12734326	NA	NA	NA	NA	TRUE
Central Memory CD4+ T cell %T cell || id:ebi-a-GCST90001539	rs12805205	11	97164068	C	G	C	G	0.000100746	0.000125125	0.42	FALSE	rs12805205	rs12805205	NA	NA	NA	NA	TRUE
Central Memory CD4+ T cell %T cell || id:ebi-a-GCST90001539	rs13041294	20	48024935	T	G	T	G	-2.35e-05	8.33e-05	0.780001	FALSE	rs13041294	rs13041294	NA	NA	NA	NA	TRUE
Central Memory CD4+ T cell %T cell || id:ebi-a-GCST90001539	rs13233481	7	130980127	G	A	G	A	-4.47e-05	7.37e-05	0.54	FALSE	rs13233481	rs13233481	NA	NA	NA	NA	TRUE
Central Memory CD4+ T cell %T cell || id:ebi-a-GCST90001539	rs148365679	3	194035416	A	G	A	G	3.2e-05	0.000120468	0.79	FALSE	rs148365679	rs148365679	NA	NA	NA	NA	TRUE
Central Memory CD4+ T cell %T cell || id:ebi-a-GCST90001539	rs1983285	7	131783062	C	T	C	T	0.000176683	0.000108278	0.1	FALSE	rs1983285	rs1983285	NA	NA	NA	NA	TRUE
Central Memory CD4+ T cell %T cell || id:ebi-a-GCST90001539	rs2127105	5	172262993	T	C	T	C	0.000161003	7.21e-05	0.0259998	TRUE	rs2127105	rs6883560	C	T	A	G	TRUE
Central Memory CD4+ T cell %T cell || id:ebi-a-GCST90001539	rs4784296	16	51479349	A	G	A	G	3.91e-05	7.12e-05	0.58	FALSE	rs4784296	rs4784296	NA	NA	NA	NA	TRUE
Central Memory CD4+ T cell %T cell || id:ebi-a-GCST90001539	rs73171187	3	177034032	G	T	G	T	-0.000196566	0.000169388	0.25	FALSE	rs73171187	rs73171187	NA	NA	NA	NA	TRUE
CD4-CD8- Natural Killer T %lymphocyte || id:ebi-a-GCST90001638	rs115536607	6	101417409	T	C	T	C	9.87e-05	0.000170579	0.56	FALSE	rs115536607	rs115536607	NA	NA	NA	NA	TRUE
CD4-CD8- Natural Killer T %lymphocyte || id:ebi-a-GCST90001638	rs11652532	17	33769883	A	G	A	G	0.000101731	0.000104658	0.33	FALSE	rs11652532	rs11652532	NA	NA	NA	NA	TRUE
CD4-CD8- Natural Killer T %lymphocyte || id:ebi-a-GCST90001638	rs7569868	2	87025460	T	C	T	C	-6.5e-05	8.18e-05	0.43	TRUE	rs7569868	rs55817008	T	C	A	G	TRUE
CD4-CD8- Natural Killer T %lymphocyte || id:ebi-a-GCST90001638	rs79251210	6	100468602	A	G	A	G	-1.33e-05	0.00019458	0.95	FALSE	rs79251210	rs79251210	NA	NA	NA	NA	TRUE
CD4-CD8- Natural Killer T %lymphocyte || id:ebi-a-GCST90001638	rs9916629	17	33796260	C	T	C	T	6.47e-05	7.57e-05	0.39	FALSE	rs9916629	rs9916629	NA	NA	NA	NA	TRUE
Natural Killer T %lymphocyte || id:ebi-a-GCST90001623	rs10750486	11	131463916	A	G	A	G	-0.000142296	7.17e-05	0.0470002	FALSE	rs10750486	rs10750486	NA	NA	NA	NA	TRUE
Natural Killer T %lymphocyte || id:ebi-a-GCST90001623	rs10765907	11	2306683	C	T	C	T	5.01e-05	7.53e-05	0.51	FALSE	rs10765907	rs10765907	NA	NA	NA	NA	TRUE
Natural Killer T %lymphocyte || id:ebi-a-GCST90001623	rs115536607	6	101417409	T	C	T	C	9.87e-05	0.000170579	0.56	FALSE	rs115536607	rs115536607	NA	NA	NA	NA	TRUE
Natural Killer T %lymphocyte || id:ebi-a-GCST90001623	rs115889733	6	44207850	A	G	A	G	0.000283597	0.000157921	0.0729995	FALSE	rs115889733	rs115889733	NA	NA	NA	NA	TRUE
Natural Killer T %lymphocyte || id:ebi-a-GCST90001623	rs12224032	11	112914680	G	C	G	C	-1.84e-05	9.16e-05	0.84	FALSE	rs12224032	rs12224032	NA	NA	NA	NA	TRUE
Natural Killer T %lymphocyte || id:ebi-a-GCST90001623	rs13055438	22	45374249	C	T	C	T	-6.93e-05	0.000111513	0.53	FALSE	rs13055438	rs13055438	NA	NA	NA	NA	TRUE
Natural Killer T %lymphocyte || id:ebi-a-GCST90001623	rs17158356	7	35204550	A	G	A	G	4.31e-05	0.000123994	0.73	FALSE	rs17158356	rs17158356	NA	NA	NA	NA	TRUE
Natural Killer T %lymphocyte || id:ebi-a-GCST90001623	rs2041561	7	52580478	C	G	C	G	-6.41e-06	8.66e-05	0.94	FALSE	rs2041561	rs2041561	NA	NA	NA	NA	TRUE
Natural Killer T %lymphocyte || id:ebi-a-GCST90001623	rs2286306	20	52558849	G	A	G	A	-0.000117635	8.4e-05	0.16	FALSE	rs2286306	rs2286306	NA	NA	NA	NA	TRUE
Natural Killer T %lymphocyte || id:ebi-a-GCST90001623	rs2781107	9	122546242	C	T	C	T	2.01e-05	7.28e-05	0.780001	FALSE	rs2781107	rs2781107	NA	NA	NA	NA	TRUE
Natural Killer T %lymphocyte || id:ebi-a-GCST90001623	rs2886726	3	20997419	G	A	G	A	-0.000147177	8.31e-05	0.0769999	FALSE	rs2886726	rs2886726	NA	NA	NA	NA	TRUE
Natural Killer T %lymphocyte || id:ebi-a-GCST90001623	rs3012770	9	134699760	A	G	A	G	1.54e-05	7.32e-05	0.83	FALSE	rs3012770	rs3012770	NA	NA	NA	NA	TRUE
Natural Killer T %lymphocyte || id:ebi-a-GCST90001623	rs35203503	1	23087573	C	T	C	T	-0.000145391	7.58e-05	0.0549997	FALSE	rs35203503	rs35203503	NA	NA	NA	NA	TRUE
Natural Killer T %lymphocyte || id:ebi-a-GCST90001623	rs4918328	10	109648240	A	G	A	G	2.62e-05	7.75e-05	0.74	FALSE	rs4918328	rs4918328	NA	NA	NA	NA	TRUE
Natural Killer T %lymphocyte || id:ebi-a-GCST90001623	rs7218011	17	33773022	G	A	G	A	3.74e-06	9.44e-05	0.97	FALSE	rs7218011	rs7218011	NA	NA	NA	NA	TRUE
Natural Killer T %lymphocyte || id:ebi-a-GCST90001623	rs7225505	17	7861810	G	A	G	A	6.05e-06	7.14e-05	0.93	FALSE	rs7225505	rs7225505	NA	NA	NA	NA	TRUE
Natural Killer T %lymphocyte || id:ebi-a-GCST90001623	rs7254941	19	9077196	T	C	T	C	0.00021308	0.000146717	0.15	FALSE	rs7254941	rs7254941	NA	NA	NA	NA	TRUE
Natural Killer T %lymphocyte || id:ebi-a-GCST90001623	rs73109444	12	47944164	T	C	T	C	-6.51e-05	0.000170682	0.7	FALSE	rs73109444	rs73109444	NA	NA	NA	NA	TRUE
Natural Killer T %lymphocyte || id:ebi-a-GCST90001623	rs75659919	18	23907745	T	C	T	C	-2.72e-05	9.47e-05	0.77	FALSE	rs75659919	rs75659919	NA	NA	NA	NA	TRUE
Natural Killer T %lymphocyte || id:ebi-a-GCST90001623	rs77846504	2	137558728	A	G	A	G	-0.000167191	0.000189359	0.38	FALSE	rs77846504	rs77846504	NA	NA	NA	NA	TRUE
Natural Killer T %lymphocyte || id:ebi-a-GCST90001623	rs7819099	8	144992862	G	A	G	A	-2.65e-05	7.2e-05	0.709999	FALSE	rs7819099	rs7819099	NA	NA	NA	NA	TRUE
Natural Killer T %lymphocyte || id:ebi-a-GCST90001623	rs79251210	6	100468602	A	G	A	G	-1.33e-05	0.00019458	0.95	FALSE	rs79251210	rs79251210	NA	NA	NA	NA	TRUE
Natural Killer T %lymphocyte || id:ebi-a-GCST90001623	rs906930	14	99822918	T	G	T	G	-1.99e-05	7.95e-05	0.8	FALSE	rs906930	rs906930	NA	NA	NA	NA	TRUE
Natural Killer T %lymphocyte || id:ebi-a-GCST90001623	rs9912354	17	33805730	T	C	T	C	-5.07e-05	7.19e-05	0.48	FALSE	rs9912354	rs9912354	NA	NA	NA	NA	TRUE
CD33+ HLA DR+ CD14- Absolute Count || id:ebi-a-GCST90001518	rs13334605	16	8615510	G	C	G	C	0.000229694	7.37e-05	0.00179999	FALSE	rs13334605	rs13334605	NA	NA	NA	NA	TRUE
CD33+ HLA DR+ CD14- Absolute Count || id:ebi-a-GCST90001518	rs16988845	19	51549527	A	C	A	C	9.69e-05	8.92e-05	0.28	FALSE	rs16988845	rs16988845	NA	NA	NA	NA	TRUE
CD33+ HLA DR+ CD14- Absolute Count || id:ebi-a-GCST90001518	rs17046269	2	54973519	C	G	C	G	-8.78e-05	0.000124412	0.48	FALSE	rs17046269	rs17046269	NA	NA	NA	NA	TRUE
CD33+ HLA DR+ CD14- Absolute Count || id:ebi-a-GCST90001518	rs34908874	6	19571542	G	A	G	A	-6.51e-05	0.000141418	0.649999	FALSE	rs34908874	rs34908874	NA	NA	NA	NA	TRUE
CD33+ HLA DR+ CD14- Absolute Count || id:ebi-a-GCST90001518	rs3865444	19	51727962	A	C	A	C	5.33e-05	7.58e-05	0.48	FALSE	rs3865444	rs3865444	NA	NA	NA	NA	TRUE
CD33+ HLA DR+ CD14- Absolute Count || id:ebi-a-GCST90001518	rs4020134	14	78420741	G	A	G	A	-3.31e-05	7.64e-05	0.66	FALSE	rs4020134	rs4020134	NA	NA	NA	NA	TRUE
CD33+ HLA DR+ CD14- Absolute Count || id:ebi-a-GCST90001518	rs4357922	15	97967734	G	A	G	A	-2.14e-05	9.03e-05	0.81	TRUE	rs4357922	rs12905038	A	G	G	A	TRUE
CD33+ HLA DR+ CD14- Absolute Count || id:ebi-a-GCST90001518	rs4733718	8	130647103	T	A	T	A	-0.000127721	7.25e-05	0.0779992	FALSE	rs4733718	rs4733718	NA	NA	NA	NA	FALSE
CD33+ HLA DR+ CD14- Absolute Count || id:ebi-a-GCST90001518	rs5020267	2	147077389	G	A	G	A	6.19e-05	9.54e-05	0.52	FALSE	rs5020267	rs5020267	NA	NA	NA	NA	TRUE
CD33+ HLA DR+ CD14- Absolute Count || id:ebi-a-GCST90001518	rs505806	5	29036851	A	G	A	G	7.83e-05	8.79e-05	0.37	FALSE	rs505806	rs505806	NA	NA	NA	NA	TRUE
CD33+ HLA DR+ CD14- Absolute Count || id:ebi-a-GCST90001518	rs57812633	16	5690721	G	A	G	A	0.000138672	0.000154455	0.37	FALSE	rs57812633	rs57812633	NA	NA	NA	NA	TRUE
CD33+ HLA DR+ CD14- Absolute Count || id:ebi-a-GCST90001518	rs61916496	11	101684475	T	A	T	A	3.24e-05	9.4e-05	0.73	FALSE	rs61916496	rs61916496	NA	NA	NA	NA	TRUE
CD33+ HLA DR+ CD14- Absolute Count || id:ebi-a-GCST90001518	rs6858113	4	27713713	A	G	A	G	-0.000139337	7.42e-05	0.061	FALSE	rs6858113	rs6858113	NA	NA	NA	NA	TRUE
CD33+ HLA DR+ CD14- Absolute Count || id:ebi-a-GCST90001518	rs9990730	4	183610911	C	A	C	A	0.000144343	8.76e-05	0.1	FALSE	rs9990730	rs9990730	NA	NA	NA	NA	TRUE
CD4-CD8- Natural Killer T %T cell || id:ebi-a-GCST90001637	rs115536607	6	101417409	T	C	T	C	9.87e-05	0.000170579	0.56	FALSE	rs115536607	rs115536607	NA	NA	NA	NA	TRUE
CD4-CD8- Natural Killer T %T cell || id:ebi-a-GCST90001637	rs13108209	4	4355328	A	G	A	G	-0.000146896	7.77e-05	0.0589997	TRUE	rs13108209	rs4256182	G	A	C	T	TRUE
CD4-CD8- Natural Killer T %T cell || id:ebi-a-GCST90001637	rs7569868	2	87025460	T	C	T	C	-6.5e-05	8.18e-05	0.43	TRUE	rs7569868	rs55817008	T	C	A	G	TRUE
CD4-CD8- Natural Killer T %T cell || id:ebi-a-GCST90001637	rs79251210	6	100468602	A	G	A	G	-1.33e-05	0.00019458	0.95	FALSE	rs79251210	rs79251210	NA	NA	NA	NA	TRUE
CD33 on Monocytic Myeloid-Derived Suppressor Cells || id:ebi-a-GCST90001952	rs10022829	4	506471	A	G	A	G	-8.16e-05	9.51e-05	0.39	NA	NA	NA	NA	NA	NA	NA	TRUE
CD33 on Monocytic Myeloid-Derived Suppressor Cells || id:ebi-a-GCST90001952	rs10164761	2	220066209	T	C	T	C	5.29e-05	8.29e-05	0.52	NA	NA	NA	NA	NA	NA	NA	TRUE
CD33 on Monocytic Myeloid-Derived Suppressor Cells || id:ebi-a-GCST90001952	rs10861528	12	106266488	A	C	A	C	7.23e-05	9.14e-05	0.43	NA	NA	NA	NA	NA	NA	NA	TRUE
CD33 on Monocytic Myeloid-Derived Suppressor Cells || id:ebi-a-GCST90001952	rs2362605	3	190480177	A	G	A	G	4.53e-05	7.68e-05	0.56	NA	NA	NA	NA	NA	NA	NA	TRUE
CD33 on Monocytic Myeloid-Derived Suppressor Cells || id:ebi-a-GCST90001952	rs3865444	19	51727962	A	C	A	C	5.33e-05	7.58e-05	0.48	FALSE	rs3865444	rs3865444	NA	NA	NA	NA	TRUE
CD33 on Monocytic Myeloid-Derived Suppressor Cells || id:ebi-a-GCST90001952	rs403286	3	55264003	A	G	A	G	-0.000134422	7.13e-05	0.0589997	NA	NA	NA	NA	NA	NA	NA	TRUE
CD33 on Monocytic Myeloid-Derived Suppressor Cells || id:ebi-a-GCST90001952	rs4747079	10	72466435	A	G	A	G	-9.23e-05	0.000170104	0.59	NA	NA	NA	NA	NA	NA	NA	TRUE
CD33 on Monocytic Myeloid-Derived Suppressor Cells || id:ebi-a-GCST90001952	rs58301181	19	52097261	G	C	G	C	-2.73e-05	0.000114705	0.81	NA	NA	NA	NA	NA	NA	NA	TRUE
CD33 on Monocytic Myeloid-Derived Suppressor Cells || id:ebi-a-GCST90001952	rs62114147	19	51588018	T	C	T	C	-0.000126458	7.12e-05	0.0759994	NA	NA	NA	NA	NA	NA	NA	TRUE
CD33 on Monocytic Myeloid-Derived Suppressor Cells || id:ebi-a-GCST90001952	rs6828373	4	154476924	C	T	C	T	-9.82e-06	9.63e-05	0.92	NA	NA	NA	NA	NA	NA	NA	TRUE
CD33 on Monocytic Myeloid-Derived Suppressor Cells || id:ebi-a-GCST90001952	rs6879785	5	75450373	G	A	G	A	-2.74e-05	7.42e-05	0.709999	NA	NA	NA	NA	NA	NA	NA	TRUE
CD33 on Monocytic Myeloid-Derived Suppressor Cells || id:ebi-a-GCST90001952	rs6974483	7	52705752	A	T	A	T	1.15e-05	7.93e-05	0.89	NA	NA	NA	NA	NA	NA	NA	TRUE
CD33 on Monocytic Myeloid-Derived Suppressor Cells || id:ebi-a-GCST90001952	rs7047105	9	105951980	G	A	G	A	-3.26e-05	7.71e-05	0.67	NA	NA	NA	NA	NA	NA	NA	TRUE
CD33 on Monocytic Myeloid-Derived Suppressor Cells || id:ebi-a-GCST90001952	rs73015201	6	148351645	T	C	T	C	-5.51e-05	0.000110536	0.62	NA	NA	NA	NA	NA	NA	NA	TRUE
CD33 on Monocytic Myeloid-Derived Suppressor Cells || id:ebi-a-GCST90001952	rs73259850	10	56897405	C	A	C	A	-8.04e-05	0.000137509	0.56	NA	NA	NA	NA	NA	NA	NA	TRUE
CD33 on Monocytic Myeloid-Derived Suppressor Cells || id:ebi-a-GCST90001952	rs7351079	19	51574038	G	A	G	A	-4.54e-05	9.37e-05	0.630001	FALSE	rs7351079	rs7351079	NA	NA	NA	NA	TRUE
CD33 on Monocytic Myeloid-Derived Suppressor Cells || id:ebi-a-GCST90001952	rs8108687	19	927971	G	A	G	A	7.95e-05	7.88e-05	0.31	NA	NA	NA	NA	NA	NA	NA	TRUE
CD33 on Monocytic Myeloid-Derived Suppressor Cells || id:ebi-a-GCST90001952	rs9867350	3	129451519	A	G	A	G	-1.61e-06	8.25e-05	0.98	NA	NA	NA	NA	NA	NA	NA	TRUE
CD8 on Central Memory CD8+ T cell || id:ebi-a-GCST90002054	rs1230475	13	46774761	A	G	A	G	8.49e-05	7.51e-05	0.26	NA	NA	NA	NA	NA	NA	NA	TRUE
CD8 on Central Memory CD8+ T cell || id:ebi-a-GCST90002054	rs1633108	6	29783305	A	C	A	C	-5.64e-06	7.37e-05	0.94	NA	NA	NA	NA	NA	NA	NA	TRUE
CD8 on Central Memory CD8+ T cell || id:ebi-a-GCST90002054	rs16889563	8	40408479	T	A	T	A	6.47e-05	0.00012566	0.61	NA	NA	NA	NA	NA	NA	NA	TRUE
CD8 on Central Memory CD8+ T cell || id:ebi-a-GCST90002054	rs2711500	7	68310336	A	G	A	G	6.72e-05	0.000146925	0.649999	NA	NA	NA	NA	NA	NA	NA	TRUE
CD8 on Central Memory CD8+ T cell || id:ebi-a-GCST90002054	rs3020726	2	87016506	G	A	G	A	-0.000103883	9.74e-05	0.29	NA	NA	NA	NA	NA	NA	NA	TRUE
CD8 on Central Memory CD8+ T cell || id:ebi-a-GCST90002054	rs4081559	6	31323677	T	C	T	C	4.95e-05	0.000110283	0.649999	NA	NA	NA	NA	NA	NA	NA	TRUE
CD8 on Central Memory CD8+ T cell || id:ebi-a-GCST90002054	rs56214822	2	53947717	C	G	C	G	6.42e-05	9.19e-05	0.49	NA	NA	NA	NA	NA	NA	NA	TRUE
CD8 on Central Memory CD8+ T cell || id:ebi-a-GCST90002054	rs6882406	5	3098494	T	C	T	C	2.57e-05	8.53e-05	0.760001	NA	NA	NA	NA	NA	NA	NA	TRUE
CD8 on Central Memory CD8+ T cell || id:ebi-a-GCST90002054	rs72657634	6	29849073	A	G	A	G	0.000220466	9.76e-05	0.0239999	NA	NA	NA	NA	NA	NA	NA	TRUE
CD8 on Central Memory CD8+ T cell || id:ebi-a-GCST90002054	rs9379064	6	6818562	T	C	T	C	2.65e-05	7.99e-05	0.74	NA	NA	NA	NA	NA	NA	NA	TRUE
CD20 on CD20- CD38- B cell || id:ebi-a-GCST90001744	rs10426452	19	49907690	A	G	A	G	-5.7e-05	7.83e-05	0.47	FALSE	rs10426452	rs10426452	NA	NA	NA	NA	TRUE
CD20 on CD20- CD38- B cell || id:ebi-a-GCST90001744	rs12952217	17	1018426	G	C	G	C	3.08e-05	0.000101341	0.760001	FALSE	rs12952217	rs12952217	NA	NA	NA	NA	TRUE
CD20 on CD20- CD38- B cell || id:ebi-a-GCST90001744	rs12977515	19	16391727	T	G	T	G	-7.3e-05	0.000140949	0.6	FALSE	rs12977515	rs12977515	NA	NA	NA	NA	TRUE
CD20 on CD20- CD38- B cell || id:ebi-a-GCST90001744	rs1558186	5	133054941	A	G	A	G	-1.27e-05	7e-05	0.86	TRUE	rs1558186	rs2867330	A	G	A	G	TRUE
CD20 on CD20- CD38- B cell || id:ebi-a-GCST90001744	rs2188517	7	90108278	A	G	A	G	-6.59e-05	7.11e-05	0.35	FALSE	rs2188517	rs2188517	NA	NA	NA	NA	TRUE
CD20 on CD20- CD38- B cell || id:ebi-a-GCST90001744	rs2243879	10	35622558	C	G	C	G	-6.28e-05	7.13e-05	0.38	FALSE	rs2243879	rs2243879	NA	NA	NA	NA	FALSE
CD20 on CD20- CD38- B cell || id:ebi-a-GCST90001744	rs2861007	2	66306389	T	A	T	A	6.96e-05	7.13e-05	0.33	FALSE	rs2861007	rs2861007	NA	NA	NA	NA	FALSE
CD20 on CD20- CD38- B cell || id:ebi-a-GCST90001744	rs35857670	10	82607555	A	G	A	G	-3.78e-06	0.000112649	0.97	FALSE	rs35857670	rs35857670	NA	NA	NA	NA	TRUE
CD20 on CD20- CD38- B cell || id:ebi-a-GCST90001744	rs41329345	7	48456925	C	T	C	T	4.54e-05	9.38e-05	0.630001	FALSE	rs41329345	rs41329345	NA	NA	NA	NA	TRUE
CD20 on CD20- CD38- B cell || id:ebi-a-GCST90001744	rs4921509	5	159000854	C	G	C	G	8.75e-05	7.46e-05	0.24	FALSE	rs4921509	rs4921509	NA	NA	NA	NA	TRUE
CD20 on CD20- CD38- B cell || id:ebi-a-GCST90001744	rs572468	4	13993465	G	C	G	C	-5.52e-05	7.22e-05	0.44	FALSE	rs572468	rs572468	NA	NA	NA	NA	FALSE
CD20 on CD20- CD38- B cell || id:ebi-a-GCST90001744	rs5997212	22	27679924	A	T	A	T	0.000213304	0.000192732	0.27	FALSE	rs5997212	rs5997212	NA	NA	NA	NA	TRUE
CD20 on CD20- CD38- B cell || id:ebi-a-GCST90001744	rs6930288	6	29098881	T	A	T	A	-0.00015273	0.000116164	0.19	FALSE	rs6930288	rs6930288	NA	NA	NA	NA	TRUE
CD20 on CD20- CD38- B cell || id:ebi-a-GCST90001744	rs73015549	3	7495328	G	C	G	C	0.000154935	0.000136861	0.26	FALSE	rs73015549	rs73015549	NA	NA	NA	NA	TRUE
CD20 on CD20- CD38- B cell || id:ebi-a-GCST90001744	rs79248632	5	158319820	T	C	T	C	-4.81e-05	0.000133523	0.719999	FALSE	rs79248632	rs79248632	NA	NA	NA	NA	TRUE
CD25++ CD4+ T cell %CD4+ T cell || id:ebi-a-GCST90001505	rs11221698	11	129253988	T	C	T	C	-5.69e-05	9.11e-05	0.53	FALSE	rs11221698	rs11221698	NA	NA	NA	NA	TRUE
CD25++ CD4+ T cell %CD4+ T cell || id:ebi-a-GCST90001505	rs12458491	18	35307820	T	A	T	A	-7.35e-05	0.00014288	0.61	FALSE	rs12458491	rs12458491	NA	NA	NA	NA	TRUE
CD25++ CD4+ T cell %CD4+ T cell || id:ebi-a-GCST90001505	rs12819777	12	39382086	A	G	A	G	-9.35e-05	7.98e-05	0.24	FALSE	rs12819777	rs12819777	NA	NA	NA	NA	TRUE
CD25++ CD4+ T cell %CD4+ T cell || id:ebi-a-GCST90001505	rs140078626	16	28651774	G	C	G	C	-1.25e-06	0.00016159	0.99	FALSE	rs140078626	rs140078626	NA	NA	NA	NA	TRUE
CD25++ CD4+ T cell %CD4+ T cell || id:ebi-a-GCST90001505	rs2448157	8	98470579	C	T	C	T	-2.44e-05	0.000100288	0.81	FALSE	rs2448157	rs2448157	NA	NA	NA	NA	TRUE
CD25++ CD4+ T cell %CD4+ T cell || id:ebi-a-GCST90001505	rs3732449	3	170198898	T	C	T	C	-1.23e-05	9.19e-05	0.89	FALSE	rs3732449	rs3732449	NA	NA	NA	NA	TRUE
CD25++ CD4+ T cell %CD4+ T cell || id:ebi-a-GCST90001505	rs419099	5	102089442	G	A	G	A	-8.56e-05	7.16e-05	0.23	FALSE	rs419099	rs419099	NA	NA	NA	NA	TRUE
CD25++ CD4+ T cell %CD4+ T cell || id:ebi-a-GCST90001505	rs56107686	3	189510063	T	C	T	C	0.00013733	0.000134491	0.31	FALSE	rs56107686	rs56107686	NA	NA	NA	NA	TRUE
CD25++ CD4+ T cell %CD4+ T cell || id:ebi-a-GCST90001505	rs61839660	10	6094697	T	C	T	C	6.41e-05	0.000119517	0.59	FALSE	rs61839660	rs61839660	NA	NA	NA	NA	TRUE
CD25++ CD4+ T cell %CD4+ T cell || id:ebi-a-GCST90001505	rs71479760	10	6183872	A	C	A	C	-4.47e-06	9.42e-05	0.96	FALSE	rs71479760	rs71479760	NA	NA	NA	NA	TRUE
CD25++ CD4+ T cell %CD4+ T cell || id:ebi-a-GCST90001505	rs7305147	12	23524261	C	T	C	T	7.23e-05	9.03e-05	0.42	FALSE	rs7305147	rs7305147	NA	NA	NA	NA	TRUE
CD25++ CD4+ T cell %CD4+ T cell || id:ebi-a-GCST90001505	rs7831142	8	1673599	A	G	A	G	0.000134028	8.56e-05	0.12	FALSE	rs7831142	rs7831142	NA	NA	NA	NA	TRUE
CD25++ CD4+ T cell %CD4+ T cell || id:ebi-a-GCST90001505	rs9268791	6	32425135	C	T	C	T	7.66e-05	7.25e-05	0.29	TRUE	rs9268791	rs7743415	T	C	C	T	TRUE
Immature Myeloid-Derived Suppressor Cells %CD33dim HLA DR- CD66b- || id:ebi-a-GCST90001516	rs12094489	1	247286936	A	G	A	G	-7.55e-05	9.03e-05	0.4	FALSE	rs12094489	rs12094489	NA	NA	NA	NA	TRUE
Immature Myeloid-Derived Suppressor Cells %CD33dim HLA DR- CD66b- || id:ebi-a-GCST90001516	rs12350919	9	129479395	T	C	T	C	9.13e-05	0.000137151	0.51	TRUE	rs12350919	rs191895045	T	C	A	G	TRUE
Immature Myeloid-Derived Suppressor Cells %CD33dim HLA DR- CD66b- || id:ebi-a-GCST90001516	rs12443996	16	74210489	T	G	T	G	-0.00011548	0.000112321	0.3	FALSE	rs12443996	rs12443996	NA	NA	NA	NA	TRUE
Immature Myeloid-Derived Suppressor Cells %CD33dim HLA DR- CD66b- || id:ebi-a-GCST90001516	rs12482767	21	47428075	A	G	A	G	-0.000207094	8.93e-05	0.02	FALSE	rs12482767	rs12482767	NA	NA	NA	NA	TRUE
Immature Myeloid-Derived Suppressor Cells %CD33dim HLA DR- CD66b- || id:ebi-a-GCST90001516	rs12878160	14	93613399	T	C	T	C	-0.000113099	7.22e-05	0.12	FALSE	rs12878160	rs12878160	NA	NA	NA	NA	TRUE
Immature Myeloid-Derived Suppressor Cells %CD33dim HLA DR- CD66b- || id:ebi-a-GCST90001516	rs1537122	21	46598506	T	C	T	C	6.17e-05	7.18e-05	0.39	FALSE	rs1537122	rs1537122	NA	NA	NA	NA	TRUE
Immature Myeloid-Derived Suppressor Cells %CD33dim HLA DR- CD66b- || id:ebi-a-GCST90001516	rs1701958	19	51476715	G	C	G	C	0.0001019	0.000107723	0.34	FALSE	rs1701958	rs1701958	NA	NA	NA	NA	TRUE
Immature Myeloid-Derived Suppressor Cells %CD33dim HLA DR- CD66b- || id:ebi-a-GCST90001516	rs2455069	19	51728641	G	A	G	A	-3.54e-05	7.19e-05	0.62	FALSE	rs2455069	rs2455069	NA	NA	NA	NA	TRUE
Immature Myeloid-Derived Suppressor Cells %CD33dim HLA DR- CD66b- || id:ebi-a-GCST90001516	rs4499342	19	8786913	T	C	T	C	0.000192983	9.87e-05	0.051	FALSE	rs4499342	rs4499342	NA	NA	NA	NA	TRUE
Immature Myeloid-Derived Suppressor Cells %CD33dim HLA DR- CD66b- || id:ebi-a-GCST90001516	rs469318	5	179340006	C	T	C	T	-2.32e-05	8.17e-05	0.780001	FALSE	rs469318	rs469318	NA	NA	NA	NA	TRUE
Immature Myeloid-Derived Suppressor Cells %CD33dim HLA DR- CD66b- || id:ebi-a-GCST90001516	rs72923436	2	176970247	A	C	A	C	-0.000236022	0.000146995	0.11	FALSE	rs72923436	rs72923436	NA	NA	NA	NA	TRUE
Immature Myeloid-Derived Suppressor Cells %CD33dim HLA DR- CD66b- || id:ebi-a-GCST90001516	rs7907229	10	10423376	T	C	T	C	-8.57e-05	0.000183425	0.64	FALSE	rs7907229	rs7907229	NA	NA	NA	NA	TRUE
Immature Myeloid-Derived Suppressor Cells %CD33dim HLA DR- CD66b- || id:ebi-a-GCST90001516	rs79899973	6	10417917	C	T	C	T	-0.000143576	0.000122803	0.24	FALSE	rs79899973	rs79899973	NA	NA	NA	NA	TRUE
Immature Myeloid-Derived Suppressor Cells %CD33dim HLA DR- CD66b- || id:ebi-a-GCST90001516	rs9829934	3	113577894	T	A	T	A	5.17e-05	0.000132732	0.7	TRUE	rs9829934	rs2566990	T	A	A	T	TRUE
Granulocytic Myeloid-Derived Suppressor Cells Absolute Count || id:ebi-a-GCST90001524	rs1018969	4	5468752	T	C	T	C	-0.000138334	0.000174861	0.43	FALSE	rs1018969	rs1018969	NA	NA	NA	NA	TRUE
Granulocytic Myeloid-Derived Suppressor Cells Absolute Count || id:ebi-a-GCST90001524	rs10872783	6	96696878	C	T	C	T	2.85e-05	7.24e-05	0.69	FALSE	rs10872783	rs10872783	NA	NA	NA	NA	TRUE
Granulocytic Myeloid-Derived Suppressor Cells Absolute Count || id:ebi-a-GCST90001524	rs111636975	2	176606506	G	A	G	A	0.000216527	0.000163354	0.19	FALSE	rs111636975	rs111636975	NA	NA	NA	NA	TRUE
Granulocytic Myeloid-Derived Suppressor Cells Absolute Count || id:ebi-a-GCST90001524	rs114244809	2	5834493	C	T	C	T	0.000309803	0.000187744	0.0990011	FALSE	rs114244809	rs114244809	NA	NA	NA	NA	TRUE
Granulocytic Myeloid-Derived Suppressor Cells Absolute Count || id:ebi-a-GCST90001524	rs114772249	5	54008468	A	T	A	T	-4.71e-05	0.000191113	0.81	FALSE	rs114772249	rs114772249	NA	NA	NA	NA	TRUE
Granulocytic Myeloid-Derived Suppressor Cells Absolute Count || id:ebi-a-GCST90001524	rs12588021	14	72955384	C	T	C	T	-8.19e-05	7.19e-05	0.25	FALSE	rs12588021	rs12588021	NA	NA	NA	NA	TRUE
Granulocytic Myeloid-Derived Suppressor Cells Absolute Count || id:ebi-a-GCST90001524	rs140075808	7	115503233	A	C	A	C	-0.000184546	0.000132169	0.16	FALSE	rs140075808	rs140075808	NA	NA	NA	NA	TRUE
Granulocytic Myeloid-Derived Suppressor Cells Absolute Count || id:ebi-a-GCST90001524	rs1434218	2	79555347	G	A	G	A	-9.7e-05	7.81e-05	0.21	FALSE	rs1434218	rs1434218	NA	NA	NA	NA	TRUE
Granulocytic Myeloid-Derived Suppressor Cells Absolute Count || id:ebi-a-GCST90001524	rs16988872	19	51580161	T	C	T	C	-5.66e-05	9.63e-05	0.56	FALSE	rs16988872	rs16988872	NA	NA	NA	NA	TRUE
Granulocytic Myeloid-Derived Suppressor Cells Absolute Count || id:ebi-a-GCST90001524	rs2070901	1	161185058	T	G	T	G	1.02e-05	8.01e-05	0.9	FALSE	rs2070901	rs2070901	NA	NA	NA	NA	TRUE
Granulocytic Myeloid-Derived Suppressor Cells Absolute Count || id:ebi-a-GCST90001524	rs2351156	2	50325488	C	T	C	T	0.000137288	9.14e-05	0.13	FALSE	rs2351156	rs2351156	NA	NA	NA	NA	TRUE
Granulocytic Myeloid-Derived Suppressor Cells Absolute Count || id:ebi-a-GCST90001524	rs3865444	19	51727962	A	C	A	C	5.33e-05	7.58e-05	0.48	FALSE	rs3865444	rs3865444	NA	NA	NA	NA	TRUE
Granulocytic Myeloid-Derived Suppressor Cells Absolute Count || id:ebi-a-GCST90001524	rs655539	18	54281790	C	T	C	T	0.000211433	0.000152041	0.16	FALSE	rs655539	rs655539	NA	NA	NA	NA	TRUE
Granulocytic Myeloid-Derived Suppressor Cells Absolute Count || id:ebi-a-GCST90001524	rs6710092	2	166018627	G	A	G	A	8.71e-06	0.000113672	0.94	FALSE	rs6710092	rs6710092	NA	NA	NA	NA	TRUE
Granulocytic Myeloid-Derived Suppressor Cells Absolute Count || id:ebi-a-GCST90001524	rs75747211	3	48261366	A	T	A	T	-0.000126668	0.000149903	0.4	FALSE	rs75747211	rs75747211	NA	NA	NA	NA	TRUE
Granulocytic Myeloid-Derived Suppressor Cells Absolute Count || id:ebi-a-GCST90001524	rs8098513	18	67052180	G	A	G	A	1.82e-05	0.000105962	0.86	FALSE	rs8098513	rs8098513	NA	NA	NA	NA	TRUE
CD45 on CD33- HLA DR+ || id:ebi-a-GCST90002046	rs10735302	12	93068616	T	C	T	C	-7.35e-05	7.35e-05	0.32	NA	NA	NA	NA	NA	NA	NA	TRUE
CD45 on CD33- HLA DR+ || id:ebi-a-GCST90002046	rs10971439	9	33180813	C	T	C	T	-0.000200654	9.08e-05	0.0269998	NA	NA	NA	NA	NA	NA	NA	TRUE
CD45 on CD33- HLA DR+ || id:ebi-a-GCST90002046	rs11232456	11	80811894	C	A	C	A	0.000113684	7.53e-05	0.13	NA	NA	NA	NA	NA	NA	NA	TRUE
CD45 on CD33- HLA DR+ || id:ebi-a-GCST90002046	rs12523072	5	104197397	T	C	T	C	0.000108925	0.000147125	0.46	NA	NA	NA	NA	NA	NA	NA	TRUE
CD45 on CD33- HLA DR+ || id:ebi-a-GCST90002046	rs1326284	1	198553794	C	A	C	A	-2.62e-05	8.75e-05	0.760001	NA	NA	NA	NA	NA	NA	NA	TRUE
CD45 on CD33- HLA DR+ || id:ebi-a-GCST90002046	rs142398114	9	106075712	T	C	T	C	0.000173153	0.000189404	0.36	NA	NA	NA	NA	NA	NA	NA	TRUE
CD45 on CD33- HLA DR+ || id:ebi-a-GCST90002046	rs17552904	7	50318308	T	G	T	G	-0.000153114	8.18e-05	0.061	NA	NA	NA	NA	NA	NA	NA	TRUE
CD45 on CD33- HLA DR+ || id:ebi-a-GCST90002046	rs3124947	9	137762081	C	G	C	G	-6.15e-05	8.63e-05	0.48	NA	NA	NA	NA	NA	NA	NA	TRUE
CD45 on CD33- HLA DR+ || id:ebi-a-GCST90002046	rs33978622	19	51736383	C	G	C	G	4.03e-05	7.6e-05	0.6	FALSE	rs33978622	rs33978622	NA	NA	NA	NA	TRUE
CD45 on CD33- HLA DR+ || id:ebi-a-GCST90002046	rs34358471	16	51353423	C	T	C	T	-5.68e-05	8.73e-05	0.52	NA	NA	NA	NA	NA	NA	NA	TRUE
CD45 on CD33- HLA DR+ || id:ebi-a-GCST90002046	rs4980766	11	69946996	T	C	T	C	0.00018759	0.000100789	0.0629999	NA	NA	NA	NA	NA	NA	NA	TRUE
CD45 on CD33- HLA DR+ || id:ebi-a-GCST90002046	rs71466481	12	130568569	C	G	C	G	-0.000138957	8.61e-05	0.11	NA	NA	NA	NA	NA	NA	NA	TRUE
CD45 on CD33- HLA DR+ || id:ebi-a-GCST90002046	rs9892517	17	6592054	G	A	G	A	-0.000182475	0.000106331	0.0860003	NA	NA	NA	NA	NA	NA	NA	TRUE
CD127 on CD8+ T cell || id:ebi-a-GCST90001927	rs10024641	4	188051690	A	G	A	G	2.21e-05	7.26e-05	0.760001	NA	NA	NA	NA	NA	NA	NA	TRUE
CD127 on CD8+ T cell || id:ebi-a-GCST90001927	rs13165333	5	82275571	T	C	T	C	1.16e-05	9.93e-05	0.91	NA	NA	NA	NA	NA	NA	NA	TRUE
CD127 on CD8+ T cell || id:ebi-a-GCST90001927	rs1377028	4	75738792	G	A	G	A	7.1e-06	7.12e-05	0.92	NA	NA	NA	NA	NA	NA	NA	TRUE
CD127 on CD8+ T cell || id:ebi-a-GCST90001927	rs159608	5	59174103	G	A	G	A	3.66e-05	7.68e-05	0.630001	NA	NA	NA	NA	NA	NA	NA	TRUE
CD127 on CD8+ T cell || id:ebi-a-GCST90001927	rs1911151	11	60546636	C	T	C	T	-5.95e-05	9.34e-05	0.52	NA	NA	NA	NA	NA	NA	NA	TRUE
CD127 on CD8+ T cell || id:ebi-a-GCST90001927	rs2009425	5	174034800	T	C	T	C	-2.33e-05	0.000133829	0.86	NA	NA	NA	NA	NA	NA	NA	TRUE
CD127 on CD8+ T cell || id:ebi-a-GCST90001927	rs3130901	6	31419065	T	A	T	A	-7.8e-05	7.38e-05	0.29	NA	NA	NA	NA	NA	NA	NA	TRUE
CD127 on CD8+ T cell || id:ebi-a-GCST90001927	rs457979	5	2382270	A	G	A	G	-9.66e-06	0.000134809	0.94	NA	NA	NA	NA	NA	NA	NA	TRUE
CD127 on CD8+ T cell || id:ebi-a-GCST90001927	rs4668705	2	11152503	A	G	A	G	2.32e-05	7.17e-05	0.75	NA	NA	NA	NA	NA	NA	NA	TRUE
CD127 on CD8+ T cell || id:ebi-a-GCST90001927	rs4925660	1	247251150	T	C	T	C	-4.22e-05	0.000164155	0.8	NA	NA	NA	NA	NA	NA	NA	TRUE
CD127 on CD8+ T cell || id:ebi-a-GCST90001927	rs5770311	22	49767656	G	A	G	A	-0.000153098	7.5e-05	0.0409996	NA	NA	NA	NA	NA	NA	NA	TRUE
CD127 on CD8+ T cell || id:ebi-a-GCST90001927	rs5770659	22	50083852	G	C	G	C	-2.13e-05	8.27e-05	0.8	NA	NA	NA	NA	NA	NA	NA	TRUE
CD127 on CD8+ T cell || id:ebi-a-GCST90001927	rs727397	7	105951894	C	G	C	G	3.66e-05	7.1e-05	0.61	NA	NA	NA	NA	NA	NA	NA	FALSE
CD127 on CD8+ T cell || id:ebi-a-GCST90001927	rs72824431	2	104853841	C	T	C	T	-0.000141005	0.000126631	0.27	NA	NA	NA	NA	NA	NA	NA	TRUE
CD127 on CD8+ T cell || id:ebi-a-GCST90001927	rs73354288	17	79157596	T	C	T	C	-5.51e-05	0.00012205	0.649999	NA	NA	NA	NA	NA	NA	NA	TRUE
CD127 on CD8+ T cell || id:ebi-a-GCST90001927	rs7813990	8	37671140	T	C	T	C	-4.23e-05	8.07e-05	0.6	NA	NA	NA	NA	NA	NA	NA	TRUE
CD14 on CD14+ CD16+ monocyte || id:ebi-a-GCST90001983	rs10071982	5	62703251	G	A	G	A	0.000183965	7.25e-05	0.0109999	NA	NA	NA	NA	NA	NA	NA	TRUE
CD14 on CD14+ CD16+ monocyte || id:ebi-a-GCST90001983	rs117306778	16	77769277	T	G	T	G	5.82e-06	0.000155323	0.97	NA	NA	NA	NA	NA	NA	NA	TRUE
CD14 on CD14+ CD16+ monocyte || id:ebi-a-GCST90001983	rs12262055	10	7633337	T	C	T	C	0.000102262	8.68e-05	0.24	NA	NA	NA	NA	NA	NA	NA	TRUE
CD14 on CD14+ CD16+ monocyte || id:ebi-a-GCST90001983	rs12593041	15	52443107	T	C	T	C	0.000128494	9.69e-05	0.18	NA	NA	NA	NA	NA	NA	NA	TRUE
CD14 on CD14+ CD16+ monocyte || id:ebi-a-GCST90001983	rs13043397	20	42848689	T	C	T	C	0.000123989	7.92e-05	0.12	NA	NA	NA	NA	NA	NA	NA	TRUE
CD14 on CD14+ CD16+ monocyte || id:ebi-a-GCST90001983	rs13248932	8	58311929	C	T	C	T	0.000136517	9.6e-05	0.15	NA	NA	NA	NA	NA	NA	NA	TRUE
CD14 on CD14+ CD16+ monocyte || id:ebi-a-GCST90001983	rs17111403	14	41540685	T	C	T	C	0.000106617	0.000135925	0.43	NA	NA	NA	NA	NA	NA	NA	TRUE
CD14 on CD14+ CD16+ monocyte || id:ebi-a-GCST90001983	rs2569177	5	139992162	T	G	T	G	-3.01e-05	7.86e-05	0.7	NA	NA	NA	NA	NA	NA	NA	TRUE
CD14 on CD14+ CD16+ monocyte || id:ebi-a-GCST90001983	rs26894	5	80417663	C	T	C	T	5.48e-05	7.87e-05	0.49	NA	NA	NA	NA	NA	NA	NA	TRUE
CD14 on CD14+ CD16+ monocyte || id:ebi-a-GCST90001983	rs4291738	12	40611618	T	G	T	G	-9.42e-05	0.000164956	0.57	NA	NA	NA	NA	NA	NA	NA	TRUE
CD14 on CD14+ CD16+ monocyte || id:ebi-a-GCST90001983	rs61759062	1	30558818	G	T	G	T	-0.000100646	8.8e-05	0.25	NA	NA	NA	NA	NA	NA	NA	TRUE
CD14 on CD14+ CD16+ monocyte || id:ebi-a-GCST90001983	rs61922057	12	12505767	T	C	T	C	-1.16e-05	0.00010999	0.92	NA	NA	NA	NA	NA	NA	NA	TRUE
CD14 on CD14+ CD16+ monocyte || id:ebi-a-GCST90001983	rs62037895	15	31653646	G	A	G	A	-4.67e-05	9.85e-05	0.64	NA	NA	NA	NA	NA	NA	NA	TRUE
CD14 on CD14+ CD16+ monocyte || id:ebi-a-GCST90001983	rs6671847	1	161478810	A	G	A	G	-7.78e-05	7.12e-05	0.27	NA	NA	NA	NA	NA	NA	NA	TRUE
CD14 on CD14+ CD16+ monocyte || id:ebi-a-GCST90001983	rs9406865	9	25219707	T	A	T	A	8.95e-05	0.000114054	0.43	NA	NA	NA	NA	NA	NA	NA	TRUE
CD8dim Natural Killer T %T cell || id:ebi-a-GCST90001634	rs115536607	6	101417409	T	C	T	C	9.87e-05	0.000170579	0.56	FALSE	rs115536607	rs115536607	NA	NA	NA	NA	TRUE
CD8dim Natural Killer T %T cell || id:ebi-a-GCST90001634	rs12871857	13	26527159	T	C	T	C	7.28e-05	0.000118282	0.54	FALSE	rs12871857	rs12871857	NA	NA	NA	NA	TRUE
CD8dim Natural Killer T %T cell || id:ebi-a-GCST90001634	rs7152367	14	66292007	A	G	A	G	-0.000132781	0.000161111	0.41	FALSE	rs7152367	rs7152367	NA	NA	NA	NA	TRUE
CD8dim Natural Killer T %T cell || id:ebi-a-GCST90001634	rs73062743	12	10511923	T	C	T	C	0.000117614	0.000155036	0.450001	FALSE	rs73062743	rs73062743	NA	NA	NA	NA	TRUE
CD8dim Natural Killer T %T cell || id:ebi-a-GCST90001634	rs79251210	6	100468602	A	G	A	G	-1.33e-05	0.00019458	0.95	FALSE	rs79251210	rs79251210	NA	NA	NA	NA	TRUE
CD8dim Natural Killer T %T cell || id:ebi-a-GCST90001634	rs9912354	17	33805730	T	C	T	C	-5.07e-05	7.19e-05	0.48	FALSE	rs9912354	rs9912354	NA	NA	NA	NA	TRUE
CD123 on CD62L+ plasmacytoid Dendritic Cell || id:ebi-a-GCST90001945	rs10485052	6	48165228	G	C	G	C	-0.000131618	0.000109606	0.23	NA	NA	NA	NA	NA	NA	NA	TRUE
CD123 on CD62L+ plasmacytoid Dendritic Cell || id:ebi-a-GCST90001945	rs17063892	5	174168279	C	T	C	T	-3.22e-05	0.000126665	0.8	NA	NA	NA	NA	NA	NA	NA	TRUE
CD123 on CD62L+ plasmacytoid Dendritic Cell || id:ebi-a-GCST90001945	rs2324617	3	76493619	A	G	A	G	-5.08e-05	7.21e-05	0.48	NA	NA	NA	NA	NA	NA	NA	TRUE
CD123 on CD62L+ plasmacytoid Dendritic Cell || id:ebi-a-GCST90001945	rs4609257	9	78552389	C	T	C	T	-2.28e-05	7.14e-05	0.75	NA	NA	NA	NA	NA	NA	NA	TRUE
CD123 on CD62L+ plasmacytoid Dendritic Cell || id:ebi-a-GCST90001945	rs62447171	7	50309890	A	G	A	G	-0.000146587	8.16e-05	0.0719996	NA	NA	NA	NA	NA	NA	NA	TRUE
CD123 on CD62L+ plasmacytoid Dendritic Cell || id:ebi-a-GCST90001945	rs7099805	10	97235286	C	T	C	T	6.11e-05	7.91e-05	0.44	NA	NA	NA	NA	NA	NA	NA	TRUE
CD123 on CD62L+ plasmacytoid Dendritic Cell || id:ebi-a-GCST90001945	rs7334194	13	106834880	T	C	T	C	-4.54e-05	9.59e-05	0.64	NA	NA	NA	NA	NA	NA	NA	TRUE
CD123 on CD62L+ plasmacytoid Dendritic Cell || id:ebi-a-GCST90001945	rs75317870	2	141073584	A	G	A	G	-1.87e-06	0.000163377	0.99	NA	NA	NA	NA	NA	NA	NA	TRUE
CD123 on CD62L+ plasmacytoid Dendritic Cell || id:ebi-a-GCST90001945	rs7658518	4	84160279	A	G	A	G	-6.76e-05	7.87e-05	0.39	NA	NA	NA	NA	NA	NA	NA	TRUE
CD4 on secreting CD4 regulatory T cell || id:ebi-a-GCST90002068	rs10911945	1	186852597	A	G	A	G	3.7e-05	0.000157623	0.81	NA	NA	NA	NA	NA	NA	NA	TRUE
CD4 on secreting CD4 regulatory T cell || id:ebi-a-GCST90002068	rs112860404	14	72853129	T	C	T	C	0.000191116	0.000181589	0.29	NA	NA	NA	NA	NA	NA	NA	TRUE
CD4 on secreting CD4 regulatory T cell || id:ebi-a-GCST90002068	rs11615628	12	6903631	A	G	A	G	4.27e-05	7.78e-05	0.58	NA	NA	NA	NA	NA	NA	NA	TRUE
CD4 on secreting CD4 regulatory T cell || id:ebi-a-GCST90002068	rs12150088	17	40564303	C	G	C	G	-0.000183855	7.73e-05	0.017	NA	NA	NA	NA	NA	NA	NA	TRUE
CD4 on secreting CD4 regulatory T cell || id:ebi-a-GCST90002068	rs12185614	2	26464408	G	A	G	A	0.000249973	0.000139018	0.0719996	NA	NA	NA	NA	NA	NA	NA	TRUE
CD4 on secreting CD4 regulatory T cell || id:ebi-a-GCST90002068	rs1793733	8	118251913	A	G	A	G	0.000139291	7.15e-05	0.0519996	NA	NA	NA	NA	NA	NA	NA	TRUE
CD4 on secreting CD4 regulatory T cell || id:ebi-a-GCST90002068	rs1840913	17	52190962	G	A	G	A	6.42e-05	7.28e-05	0.38	NA	NA	NA	NA	NA	NA	NA	TRUE
CD4 on secreting CD4 regulatory T cell || id:ebi-a-GCST90002068	rs2699463	7	22050169	C	T	C	T	-8.01e-05	0.000101052	0.43	NA	NA	NA	NA	NA	NA	NA	TRUE
CD4 on secreting CD4 regulatory T cell || id:ebi-a-GCST90002068	rs56216313	7	141053545	A	G	A	G	-0.000190855	0.000102221	0.0619998	NA	NA	NA	NA	NA	NA	NA	TRUE
CD4 on secreting CD4 regulatory T cell || id:ebi-a-GCST90002068	rs61839660	10	6094697	T	C	T	C	6.41e-05	0.000119517	0.59	FALSE	rs61839660	rs61839660	NA	NA	NA	NA	TRUE
CD4 on secreting CD4 regulatory T cell || id:ebi-a-GCST90002068	rs62111177	19	13471119	G	A	G	A	-4.84e-05	0.000152035	0.75	NA	NA	NA	NA	NA	NA	NA	TRUE
CD4 on secreting CD4 regulatory T cell || id:ebi-a-GCST90002068	rs62520866	8	124586000	T	C	T	C	8.14e-05	8.11e-05	0.32	NA	NA	NA	NA	NA	NA	NA	TRUE
CD4 on secreting CD4 regulatory T cell || id:ebi-a-GCST90002068	rs6898033	5	172247417	T	C	T	C	-5.83e-06	9.73e-05	0.95	NA	NA	NA	NA	NA	NA	NA	TRUE
CD4 on secreting CD4 regulatory T cell || id:ebi-a-GCST90002068	rs75029212	9	7364861	A	G	A	G	3.9e-06	8.48e-05	0.96	NA	NA	NA	NA	NA	NA	NA	TRUE
CD4 on secreting CD4 regulatory T cell || id:ebi-a-GCST90002068	rs77346685	3	111025555	A	T	A	T	9.73e-05	0.00012582	0.44	NA	NA	NA	NA	NA	NA	NA	TRUE
CD45RA- CD4+ T cell %T cell || id:ebi-a-GCST90001536	rs10013442	4	185924195	A	G	A	G	-8.63e-05	0.000130772	0.51	FALSE	rs10013442	rs10013442	NA	NA	NA	NA	TRUE
CD45RA- CD4+ T cell %T cell || id:ebi-a-GCST90001536	rs1051488	6	31322980	T	C	T	C	1.97e-05	7.75e-05	0.8	TRUE	rs1051488	rs1131500	T	C	T	C	TRUE
CD45RA- CD4+ T cell %T cell || id:ebi-a-GCST90001536	rs11579717	1	199999121	A	G	A	G	-0.000194683	0.000169789	0.25	FALSE	rs11579717	rs11579717	NA	NA	NA	NA	TRUE
CD45RA- CD4+ T cell %T cell || id:ebi-a-GCST90001536	rs12160006	22	32667243	C	T	C	T	-9.41e-05	0.000149249	0.53	FALSE	rs12160006	rs12160006	NA	NA	NA	NA	TRUE
CD45RA- CD4+ T cell %T cell || id:ebi-a-GCST90001536	rs12448994	16	989381	T	C	T	C	0.00012947	9.26e-05	0.16	FALSE	rs12448994	rs12448994	NA	NA	NA	NA	TRUE
CD45RA- CD4+ T cell %T cell || id:ebi-a-GCST90001536	rs1380699	2	57906216	G	A	G	A	-2.67e-05	0.000102284	0.79	FALSE	rs1380699	rs1380699	NA	NA	NA	NA	TRUE
CD45RA- CD4+ T cell %T cell || id:ebi-a-GCST90001536	rs144196931	7	139233971	A	G	A	G	-0.000349383	0.000191779	0.0680002	TRUE	rs144196931	rs17261462	A	G	T	C	TRUE
CD45RA- CD4+ T cell %T cell || id:ebi-a-GCST90001536	rs1550856	8	117805397	G	A	G	A	-1.63e-05	0.000117595	0.89	FALSE	rs1550856	rs1550856	NA	NA	NA	NA	TRUE
CD45RA- CD4+ T cell %T cell || id:ebi-a-GCST90001536	rs1581998	1	157535842	G	T	G	T	8.04e-05	8.09e-05	0.32	FALSE	rs1581998	rs1581998	NA	NA	NA	NA	TRUE
CD45RA- CD4+ T cell %T cell || id:ebi-a-GCST90001536	rs1626874	18	66895282	A	G	A	G	8.77e-05	8.07e-05	0.28	FALSE	rs1626874	rs1626874	NA	NA	NA	NA	TRUE
CD45RA- CD4+ T cell %T cell || id:ebi-a-GCST90001536	rs62539662	9	10237013	C	A	C	A	0.000176965	0.000181905	0.33	FALSE	rs62539662	rs62539662	NA	NA	NA	NA	TRUE
CD45RA- CD4+ T cell %T cell || id:ebi-a-GCST90001536	rs6771179	3	14769598	G	C	G	C	3.59e-05	7.14e-05	0.61	FALSE	rs6771179	rs6771179	NA	NA	NA	NA	FALSE
CD45RA- CD4+ T cell %T cell || id:ebi-a-GCST90001536	rs72795179	2	38931153	A	G	A	G	-1.64e-05	7.15e-05	0.82	FALSE	rs72795179	rs72795179	NA	NA	NA	NA	TRUE
CD45RA- CD4+ T cell %T cell || id:ebi-a-GCST90001536	rs73196629	21	19399885	G	A	G	A	-9.82e-05	0.000167073	0.56	FALSE	rs73196629	rs73196629	NA	NA	NA	NA	TRUE
CD45RA- CD4+ T cell %T cell || id:ebi-a-GCST90001536	rs7675607	4	37884855	G	T	G	T	6.75e-06	7.2e-05	0.93	FALSE	rs7675607	rs7675607	NA	NA	NA	NA	TRUE
CD45RA- CD4+ T cell %T cell || id:ebi-a-GCST90001536	rs9271766	6	32594169	G	A	G	A	-2.15e-05	9.24e-05	0.82	FALSE	rs9271766	rs9271766	NA	NA	NA	NA	TRUE
CD19 on transitional B cell || id:ebi-a-GCST90001742	rs116180572	3	61084498	T	G	T	G	4.77e-05	0.000104382	0.649999	FALSE	rs116180572	rs116180572	NA	NA	NA	NA	TRUE
CD19 on transitional B cell || id:ebi-a-GCST90001742	rs117442206	12	25430787	T	C	T	C	-0.00018829	0.000187053	0.31	FALSE	rs117442206	rs117442206	NA	NA	NA	NA	TRUE
CD19 on transitional B cell || id:ebi-a-GCST90001742	rs12216684	7	56291533	A	G	A	G	0.000163615	0.000140226	0.24	FALSE	rs12216684	rs12216684	NA	NA	NA	NA	TRUE
CD19 on transitional B cell || id:ebi-a-GCST90001742	rs13030427	2	208879261	A	G	A	G	-2.47e-06	9.68e-05	0.98	FALSE	rs13030427	rs13030427	NA	NA	NA	NA	TRUE
CD19 on transitional B cell || id:ebi-a-GCST90001742	rs13164259	5	82870211	A	C	A	C	-0.000130695	0.000157809	0.41	FALSE	rs13164259	rs13164259	NA	NA	NA	NA	TRUE
CD19 on transitional B cell || id:ebi-a-GCST90001742	rs1667906	18	74839524	G	T	G	T	8.75e-05	7.59e-05	0.25	FALSE	rs1667906	rs1667906	NA	NA	NA	NA	TRUE
CD19 on transitional B cell || id:ebi-a-GCST90001742	rs2026774	1	86076069	C	T	C	T	6.83e-05	0.000114697	0.55	FALSE	rs2026774	rs2026774	NA	NA	NA	NA	TRUE
CD19 on transitional B cell || id:ebi-a-GCST90001742	rs2290055	3	108549720	G	T	G	T	5.77e-05	8.64e-05	0.5	FALSE	rs2290055	rs2290055	NA	NA	NA	NA	TRUE
CD19 on transitional B cell || id:ebi-a-GCST90001742	rs28626305	16	24921264	T	C	T	C	-7.56e-06	7.22e-05	0.92	FALSE	rs28626305	rs28626305	NA	NA	NA	NA	TRUE
CD19 on transitional B cell || id:ebi-a-GCST90001742	rs62519592	8	133193809	G	A	G	A	-0.000103862	0.000144218	0.47	FALSE	rs62519592	rs62519592	NA	NA	NA	NA	TRUE
CD19 on transitional B cell || id:ebi-a-GCST90001742	rs77953960	5	9427816	T	C	T	C	0.000132333	0.00014104	0.35	FALSE	rs77953960	rs77953960	NA	NA	NA	NA	TRUE
CD19 on transitional B cell || id:ebi-a-GCST90001742	rs933570	16	11760186	C	T	C	T	7.3e-05	7.34e-05	0.32	FALSE	rs933570	rs933570	NA	NA	NA	NA	TRUE
CD19 on transitional B cell || id:ebi-a-GCST90001742	rs935131	15	65625991	A	G	A	G	-2.65e-05	8.05e-05	0.74	FALSE	rs935131	rs935131	NA	NA	NA	NA	TRUE
CD19 on transitional B cell || id:ebi-a-GCST90001742	rs9459447	6	165954369	A	C	A	C	-4.61e-05	8.76e-05	0.6	FALSE	rs9459447	rs9459447	NA	NA	NA	NA	TRUE
CD19 on transitional B cell || id:ebi-a-GCST90001742	rs9949821	18	54242149	A	G	A	G	6.13e-06	8.66e-05	0.94	FALSE	rs9949821	rs9949821	NA	NA	NA	NA	TRUE
CD20 on IgD- CD24- B cell || id:ebi-a-GCST90001753	rs10171238	2	149568729	T	C	T	C	6.33e-05	8.48e-05	0.46	FALSE	rs10171238	rs10171238	NA	NA	NA	NA	TRUE
CD20 on IgD- CD24- B cell || id:ebi-a-GCST90001753	rs11051833	12	32341983	T	C	T	C	0.000131352	0.000127933	0.3	TRUE	rs11051833	rs78159741	T	C	C	G	TRUE
CD20 on IgD- CD24- B cell || id:ebi-a-GCST90001753	rs11751198	6	31753526	A	G	A	G	-8.73e-05	0.000181433	0.630001	FALSE	rs11751198	rs11751198	NA	NA	NA	NA	TRUE
CD20 on IgD- CD24- B cell || id:ebi-a-GCST90001753	rs12660382	6	31443323	T	C	T	C	2.02e-05	9.48e-05	0.83	FALSE	rs12660382	rs12660382	NA	NA	NA	NA	TRUE
CD20 on IgD- CD24- B cell || id:ebi-a-GCST90001753	rs13181744	5	120594915	C	T	C	T	0.00011528	7.37e-05	0.12	FALSE	rs13181744	rs13181744	NA	NA	NA	NA	TRUE
CD20 on IgD- CD24- B cell || id:ebi-a-GCST90001753	rs13381717	18	352095	T	A	T	A	-1.32e-05	0.00014464	0.93	FALSE	rs13381717	rs13381717	NA	NA	NA	NA	TRUE
CD20 on IgD- CD24- B cell || id:ebi-a-GCST90001753	rs1453509	16	17016084	A	C	A	C	4.98e-05	8.43e-05	0.55	TRUE	rs1453509	rs1530987	A	C	T	A	TRUE
CD20 on IgD- CD24- B cell || id:ebi-a-GCST90001753	rs17136624	16	3996282	A	G	A	G	-4.81e-06	8.15e-05	0.95	FALSE	rs17136624	rs17136624	NA	NA	NA	NA	TRUE
CD20 on IgD- CD24- B cell || id:ebi-a-GCST90001753	rs1838178	8	92858976	G	A	G	A	6.03e-05	7.47e-05	0.42	FALSE	rs1838178	rs1838178	NA	NA	NA	NA	TRUE
CD20 on IgD- CD24- B cell || id:ebi-a-GCST90001753	rs30006	19	49853881	C	T	C	T	-0.000183633	8.24e-05	0.0259998	TRUE	rs30006	rs6509428	C	T	T	C	TRUE
CD20 on IgD- CD24- B cell || id:ebi-a-GCST90001753	rs35485457	8	78679087	T	G	T	G	-3.09e-05	7.58e-05	0.68	FALSE	rs35485457	rs35485457	NA	NA	NA	NA	TRUE
CD20 on IgD- CD24- B cell || id:ebi-a-GCST90001753	rs35567463	6	32633970	A	C	A	C	-0.000245353	9.9e-05	0.0129999	FALSE	rs35567463	rs35567463	NA	NA	NA	NA	TRUE
CD20 on IgD- CD24- B cell || id:ebi-a-GCST90001753	rs4426778	4	102780724	A	G	A	G	8.88e-05	7.15e-05	0.21	FALSE	rs4426778	rs4426778	NA	NA	NA	NA	TRUE
CD20 on IgD- CD24- B cell || id:ebi-a-GCST90001753	rs61731791	19	50940778	T	C	T	C	-9.77e-05	0.000178953	0.59	FALSE	rs61731791	rs61731791	NA	NA	NA	NA	TRUE
CD20 on IgD- CD24- B cell || id:ebi-a-GCST90001753	rs62299189	4	43192979	C	A	C	A	-1.35e-05	0.000117664	0.91	FALSE	rs62299189	rs62299189	NA	NA	NA	NA	TRUE
CD20 on IgD- CD24- B cell || id:ebi-a-GCST90001753	rs6454789	6	90677176	T	C	T	C	-0.000120058	7.19e-05	0.0949992	FALSE	rs6454789	rs6454789	NA	NA	NA	NA	TRUE
CD20 on IgD- CD24- B cell || id:ebi-a-GCST90001753	rs7754613	6	15902888	T	C	T	C	-0.000115401	9.3e-05	0.21	FALSE	rs7754613	rs7754613	NA	NA	NA	NA	TRUE
CD20 on IgD- CD24- B cell || id:ebi-a-GCST90001753	rs78287249	11	60157281	T	G	T	G	0.000164575	0.000125442	0.19	FALSE	rs78287249	rs78287249	NA	NA	NA	NA	TRUE
CD20 on IgD- CD24- B cell || id:ebi-a-GCST90001753	rs78373541	4	139616732	G	A	G	A	-0.000208221	0.000156919	0.18	FALSE	rs78373541	rs78373541	NA	NA	NA	NA	TRUE
CD20 on IgD- CD24- B cell || id:ebi-a-GCST90001753	rs787045	10	26831337	C	G	C	G	4.58e-05	0.000103324	0.66	FALSE	rs787045	rs787045	NA	NA	NA	NA	TRUE
CD20 on IgD- CD24- B cell || id:ebi-a-GCST90001753	rs849532	2	206552726	G	A	G	A	-5.81e-05	0.000135123	0.67	FALSE	rs849532	rs849532	NA	NA	NA	NA	TRUE
CD4-CD8- T cell Absolute Count || id:ebi-a-GCST90001598	rs11103734	9	138082201	T	C	T	C	5.56e-05	0.000133139	0.68	FALSE	rs11103734	rs11103734	NA	NA	NA	NA	TRUE
CD4-CD8- T cell Absolute Count || id:ebi-a-GCST90001598	rs115364254	1	222677137	G	T	G	T	9.48e-05	9.33e-05	0.31	FALSE	rs115364254	rs115364254	NA	NA	NA	NA	TRUE
CD4-CD8- T cell Absolute Count || id:ebi-a-GCST90001598	rs11610256	12	111734121	T	C	T	C	5.84e-05	8.63e-05	0.5	FALSE	rs11610256	rs11610256	NA	NA	NA	NA	TRUE
CD4-CD8- T cell Absolute Count || id:ebi-a-GCST90001598	rs12904219	15	97967499	G	A	G	A	-2.65e-06	7.28e-05	0.97	FALSE	rs12904219	rs12904219	NA	NA	NA	NA	TRUE
CD4-CD8- T cell Absolute Count || id:ebi-a-GCST90001598	rs13108209	4	4355328	A	G	A	G	-0.000146896	7.77e-05	0.0589997	TRUE	rs13108209	rs4256182	G	A	C	T	TRUE
CD4-CD8- T cell Absolute Count || id:ebi-a-GCST90001598	rs4711821	6	45556291	A	G	A	G	-3.98e-05	7.16e-05	0.58	FALSE	rs4711821	rs4711821	NA	NA	NA	NA	TRUE
CD4-CD8- T cell Absolute Count || id:ebi-a-GCST90001598	rs61974190	14	23252363	A	G	A	G	1.09e-06	8.63e-05	0.99	FALSE	rs61974190	rs61974190	NA	NA	NA	NA	TRUE
CD4-CD8- T cell Absolute Count || id:ebi-a-GCST90001598	rs639937	10	96981668	A	G	A	G	-0.000106159	9.37e-05	0.26	FALSE	rs639937	rs639937	NA	NA	NA	NA	TRUE
CD4-CD8- T cell Absolute Count || id:ebi-a-GCST90001598	rs6708291	2	220541824	T	C	T	C	2.41e-05	8.53e-05	0.780001	FALSE	rs6708291	rs6708291	NA	NA	NA	NA	TRUE
CD4-CD8- T cell Absolute Count || id:ebi-a-GCST90001598	rs6860349	5	2133412	A	G	A	G	4.56e-06	7.24e-05	0.95	FALSE	rs6860349	rs6860349	NA	NA	NA	NA	TRUE
CD4-CD8- T cell Absolute Count || id:ebi-a-GCST90001598	rs79251210	6	100468602	A	G	A	G	-1.33e-05	0.00019458	0.95	FALSE	rs79251210	rs79251210	NA	NA	NA	NA	TRUE
CD4-CD8- T cell Absolute Count || id:ebi-a-GCST90001598	rs9978065	21	15247433	C	T	C	T	-4.43e-05	9.78e-05	0.649999	FALSE	rs9978065	rs9978065	NA	NA	NA	NA	TRUE
CD4 on CD4+ T cell || id:ebi-a-GCST90002022	rs10200667	2	153552714	C	A	C	A	3.5e-05	9.35e-05	0.709999	NA	NA	NA	NA	NA	NA	NA	TRUE
CD4 on CD4+ T cell || id:ebi-a-GCST90002022	rs10970000	9	3106474	C	A	C	A	-3.14e-05	7.14e-05	0.66	NA	NA	NA	NA	NA	NA	NA	TRUE
CD4 on CD4+ T cell || id:ebi-a-GCST90002022	rs11587381	1	226377250	G	C	G	C	-7.6e-05	0.000110333	0.49	NA	NA	NA	NA	NA	NA	NA	TRUE
CD4 on CD4+ T cell || id:ebi-a-GCST90002022	rs11615628	12	6903631	A	G	A	G	4.27e-05	7.78e-05	0.58	NA	NA	NA	NA	NA	NA	NA	TRUE
CD4 on CD4+ T cell || id:ebi-a-GCST90002022	rs1833936	16	65817386	C	G	C	G	-9.68e-06	7.68e-05	0.9	NA	NA	NA	NA	NA	NA	NA	TRUE
CD4 on CD4+ T cell || id:ebi-a-GCST90002022	rs2960460	7	77638859	T	C	T	C	-4.34e-06	9.19e-05	0.96	NA	NA	NA	NA	NA	NA	NA	TRUE
CD4 on CD4+ T cell || id:ebi-a-GCST90002022	rs3129267	6	33098896	G	C	G	C	4.72e-05	7.55e-05	0.53	NA	NA	NA	NA	NA	NA	NA	TRUE
CD4 on CD4+ T cell || id:ebi-a-GCST90002022	rs4573693	11	58699767	A	G	A	G	7.82e-05	0.000109642	0.48	NA	NA	NA	NA	NA	NA	NA	TRUE
CD4 on CD4+ T cell || id:ebi-a-GCST90002022	rs4766578	12	111904371	A	T	A	T	0.000111986	7.1e-05	0.11	NA	NA	NA	NA	NA	NA	NA	FALSE
CD4 on CD4+ T cell || id:ebi-a-GCST90002022	rs4959028	6	32383138	G	A	G	A	-0.000273832	0.000170181	0.11	FALSE	rs4959028	rs4959028	NA	NA	NA	NA	TRUE
CD4 on CD4+ T cell || id:ebi-a-GCST90002022	rs6041696	20	188030	T	C	T	C	9.53e-05	7.12e-05	0.18	NA	NA	NA	NA	NA	NA	NA	TRUE
CD4 on CD4+ T cell || id:ebi-a-GCST90002022	rs6068656	20	52386803	T	C	T	C	5.86e-06	0.000110522	0.96	NA	NA	NA	NA	NA	NA	NA	TRUE
CD4 on CD4+ T cell || id:ebi-a-GCST90002022	rs61951572	13	70982795	C	T	C	T	-0.000102047	0.000201947	0.61	NA	NA	NA	NA	NA	NA	NA	TRUE
CD4 on CD4+ T cell || id:ebi-a-GCST90002022	rs6580816	12	51622418	T	C	T	C	3.31e-05	7.45e-05	0.66	NA	NA	NA	NA	NA	NA	NA	TRUE
CD4 on CD4+ T cell || id:ebi-a-GCST90002022	rs6659442	1	244370950	C	A	C	A	3.72e-05	9.45e-05	0.69	NA	NA	NA	NA	NA	NA	NA	TRUE
CD4 on CD4+ T cell || id:ebi-a-GCST90002022	rs74604607	5	52143523	T	A	T	A	2.03e-05	9.65e-05	0.83	NA	NA	NA	NA	NA	NA	NA	TRUE
CD4 on CD4+ T cell || id:ebi-a-GCST90002022	rs9827923	3	154165486	A	C	A	C	-0.000103618	7.95e-05	0.19	NA	NA	NA	NA	NA	NA	NA	TRUE
CD4 on CD4+ T cell || id:ebi-a-GCST90002022	rs9992090	4	150982870	T	C	T	C	-0.000108195	7.23e-05	0.13	NA	NA	NA	NA	NA	NA	NA	TRUE
CD20 on IgD+ CD38- naive B cell || id:ebi-a-GCST90001749	rs111741301	13	71781323	C	G	C	G	-0.000104876	0.000174102	0.55	FALSE	rs111741301	rs111741301	NA	NA	NA	NA	TRUE
CD20 on IgD+ CD38- naive B cell || id:ebi-a-GCST90001749	rs11199370	10	122262398	A	G	A	G	-0.00024257	0.00012892	0.0599998	FALSE	rs11199370	rs11199370	NA	NA	NA	NA	TRUE
CD20 on IgD+ CD38- naive B cell || id:ebi-a-GCST90001749	rs115329330	21	27580042	C	G	C	G	-3.53e-06	0.000104894	0.97	TRUE	rs115329330	rs2180362	C	G	A	C	TRUE
CD20 on IgD+ CD38- naive B cell || id:ebi-a-GCST90001749	rs11604619	11	60261732	T	A	T	A	1.44e-05	7.11e-05	0.84	TRUE	rs11604619	rs4939374	A	T	G	A	FALSE
CD20 on IgD+ CD38- naive B cell || id:ebi-a-GCST90001749	rs11920066	3	88803979	C	T	C	T	0.000158987	0.000136612	0.24	FALSE	rs11920066	rs11920066	NA	NA	NA	NA	TRUE
CD20 on IgD+ CD38- naive B cell || id:ebi-a-GCST90001749	rs12470912	2	168748110	A	G	A	G	-4.14e-05	0.000100355	0.68	FALSE	rs12470912	rs12470912	NA	NA	NA	NA	TRUE
CD20 on IgD+ CD38- naive B cell || id:ebi-a-GCST90001749	rs13061533	3	188611158	T	C	T	C	-3.38e-06	9.95e-05	0.97	FALSE	rs13061533	rs13061533	NA	NA	NA	NA	TRUE
CD20 on IgD+ CD38- naive B cell || id:ebi-a-GCST90001749	rs138448626	1	24084235	T	C	T	C	0.000220161	0.000141518	0.12	FALSE	rs138448626	rs138448626	NA	NA	NA	NA	TRUE
CD20 on IgD+ CD38- naive B cell || id:ebi-a-GCST90001749	rs141950809	13	93405148	T	C	T	C	-1.22e-05	0.000134511	0.93	FALSE	rs141950809	rs141950809	NA	NA	NA	NA	TRUE
CD20 on IgD+ CD38- naive B cell || id:ebi-a-GCST90001749	rs143959146	9	33898132	A	G	A	G	-0.000352655	0.000148038	0.017	FALSE	rs143959146	rs143959146	NA	NA	NA	NA	TRUE
CD20 on IgD+ CD38- naive B cell || id:ebi-a-GCST90001749	rs1495924	2	241183284	G	T	G	T	1.38e-05	7.94e-05	0.86	FALSE	rs1495924	rs1495924	NA	NA	NA	NA	TRUE
CD20 on IgD+ CD38- naive B cell || id:ebi-a-GCST90001749	rs17613271	6	32621810	G	A	G	A	0.000111598	7.29e-05	0.13	TRUE	rs17613271	rs17613278	G	A	G	T	TRUE
CD20 on IgD+ CD38- naive B cell || id:ebi-a-GCST90001749	rs2066399	6	15880540	A	G	A	G	-0.000104374	9.22e-05	0.26	FALSE	rs2066399	rs2066399	NA	NA	NA	NA	TRUE
CD20 on IgD+ CD38- naive B cell || id:ebi-a-GCST90001749	rs3959642	22	39860589	G	A	G	A	4.12e-05	8.33e-05	0.62	FALSE	rs3959642	rs3959642	NA	NA	NA	NA	TRUE
CD20 on IgD+ CD38- naive B cell || id:ebi-a-GCST90001749	rs4270172	16	55157679	A	G	A	G	-3.23e-05	7.97e-05	0.69	FALSE	rs4270172	rs4270172	NA	NA	NA	NA	TRUE
CD20 on IgD+ CD38- naive B cell || id:ebi-a-GCST90001749	rs73810453	4	41994707	T	A	T	A	0.000248285	0.000170388	0.15	FALSE	rs73810453	rs73810453	NA	NA	NA	NA	TRUE
CD20 on IgD+ CD38- naive B cell || id:ebi-a-GCST90001749	rs9269561	6	32544405	G	C	G	C	-0.000117972	7.94e-05	0.14	FALSE	rs9269561	rs9269561	NA	NA	NA	NA	FALSE
CD20 on IgD+ CD38- naive B cell || id:ebi-a-GCST90001749	rs9808998	3	176405898	C	T	C	T	-7.14e-07	7.37e-05	0.99	FALSE	rs9808998	rs9808998	NA	NA	NA	NA	TRUE
CD39+ activated CD4 regulatory T cell %CD4 regulatory T cell || id:ebi-a-GCST90001491	rs1002938	10	99461284	T	A	T	A	0.000335742	0.0001953	0.0860003	FALSE	rs1002938	rs1002938	NA	NA	NA	NA	TRUE
CD39+ activated CD4 regulatory T cell %CD4 regulatory T cell || id:ebi-a-GCST90001491	rs111806244	10	47637245	T	C	T	C	5.62e-05	0.000134498	0.68	TRUE	rs111806244	rs138533004	T	C	A	C	TRUE
CD39+ activated CD4 regulatory T cell %CD4 regulatory T cell || id:ebi-a-GCST90001491	rs117344160	15	45274540	C	T	C	T	1.17e-05	0.000161084	0.94	FALSE	rs117344160	rs117344160	NA	NA	NA	NA	TRUE
CD39+ activated CD4 regulatory T cell %CD4 regulatory T cell || id:ebi-a-GCST90001491	rs12648210	4	89266460	G	A	G	A	0.000160277	0.000148055	0.28	FALSE	rs12648210	rs12648210	NA	NA	NA	NA	TRUE
CD39+ activated CD4 regulatory T cell %CD4 regulatory T cell || id:ebi-a-GCST90001491	rs1410600	10	97070694	T	C	T	C	5.26e-05	7.11e-05	0.46	FALSE	rs1410600	rs1410600	NA	NA	NA	NA	TRUE
CD39+ activated CD4 regulatory T cell %CD4 regulatory T cell || id:ebi-a-GCST90001491	rs146341199	19	12479291	A	G	A	G	-7.57e-05	0.000194581	0.7	FALSE	rs146341199	rs146341199	NA	NA	NA	NA	TRUE
CD39+ activated CD4 regulatory T cell %CD4 regulatory T cell || id:ebi-a-GCST90001491	rs148903835	10	108283818	A	G	A	G	-0.000225755	0.000184174	0.22	FALSE	rs148903835	rs148903835	NA	NA	NA	NA	TRUE
CD39+ activated CD4 regulatory T cell %CD4 regulatory T cell || id:ebi-a-GCST90001491	rs2860999	10	96998648	A	G	A	G	-0.000127701	7.27e-05	0.0790005	FALSE	rs2860999	rs2860999	NA	NA	NA	NA	TRUE
CD39+ activated CD4 regulatory T cell %CD4 regulatory T cell || id:ebi-a-GCST90001491	rs4550723	20	36840156	C	T	C	T	0.000114421	7.12e-05	0.11	TRUE	rs4550723	rs6123471	C	T	C	T	TRUE
CD39+ activated CD4 regulatory T cell %CD4 regulatory T cell || id:ebi-a-GCST90001491	rs4918960	10	97472570	A	T	A	T	6.19e-05	7.18e-05	0.39	FALSE	rs4918960	rs4918960	NA	NA	NA	NA	FALSE
CD39+ activated CD4 regulatory T cell %CD4 regulatory T cell || id:ebi-a-GCST90001491	rs61818169	1	113522834	A	G	A	G	0.000137818	0.000119834	0.25	FALSE	rs61818169	rs61818169	NA	NA	NA	NA	TRUE
CD39+ activated CD4 regulatory T cell %CD4 regulatory T cell || id:ebi-a-GCST90001491	rs62390650	6	1652500	A	G	A	G	-5.84e-05	7.91e-05	0.46	FALSE	rs62390650	rs62390650	NA	NA	NA	NA	TRUE
CD39+ activated CD4 regulatory T cell %CD4 regulatory T cell || id:ebi-a-GCST90001491	rs7035176	9	119577258	C	G	C	G	5.31e-05	8.36e-05	0.53	FALSE	rs7035176	rs7035176	NA	NA	NA	NA	TRUE
CD39+ activated CD4 regulatory T cell %CD4 regulatory T cell || id:ebi-a-GCST90001491	rs72715941	15	27293286	A	G	A	G	9.06e-05	0.000111513	0.42	FALSE	rs72715941	rs72715941	NA	NA	NA	NA	TRUE
CD39+ activated CD4 regulatory T cell %CD4 regulatory T cell || id:ebi-a-GCST90001491	rs74018295	15	57870174	T	C	T	C	0.000125512	0.00013	0.33	FALSE	rs74018295	rs74018295	NA	NA	NA	NA	TRUE
CD39+ activated CD4 regulatory T cell %CD4 regulatory T cell || id:ebi-a-GCST90001491	rs7681044	4	99477344	A	G	A	G	2.16e-05	7.6e-05	0.780001	TRUE	rs7681044	rs11730384	G	A	A	G	TRUE
CD39+ activated CD4 regulatory T cell %CD4 regulatory T cell || id:ebi-a-GCST90001491	rs79629290	5	56760264	C	T	C	T	0.000117745	0.000156057	0.450001	FALSE	rs79629290	rs79629290	NA	NA	NA	NA	TRUE
CD20 on naive-mature B cell || id:ebi-a-GCST90001759	rs10785682	12	47837477	C	T	C	T	-0.000130625	7.23e-05	0.0710003	FALSE	rs10785682	rs10785682	NA	NA	NA	NA	TRUE
CD20 on naive-mature B cell || id:ebi-a-GCST90001759	rs11051833	12	32341983	T	C	T	C	0.000131352	0.000127933	0.3	TRUE	rs11051833	rs78159741	T	C	C	G	TRUE
CD20 on naive-mature B cell || id:ebi-a-GCST90001759	rs113371046	1	17595034	A	G	A	G	-0.000280119	0.000153688	0.0680002	FALSE	rs113371046	rs113371046	NA	NA	NA	NA	TRUE
CD20 on naive-mature B cell || id:ebi-a-GCST90001759	rs12042193	1	116031657	G	A	G	A	4.84e-05	7.16e-05	0.5	FALSE	rs12042193	rs12042193	NA	NA	NA	NA	TRUE
CD20 on naive-mature B cell || id:ebi-a-GCST90001759	rs1941018	11	60268994	G	A	G	A	1.36e-05	7.1e-05	0.85	FALSE	rs1941018	rs1941018	NA	NA	NA	NA	TRUE
CD20 on naive-mature B cell || id:ebi-a-GCST90001759	rs233495	6	14806317	T	C	T	C	-5.4e-06	7.13e-05	0.94	FALSE	rs233495	rs233495	NA	NA	NA	NA	TRUE
CD20 on naive-mature B cell || id:ebi-a-GCST90001759	rs2413592	22	39858196	G	A	G	A	3.4e-05	8.29e-05	0.68	FALSE	rs2413592	rs2413592	NA	NA	NA	NA	TRUE
CD20 on naive-mature B cell || id:ebi-a-GCST90001759	rs30003	19	49855058	C	T	C	T	-0.000172019	8.27e-05	0.0379997	TRUE	rs30003	rs55711840	C	T	A	C	TRUE
CD20 on naive-mature B cell || id:ebi-a-GCST90001759	rs36056466	17	45083383	G	A	G	A	-2.34e-05	7.11e-05	0.74	FALSE	rs36056466	rs36056466	NA	NA	NA	NA	TRUE
CD20 on naive-mature B cell || id:ebi-a-GCST90001759	rs388354	7	40190449	C	A	C	A	-8.74e-05	7.24e-05	0.23	FALSE	rs388354	rs388354	NA	NA	NA	NA	TRUE
CD20 on naive-mature B cell || id:ebi-a-GCST90001759	rs3933208	5	161458204	A	T	A	T	5.55e-05	7.19e-05	0.44	FALSE	rs3933208	rs3933208	NA	NA	NA	NA	FALSE
CD20 on naive-mature B cell || id:ebi-a-GCST90001759	rs55643835	6	33947909	T	C	T	C	2.99e-05	0.000125051	0.81	FALSE	rs55643835	rs55643835	NA	NA	NA	NA	TRUE
CD20 on naive-mature B cell || id:ebi-a-GCST90001759	rs61731791	19	50940778	T	C	T	C	-9.77e-05	0.000178953	0.59	FALSE	rs61731791	rs61731791	NA	NA	NA	NA	TRUE
CD20 on naive-mature B cell || id:ebi-a-GCST90001759	rs6496328	15	86988686	T	C	T	C	0.000162811	0.000105357	0.12	FALSE	rs6496328	rs6496328	NA	NA	NA	NA	TRUE
CD20 on naive-mature B cell || id:ebi-a-GCST90001759	rs6910382	6	15914349	G	C	G	C	-0.000117281	9.38e-05	0.21	FALSE	rs6910382	rs6910382	NA	NA	NA	NA	TRUE
CD20 on naive-mature B cell || id:ebi-a-GCST90001759	rs72836542	6	14091682	T	C	T	C	-2.44e-05	7.89e-05	0.760001	FALSE	rs72836542	rs72836542	NA	NA	NA	NA	TRUE
CD20 on naive-mature B cell || id:ebi-a-GCST90001759	rs73245560	4	43987474	C	T	C	T	-0.000291103	0.000183093	0.11	FALSE	rs73245560	rs73245560	NA	NA	NA	NA	TRUE
CD20 on naive-mature B cell || id:ebi-a-GCST90001759	rs7404890	16	11007193	A	G	A	G	2.09e-05	8.42e-05	0.8	FALSE	rs7404890	rs7404890	NA	NA	NA	NA	TRUE
CD20 on naive-mature B cell || id:ebi-a-GCST90001759	rs8025257	15	89600226	C	T	C	T	-4.8e-05	9.37e-05	0.61	FALSE	rs8025257	rs8025257	NA	NA	NA	NA	TRUE
CD20 on naive-mature B cell || id:ebi-a-GCST90001759	rs9270560	6	32577814	C	T	C	T	-6.01e-05	7.72e-05	0.44	TRUE	rs9270560	rs673002	T	C	G	T	TRUE
CD24 on IgD+ CD38- unswitched memory B cell || id:ebi-a-GCST90001767	rs114017670	1	40242025	G	A	G	A	8.7e-05	0.00016049	0.59	FALSE	rs114017670	rs114017670	NA	NA	NA	NA	TRUE
CD24 on IgD+ CD38- unswitched memory B cell || id:ebi-a-GCST90001767	rs150910045	3	148279147	C	T	C	T	-0.000200317	8.29e-05	0.016	FALSE	rs150910045	rs150910045	NA	NA	NA	NA	TRUE
CD24 on IgD+ CD38- unswitched memory B cell || id:ebi-a-GCST90001767	rs16942616	16	87098993	T	C	T	C	1.36e-05	0.000111124	0.9	FALSE	rs16942616	rs16942616	NA	NA	NA	NA	TRUE
CD24 on IgD+ CD38- unswitched memory B cell || id:ebi-a-GCST90001767	rs2283164	11	2579163	G	A	G	A	-4.28e-05	0.000155356	0.780001	FALSE	rs2283164	rs2283164	NA	NA	NA	NA	TRUE
CD24 on IgD+ CD38- unswitched memory B cell || id:ebi-a-GCST90001767	rs34396417	2	121363691	C	G	C	G	0.000151635	0.000134687	0.26	FALSE	rs34396417	rs34396417	NA	NA	NA	NA	TRUE
CD24 on IgD+ CD38- unswitched memory B cell || id:ebi-a-GCST90001767	rs34534209	14	30503317	C	T	C	T	0.000212155	0.00018638	0.25	TRUE	rs34534209	rs17322331	C	T	T	C	TRUE
CD24 on IgD+ CD38- unswitched memory B cell || id:ebi-a-GCST90001767	rs35851357	14	88302344	A	G	A	G	-0.000136323	0.000125456	0.28	FALSE	rs35851357	rs35851357	NA	NA	NA	NA	TRUE
CD24 on IgD+ CD38- unswitched memory B cell || id:ebi-a-GCST90001767	rs4569270	16	82557069	T	A	T	A	-4.8e-05	8.76e-05	0.58	FALSE	rs4569270	rs4569270	NA	NA	NA	NA	TRUE
CD24 on IgD+ CD38- unswitched memory B cell || id:ebi-a-GCST90001767	rs55929002	6	33963845	C	G	C	G	7.36e-05	0.000113738	0.52	FALSE	rs55929002	rs55929002	NA	NA	NA	NA	TRUE
CD24 on IgD+ CD38- unswitched memory B cell || id:ebi-a-GCST90001767	rs72682699	14	44731074	T	C	T	C	0.000332535	0.000151853	0.0290001	FALSE	rs72682699	rs72682699	NA	NA	NA	NA	TRUE
CD24 on IgD+ CD38- unswitched memory B cell || id:ebi-a-GCST90001767	rs75645526	16	71565056	A	G	A	G	5.84e-05	0.000117208	0.62	FALSE	rs75645526	rs75645526	NA	NA	NA	NA	TRUE
CD24 on IgD+ CD38- unswitched memory B cell || id:ebi-a-GCST90001767	rs783414	6	106966701	G	A	G	A	0.00015674	0.000135276	0.25	FALSE	rs783414	rs783414	NA	NA	NA	NA	TRUE
CD24 on IgD+ CD38- unswitched memory B cell || id:ebi-a-GCST90001767	rs78409132	21	16838053	C	T	C	T	-5.45e-05	0.00011131	0.62	FALSE	rs78409132	rs78409132	NA	NA	NA	NA	TRUE
CD24 on IgD+ CD38- unswitched memory B cell || id:ebi-a-GCST90001767	rs9400058	6	107164076	G	A	G	A	9.67e-05	0.000138532	0.49	FALSE	rs9400058	rs9400058	NA	NA	NA	NA	TRUE
CD8dim Natural Killer T Absolute Count || id:ebi-a-GCST90001633	rs115536607	6	101417409	T	C	T	C	9.87e-05	0.000170579	0.56	FALSE	rs115536607	rs115536607	NA	NA	NA	NA	TRUE
CD8dim Natural Killer T Absolute Count || id:ebi-a-GCST90001633	rs11676464	2	86018262	A	G	A	G	5.54e-05	0.000118445	0.64	FALSE	rs11676464	rs11676464	NA	NA	NA	NA	TRUE
CD8dim Natural Killer T Absolute Count || id:ebi-a-GCST90001633	rs62210845	21	15274585	A	G	A	G	-0.000187158	7.36e-05	0.0109999	FALSE	rs62210845	rs62210845	NA	NA	NA	NA	TRUE
CD8dim Natural Killer T Absolute Count || id:ebi-a-GCST90001633	rs7152367	14	66292007	A	G	A	G	-0.000132781	0.000161111	0.41	FALSE	rs7152367	rs7152367	NA	NA	NA	NA	TRUE
CD8dim Natural Killer T Absolute Count || id:ebi-a-GCST90001633	rs7218011	17	33773022	G	A	G	A	3.74e-06	9.44e-05	0.97	FALSE	rs7218011	rs7218011	NA	NA	NA	NA	TRUE
CD8dim Natural Killer T Absolute Count || id:ebi-a-GCST90001633	rs73062743	12	10511923	T	C	T	C	0.000117614	0.000155036	0.450001	FALSE	rs73062743	rs73062743	NA	NA	NA	NA	TRUE
CD8dim Natural Killer T Absolute Count || id:ebi-a-GCST90001633	rs79251210	6	100468602	A	G	A	G	-1.33e-05	0.00019458	0.95	FALSE	rs79251210	rs79251210	NA	NA	NA	NA	TRUE
CD8dim Natural Killer T Absolute Count || id:ebi-a-GCST90001633	rs9916257	17	33797371	T	G	T	G	-2.99e-05	7.16e-05	0.68	FALSE	rs9916257	rs9916257	NA	NA	NA	NA	TRUE
HLA DR+ CD4+ T cell %T cell || id:ebi-a-GCST90001625	rs10052603	5	10837029	G	A	G	A	-3.69e-06	7.31e-05	0.96	FALSE	rs10052603	rs10052603	NA	NA	NA	NA	TRUE
HLA DR+ CD4+ T cell %T cell || id:ebi-a-GCST90001625	rs11090233	22	23690325	A	G	A	G	-4.41e-05	7.11e-05	0.53	FALSE	rs11090233	rs11090233	NA	NA	NA	NA	TRUE
HLA DR+ CD4+ T cell %T cell || id:ebi-a-GCST90001625	rs11641185	16	10986596	T	C	T	C	5.06e-05	8.08e-05	0.53	FALSE	rs11641185	rs11641185	NA	NA	NA	NA	TRUE
HLA DR+ CD4+ T cell %T cell || id:ebi-a-GCST90001625	rs117110835	15	45945654	A	G	A	G	-5.74e-05	0.000181336	0.75	FALSE	rs117110835	rs117110835	NA	NA	NA	NA	TRUE
HLA DR+ CD4+ T cell %T cell || id:ebi-a-GCST90001625	rs12609975	19	39400504	G	A	G	A	1.44e-05	7.28e-05	0.84	FALSE	rs12609975	rs12609975	NA	NA	NA	NA	TRUE
HLA DR+ CD4+ T cell %T cell || id:ebi-a-GCST90001625	rs140410174	19	1671156	T	C	T	C	6.38e-05	0.000191092	0.74	FALSE	rs140410174	rs140410174	NA	NA	NA	NA	TRUE
HLA DR+ CD4+ T cell %T cell || id:ebi-a-GCST90001625	rs1832967	6	66864922	A	C	A	C	2.17e-05	7.69e-05	0.780001	TRUE	rs1832967	rs6902436	A	C	T	C	TRUE
HLA DR+ CD4+ T cell %T cell || id:ebi-a-GCST90001625	rs3104415	6	32582577	C	A	C	A	-0.000120304	7.52e-05	0.11	FALSE	rs3104415	rs3104415	NA	NA	NA	NA	TRUE
HLA DR+ CD4+ T cell %T cell || id:ebi-a-GCST90001625	rs4867947	5	169629403	A	C	A	C	-9.64e-07	9.45e-05	0.99	FALSE	rs4867947	rs4867947	NA	NA	NA	NA	TRUE
HLA DR+ CD4+ T cell %T cell || id:ebi-a-GCST90001625	rs4906573	14	45842287	C	T	C	T	-1.32e-05	7.76e-05	0.87	FALSE	rs4906573	rs4906573	NA	NA	NA	NA	TRUE
HLA DR+ CD4+ T cell %T cell || id:ebi-a-GCST90001625	rs6071096	20	58624500	C	T	C	T	2.42e-05	7.41e-05	0.74	FALSE	rs6071096	rs6071096	NA	NA	NA	NA	TRUE
HLA DR+ CD4+ T cell %T cell || id:ebi-a-GCST90001625	rs7032773	9	117645562	T	C	T	C	-5.58e-05	7.21e-05	0.44	FALSE	rs7032773	rs7032773	NA	NA	NA	NA	TRUE
HLA DR+ CD4+ T cell %T cell || id:ebi-a-GCST90001625	rs7088079	10	3066899	A	G	A	G	0.000272183	0.000161977	0.0929994	FALSE	rs7088079	rs7088079	NA	NA	NA	NA	TRUE
HLA DR+ CD4+ T cell %T cell || id:ebi-a-GCST90001625	rs7202106	16	84375706	T	C	T	C	2.18e-05	8.19e-05	0.79	FALSE	rs7202106	rs7202106	NA	NA	NA	NA	TRUE
HLA DR+ CD4+ T cell %T cell || id:ebi-a-GCST90001625	rs73062743	12	10511923	T	C	T	C	0.000117614	0.000155036	0.450001	FALSE	rs73062743	rs73062743	NA	NA	NA	NA	TRUE
HLA DR+ CD4+ T cell %T cell || id:ebi-a-GCST90001625	rs79563199	9	130974142	A	C	A	C	8.59e-05	0.000130284	0.51	FALSE	rs79563199	rs79563199	NA	NA	NA	NA	TRUE
HLA DR+ CD4+ T cell %T cell || id:ebi-a-GCST90001625	rs7972178	12	14354060	T	G	T	G	3.44e-05	8.45e-05	0.68	FALSE	rs7972178	rs7972178	NA	NA	NA	NA	TRUE
HLA DR+ CD4+ T cell %T cell || id:ebi-a-GCST90001625	rs80226392	3	8304753	G	A	G	A	7.18e-06	0.000148351	0.96	FALSE	rs80226392	rs80226392	NA	NA	NA	NA	TRUE
HLA DR+ CD4+ T cell %T cell || id:ebi-a-GCST90001625	rs8055544	16	11091561	T	G	T	G	2.74e-05	7.21e-05	0.7	FALSE	rs8055544	rs8055544	NA	NA	NA	NA	TRUE
CD45 on CD33+ HLA DR+ CD14- || id:ebi-a-GCST90002042	rs10744547	12	1779545	C	G	C	G	4.07e-05	7.47e-05	0.59	NA	NA	NA	NA	NA	NA	NA	TRUE
CD45 on CD33+ HLA DR+ CD14- || id:ebi-a-GCST90002042	rs11234542	11	85803238	G	A	G	A	-8.03e-05	9.43e-05	0.39	NA	NA	NA	NA	NA	NA	NA	TRUE
CD45 on CD33+ HLA DR+ CD14- || id:ebi-a-GCST90002042	rs1181554	6	106926228	T	G	T	G	-8.72e-05	7.48e-05	0.24	NA	NA	NA	NA	NA	NA	NA	TRUE
CD45 on CD33+ HLA DR+ CD14- || id:ebi-a-GCST90002042	rs143599997	12	130798660	G	A	G	A	-6.7e-05	0.00017992	0.709999	NA	NA	NA	NA	NA	NA	NA	TRUE
CD45 on CD33+ HLA DR+ CD14- || id:ebi-a-GCST90002042	rs149629736	1	204981132	A	G	A	G	-5.67e-05	0.000105456	0.59	NA	NA	NA	NA	NA	NA	NA	TRUE
CD45 on CD33+ HLA DR+ CD14- || id:ebi-a-GCST90002042	rs1580715	12	103045553	C	T	C	T	-1.35e-05	7.27e-05	0.85	NA	NA	NA	NA	NA	NA	NA	TRUE
CD45 on CD33+ HLA DR+ CD14- || id:ebi-a-GCST90002042	rs17429361	7	27415715	T	C	T	C	-0.000114092	8.75e-05	0.19	NA	NA	NA	NA	NA	NA	NA	TRUE
CD45 on CD33+ HLA DR+ CD14- || id:ebi-a-GCST90002042	rs36154713	12	109350576	T	C	T	C	-6.07e-05	7.27e-05	0.4	NA	NA	NA	NA	NA	NA	NA	TRUE
CD45 on CD33+ HLA DR+ CD14- || id:ebi-a-GCST90002042	rs3825436	13	99056020	A	G	A	G	-5.24e-06	7.67e-05	0.95	NA	NA	NA	NA	NA	NA	NA	TRUE
CD45 on CD33+ HLA DR+ CD14- || id:ebi-a-GCST90002042	rs62366654	5	104939173	G	A	G	A	-0.000155567	0.000102193	0.13	NA	NA	NA	NA	NA	NA	NA	TRUE
CD45 on CD33+ HLA DR+ CD14- || id:ebi-a-GCST90002042	rs72677097	1	61134076	G	A	G	A	-0.000117805	0.0001554	0.450001	NA	NA	NA	NA	NA	NA	NA	TRUE
CD45 on CD33+ HLA DR+ CD14- || id:ebi-a-GCST90002042	rs73264490	7	1329138	A	G	A	G	3.24e-05	8.29e-05	0.7	NA	NA	NA	NA	NA	NA	NA	TRUE
CD45 on CD33+ HLA DR+ CD14- || id:ebi-a-GCST90002042	rs7722937	5	79153866	A	G	A	G	0.000120122	8.38e-05	0.15	NA	NA	NA	NA	NA	NA	NA	TRUE
CD45 on CD33+ HLA DR+ CD14- || id:ebi-a-GCST90002042	rs9809259	3	146815969	T	C	T	C	-0.000147031	7.9e-05	0.0629999	NA	NA	NA	NA	NA	NA	NA	TRUE
CD38 on IgD+ CD38+ B cell || id:ebi-a-GCST90001812	rs34022324	19	14567159	G	A	G	A	-9.23e-05	8.24e-05	0.26	FALSE	rs34022324	rs34022324	NA	NA	NA	NA	TRUE
CD38 on IgD+ CD38+ B cell || id:ebi-a-GCST90001812	rs527979176	6	67366861	G	T	G	T	0.000196334	0.000150559	0.19	FALSE	rs527979176	rs527979176	NA	NA	NA	NA	TRUE
CD38 on IgD+ CD38+ B cell || id:ebi-a-GCST90001812	rs62060138	17	48408733	T	C	T	C	-0.000134286	0.000169029	0.43	FALSE	rs62060138	rs62060138	NA	NA	NA	NA	TRUE
CD38 on IgD+ CD38+ B cell || id:ebi-a-GCST90001812	rs7139178	12	129446340	A	G	A	G	4.49e-05	7.69e-05	0.56	FALSE	rs7139178	rs7139178	NA	NA	NA	NA	TRUE
CD38 on IgD+ CD38+ B cell || id:ebi-a-GCST90001812	rs73367318	21	43441479	A	G	A	G	0.000201653	0.00014858	0.17	FALSE	rs73367318	rs73367318	NA	NA	NA	NA	TRUE
CD38 on IgD+ CD38+ B cell || id:ebi-a-GCST90001812	rs79666361	17	10055216	T	C	T	C	2.41e-05	0.000107587	0.82	FALSE	rs79666361	rs79666361	NA	NA	NA	NA	TRUE
CD38 on IgD+ CD38+ B cell || id:ebi-a-GCST90001812	rs807784	4	13906853	T	G	T	G	0.000298033	0.000158767	0.0599998	FALSE	rs807784	rs807784	NA	NA	NA	NA	TRUE
FSC-A on HLA DR+ CD4+ T cell || id:ebi-a-GCST90001977	rs112728592	2	179019068	T	C	T	C	-8.57e-05	9.71e-05	0.38	NA	NA	NA	NA	NA	NA	NA	TRUE
FSC-A on HLA DR+ CD4+ T cell || id:ebi-a-GCST90001977	rs12482528	21	15710293	T	C	T	C	0.000163749	0.000136416	0.23	NA	NA	NA	NA	NA	NA	NA	TRUE
FSC-A on HLA DR+ CD4+ T cell || id:ebi-a-GCST90001977	rs2379150	1	11494512	T	C	T	C	3e-05	7.11e-05	0.67	NA	NA	NA	NA	NA	NA	NA	TRUE
FSC-A on HLA DR+ CD4+ T cell || id:ebi-a-GCST90001977	rs2946832	12	102718009	T	C	T	C	6.78e-05	0.000138964	0.630001	NA	NA	NA	NA	NA	NA	NA	TRUE
FSC-A on HLA DR+ CD4+ T cell || id:ebi-a-GCST90001977	rs4950037	1	97950934	T	G	T	G	-3.06e-05	7.23e-05	0.67	NA	NA	NA	NA	NA	NA	NA	TRUE
FSC-A on HLA DR+ CD4+ T cell || id:ebi-a-GCST90001977	rs57276252	7	104411433	T	C	T	C	3.13e-05	7.43e-05	0.67	NA	NA	NA	NA	NA	NA	NA	TRUE
FSC-A on HLA DR+ CD4+ T cell || id:ebi-a-GCST90001977	rs7582130	2	71779032	A	G	A	G	0.000144176	7.58e-05	0.0569994	NA	NA	NA	NA	NA	NA	NA	TRUE
FSC-A on HLA DR+ CD4+ T cell || id:ebi-a-GCST90001977	rs75929528	9	15258639	C	T	C	T	-1.85e-05	0.000131982	0.89	NA	NA	NA	NA	NA	NA	NA	TRUE
CD4 regulatory T cell Absolute Count || id:ebi-a-GCST90001513	rs1028334	6	18584683	G	A	G	A	-6.6e-05	9.25e-05	0.48	FALSE	rs1028334	rs1028334	NA	NA	NA	NA	TRUE
CD4 regulatory T cell Absolute Count || id:ebi-a-GCST90001513	rs149951966	17	41137136	C	T	C	T	0.000116234	9.29e-05	0.21	FALSE	rs149951966	rs149951966	NA	NA	NA	NA	TRUE
CD4 regulatory T cell Absolute Count || id:ebi-a-GCST90001513	rs3184504	12	111884608	C	T	C	T	0.000119395	7.1e-05	0.0929994	FALSE	rs3184504	rs3184504	NA	NA	NA	NA	TRUE
CD4 regulatory T cell Absolute Count || id:ebi-a-GCST90001513	rs61839660	10	6094697	T	C	T	C	6.41e-05	0.000119517	0.59	FALSE	rs61839660	rs61839660	NA	NA	NA	NA	TRUE
CD4 regulatory T cell Absolute Count || id:ebi-a-GCST90001513	rs7162344	15	26030485	A	G	A	G	5.75e-05	7.6e-05	0.450001	FALSE	rs7162344	rs7162344	NA	NA	NA	NA	TRUE
CD4 regulatory T cell Absolute Count || id:ebi-a-GCST90001513	rs72833913	17	5713335	A	C	A	C	8.72e-05	9.67e-05	0.37	FALSE	rs72833913	rs72833913	NA	NA	NA	NA	TRUE
CD4 regulatory T cell Absolute Count || id:ebi-a-GCST90001513	rs75596315	12	122520112	T	C	T	C	-0.000194001	0.000108644	0.0739997	FALSE	rs75596315	rs75596315	NA	NA	NA	NA	TRUE
CD4 regulatory T cell Absolute Count || id:ebi-a-GCST90001513	rs78334049	14	93385046	A	G	A	G	-9.94e-05	0.000104674	0.34	FALSE	rs78334049	rs78334049	NA	NA	NA	NA	TRUE
CD4 regulatory T cell Absolute Count || id:ebi-a-GCST90001513	rs78409263	11	79202514	C	G	C	G	-0.000141078	0.000110211	0.2	FALSE	rs78409263	rs78409263	NA	NA	NA	NA	TRUE
CD4 regulatory T cell Absolute Count || id:ebi-a-GCST90001513	rs9343914	6	80166444	T	C	T	C	8.9e-05	0.000127665	0.49	FALSE	rs9343914	rs9343914	NA	NA	NA	NA	TRUE
CD4 regulatory T cell Absolute Count || id:ebi-a-GCST90001513	rs9709738	18	60137303	C	G	C	G	9.06e-05	7.99e-05	0.26	FALSE	rs9709738	rs9709738	NA	NA	NA	NA	TRUE
TCRgd T cell Absolute Count || id:ebi-a-GCST90001615	rs10850589	12	109499490	T	C	T	C	-2.51e-06	7.19e-05	0.97	FALSE	rs10850589	rs10850589	NA	NA	NA	NA	TRUE
TCRgd T cell Absolute Count || id:ebi-a-GCST90001615	rs11897347	2	197856673	C	T	C	T	-1.86e-05	0.000110308	0.87	FALSE	rs11897347	rs11897347	NA	NA	NA	NA	TRUE
TCRgd T cell Absolute Count || id:ebi-a-GCST90001615	rs148395664	20	6008247	A	G	A	G	1.89e-05	0.000180339	0.92	FALSE	rs148395664	rs148395664	NA	NA	NA	NA	TRUE
TCRgd T cell Absolute Count || id:ebi-a-GCST90001615	rs3802329	8	19266727	A	C	A	C	3.85e-05	7.36e-05	0.6	FALSE	rs3802329	rs3802329	NA	NA	NA	NA	TRUE
TCRgd T cell Absolute Count || id:ebi-a-GCST90001615	rs558986	1	18660295	G	A	G	A	-7.98e-05	0.00010398	0.44	FALSE	rs558986	rs558986	NA	NA	NA	NA	TRUE
TCRgd T cell Absolute Count || id:ebi-a-GCST90001615	rs67851010	6	32501347	A	G	A	G	-5.87e-05	8.88e-05	0.51	FALSE	rs67851010	rs67851010	NA	NA	NA	NA	TRUE
TCRgd T cell Absolute Count || id:ebi-a-GCST90001615	rs7192379	16	16869754	C	T	C	T	-4.77e-06	8.13e-05	0.95	FALSE	rs7192379	rs7192379	NA	NA	NA	NA	TRUE
TCRgd T cell Absolute Count || id:ebi-a-GCST90001615	rs7194802	16	60665097	A	C	A	C	-4.26e-05	8.34e-05	0.61	FALSE	rs7194802	rs7194802	NA	NA	NA	NA	TRUE
TCRgd T cell Absolute Count || id:ebi-a-GCST90001615	rs73353488	7	38336965	A	G	A	G	-1.12e-07	0.000122088	1	FALSE	rs73353488	rs73353488	NA	NA	NA	NA	TRUE
TCRgd T cell Absolute Count || id:ebi-a-GCST90001615	rs9273390	6	32627050	C	G	C	G	0.000308042	0.000134769	0.0219999	TRUE	rs9273390	rs9273393	C	G	A	G	TRUE
TCRgd T cell Absolute Count || id:ebi-a-GCST90001615	rs947107	1	245716969	C	T	C	T	-0.00013607	0.00010805	0.21	FALSE	rs947107	rs947107	NA	NA	NA	NA	TRUE
TCRgd T cell Absolute Count || id:ebi-a-GCST90001615	rs9912354	17	33805730	T	C	T	C	-5.07e-05	7.19e-05	0.48	FALSE	rs9912354	rs9912354	NA	NA	NA	NA	TRUE
CD33dim HLA DR- Absolute Count || id:ebi-a-GCST90001531	rs10515946	2	208038537	C	A	C	A	4.56e-05	0.000123979	0.709999	FALSE	rs10515946	rs10515946	NA	NA	NA	NA	TRUE
CD33dim HLA DR- Absolute Count || id:ebi-a-GCST90001531	rs11203701	8	15256015	A	G	A	G	-7.75e-05	7.18e-05	0.28	FALSE	rs11203701	rs11203701	NA	NA	NA	NA	TRUE
CD33dim HLA DR- Absolute Count || id:ebi-a-GCST90001531	rs1475853	22	25145753	A	G	A	G	-3.92e-05	0.000174065	0.82	FALSE	rs1475853	rs1475853	NA	NA	NA	NA	TRUE
CD33dim HLA DR- Absolute Count || id:ebi-a-GCST90001531	rs2013837	22	39271617	A	G	A	G	-1.19e-05	7.26e-05	0.87	FALSE	rs2013837	rs2013837	NA	NA	NA	NA	TRUE
CD33dim HLA DR- Absolute Count || id:ebi-a-GCST90001531	rs33978622	19	51736383	C	G	C	G	4.03e-05	7.6e-05	0.6	FALSE	rs33978622	rs33978622	NA	NA	NA	NA	TRUE
CD33dim HLA DR- Absolute Count || id:ebi-a-GCST90001531	rs403939	8	144555482	C	T	C	T	0.000153849	9.54e-05	0.11	FALSE	rs403939	rs403939	NA	NA	NA	NA	TRUE
CD33dim HLA DR- Absolute Count || id:ebi-a-GCST90001531	rs55678760	20	58069558	C	T	C	T	-9.08e-05	9.88e-05	0.36	FALSE	rs55678760	rs55678760	NA	NA	NA	NA	TRUE
CD33dim HLA DR- Absolute Count || id:ebi-a-GCST90001531	rs6851258	4	113247850	G	A	G	A	-3.37e-05	7.15e-05	0.64	FALSE	rs6851258	rs6851258	NA	NA	NA	NA	TRUE
CD33dim HLA DR- Absolute Count || id:ebi-a-GCST90001531	rs77388515	19	34133960	G	A	G	A	-6.89e-05	0.000182787	0.709999	FALSE	rs77388515	rs77388515	NA	NA	NA	NA	TRUE
CD33dim HLA DR- Absolute Count || id:ebi-a-GCST90001531	rs78744187	19	33754548	T	C	T	C	-3.3e-05	0.00012998	0.8	FALSE	rs78744187	rs78744187	NA	NA	NA	NA	TRUE
CD33dim HLA DR- Absolute Count || id:ebi-a-GCST90001531	rs7987975	13	114578893	G	A	G	A	9.85e-05	0.000122417	0.42	FALSE	rs7987975	rs7987975	NA	NA	NA	NA	TRUE
CD33dim HLA DR- Absolute Count || id:ebi-a-GCST90001531	rs9297816	8	132011279	A	G	A	G	0.000159765	7.38e-05	0.0299999	FALSE	rs9297816	rs9297816	NA	NA	NA	NA	TRUE
CD33dim HLA DR- Absolute Count || id:ebi-a-GCST90001531	rs962695	8	80656206	C	T	C	T	0.000109609	8.3e-05	0.19	FALSE	rs962695	rs962695	NA	NA	NA	NA	TRUE
CD33dim HLA DR- Absolute Count || id:ebi-a-GCST90001531	rs9842941	3	128441690	G	T	G	T	-2.7e-05	9.64e-05	0.780001	FALSE	rs9842941	rs9842941	NA	NA	NA	NA	TRUE
CD127 on granulocyte || id:ebi-a-GCST90001926	rs115426429	17	59341923	T	C	T	C	5.26e-05	0.000187865	0.780001	NA	NA	NA	NA	NA	NA	NA	TRUE
CD127 on granulocyte || id:ebi-a-GCST90001926	rs12659322	5	31925216	G	C	G	C	2.31e-06	8.22e-05	0.98	NA	NA	NA	NA	NA	NA	NA	TRUE
CD127 on granulocyte || id:ebi-a-GCST90001926	rs3774298	3	187460099	A	G	A	G	6.45e-05	7.95e-05	0.42	NA	NA	NA	NA	NA	NA	NA	TRUE
CD127 on granulocyte || id:ebi-a-GCST90001926	rs3824801	10	126356840	G	T	G	T	-2.79e-05	7.43e-05	0.709999	NA	NA	NA	NA	NA	NA	NA	TRUE
CD127 on granulocyte || id:ebi-a-GCST90001926	rs3857014	4	166362221	C	T	C	T	8.71e-05	7.18e-05	0.22	NA	NA	NA	NA	NA	NA	NA	TRUE
CD127 on granulocyte || id:ebi-a-GCST90001926	rs4272	7	92236829	G	A	G	A	-8.79e-05	8.74e-05	0.31	NA	NA	NA	NA	NA	NA	NA	TRUE
CD127 on granulocyte || id:ebi-a-GCST90001926	rs4433170	8	6891971	G	C	G	C	-3.17e-05	7.83e-05	0.69	NA	NA	NA	NA	NA	NA	NA	TRUE
CD127 on granulocyte || id:ebi-a-GCST90001926	rs62445273	7	21716643	T	C	T	C	1.55e-05	9.06e-05	0.86	NA	NA	NA	NA	NA	NA	NA	TRUE
CD127 on granulocyte || id:ebi-a-GCST90001926	rs73045828	6	169053049	C	T	C	T	-0.000104705	0.000162663	0.52	NA	NA	NA	NA	NA	NA	NA	TRUE
CD127 on granulocyte || id:ebi-a-GCST90001926	rs77648394	5	179719608	G	C	G	C	5.43e-05	9.72e-05	0.58	NA	NA	NA	NA	NA	NA	NA	TRUE
CD127 on granulocyte || id:ebi-a-GCST90001926	rs78124306	7	22121992	T	G	T	G	-0.000256012	0.000167439	0.13	NA	NA	NA	NA	NA	NA	NA	TRUE
CD127 on granulocyte || id:ebi-a-GCST90001926	rs9376098	6	135499460	A	T	A	T	-6.72e-05	7.45e-05	0.37	NA	NA	NA	NA	NA	NA	NA	TRUE
CD127 on granulocyte || id:ebi-a-GCST90001926	rs9519933	13	106715057	T	A	T	A	6.66e-06	7.58e-05	0.93	NA	NA	NA	NA	NA	NA	NA	TRUE
CD127 on granulocyte || id:ebi-a-GCST90001926	rs959275	12	82430283	T	C	T	C	6.22e-06	8.3e-05	0.94	NA	NA	NA	NA	NA	NA	NA	TRUE
Terminally Differentiated CD4+ T cell %T cell || id:ebi-a-GCST90001547	rs10750395	11	99630378	A	G	A	G	3.26e-06	7.52e-05	0.97	FALSE	rs10750395	rs10750395	NA	NA	NA	NA	TRUE
Terminally Differentiated CD4+ T cell %T cell || id:ebi-a-GCST90001547	rs113243185	6	32585071	C	G	C	G	-4.68e-05	0.000119539	0.7	FALSE	rs113243185	rs113243185	NA	NA	NA	NA	TRUE
Terminally Differentiated CD4+ T cell %T cell || id:ebi-a-GCST90001547	rs114171033	2	142418583	C	G	C	G	6.41e-05	0.000191601	0.74	FALSE	rs114171033	rs114171033	NA	NA	NA	NA	TRUE
Terminally Differentiated CD4+ T cell %T cell || id:ebi-a-GCST90001547	rs12148245	15	80278961	T	C	T	C	2.47e-05	7.62e-05	0.75	FALSE	rs12148245	rs12148245	NA	NA	NA	NA	TRUE
Terminally Differentiated CD4+ T cell %T cell || id:ebi-a-GCST90001547	rs13024840	2	38897074	A	T	A	T	8.66e-05	0.000112504	0.44	TRUE	rs13024840	rs13011383	A	T	A	G	TRUE
Terminally Differentiated CD4+ T cell %T cell || id:ebi-a-GCST90001547	rs1304372	21	32198305	A	G	A	G	1.23e-05	7.2e-05	0.86	FALSE	rs1304372	rs1304372	NA	NA	NA	NA	TRUE
Terminally Differentiated CD4+ T cell %T cell || id:ebi-a-GCST90001547	rs140596675	4	119558596	A	G	A	G	0.00011225	0.000141635	0.43	FALSE	rs140596675	rs140596675	NA	NA	NA	NA	TRUE
Terminally Differentiated CD4+ T cell %T cell || id:ebi-a-GCST90001547	rs1509520	2	65076497	T	G	T	G	-0.000106881	0.000150494	0.48	FALSE	rs1509520	rs1509520	NA	NA	NA	NA	TRUE
Terminally Differentiated CD4+ T cell %T cell || id:ebi-a-GCST90001547	rs1897327	2	38966307	C	T	C	T	5.99e-05	9.46e-05	0.53	FALSE	rs1897327	rs1897327	NA	NA	NA	NA	TRUE
Terminally Differentiated CD4+ T cell %T cell || id:ebi-a-GCST90001547	rs28832396	1	109586432	T	C	T	C	-0.000107885	7.29e-05	0.14	FALSE	rs28832396	rs28832396	NA	NA	NA	NA	TRUE
Terminally Differentiated CD4+ T cell %T cell || id:ebi-a-GCST90001547	rs3786686	19	6831355	A	G	A	G	-8.99e-05	7.25e-05	0.21	FALSE	rs3786686	rs3786686	NA	NA	NA	NA	TRUE
Terminally Differentiated CD4+ T cell %T cell || id:ebi-a-GCST90001547	rs4778983	15	82503078	C	T	C	T	0.000136411	7.68e-05	0.0759994	FALSE	rs4778983	rs4778983	NA	NA	NA	NA	TRUE
Terminally Differentiated CD4+ T cell %T cell || id:ebi-a-GCST90001547	rs55633297	2	121565142	G	A	G	A	-0.000159662	0.000150889	0.29	FALSE	rs55633297	rs55633297	NA	NA	NA	NA	TRUE
Terminally Differentiated CD4+ T cell %T cell || id:ebi-a-GCST90001547	rs6766978	3	188878471	G	A	G	A	4.14e-05	0.000100073	0.68	FALSE	rs6766978	rs6766978	NA	NA	NA	NA	TRUE
Terminally Differentiated CD4+ T cell %T cell || id:ebi-a-GCST90001547	rs7075830	10	1091650	C	G	C	G	4.34e-05	0.00014073	0.760001	FALSE	rs7075830	rs7075830	NA	NA	NA	NA	TRUE
Terminally Differentiated CD4+ T cell %T cell || id:ebi-a-GCST90001547	rs7131851	12	129434577	G	A	G	A	4.57e-05	7.16e-05	0.52	FALSE	rs7131851	rs7131851	NA	NA	NA	NA	TRUE
Terminally Differentiated CD4+ T cell %T cell || id:ebi-a-GCST90001547	rs74385090	14	51932689	T	A	T	A	0.000181426	0.000135581	0.18	FALSE	rs74385090	rs74385090	NA	NA	NA	NA	TRUE
Terminally Differentiated CD4+ T cell %T cell || id:ebi-a-GCST90001547	rs9271536	6	32589978	T	A	T	A	-2.19e-05	9.27e-05	0.81	FALSE	rs9271536	rs9271536	NA	NA	NA	NA	TRUE
Terminally Differentiated CD4+ T cell %T cell || id:ebi-a-GCST90001547	rs9501107	6	31392047	T	G	T	G	-0.000116234	0.000150924	0.44	FALSE	rs9501107	rs9501107	NA	NA	NA	NA	TRUE
CD3- lymphocyte %leukocyte || id:ebi-a-GCST90001641	rs11870294	17	77121593	C	A	C	A	2.68e-05	7.31e-05	0.709999	FALSE	rs11870294	rs11870294	NA	NA	NA	NA	TRUE
CD3- lymphocyte %leukocyte || id:ebi-a-GCST90001641	rs1874323	3	65771684	C	T	C	T	6.78e-06	9.6e-05	0.94	FALSE	rs1874323	rs1874323	NA	NA	NA	NA	TRUE
CD3- lymphocyte %leukocyte || id:ebi-a-GCST90001641	rs4701789	5	7691703	G	C	G	C	2.58e-05	0.000100528	0.8	FALSE	rs4701789	rs4701789	NA	NA	NA	NA	TRUE
CD3- lymphocyte %leukocyte || id:ebi-a-GCST90001641	rs4796089	17	33814758	C	T	C	T	8.02e-05	0.000128334	0.53	FALSE	rs4796089	rs4796089	NA	NA	NA	NA	TRUE
CD3- lymphocyte %leukocyte || id:ebi-a-GCST90001641	rs77650974	18	12394263	A	G	A	G	3.34e-05	9.08e-05	0.709999	FALSE	rs77650974	rs77650974	NA	NA	NA	NA	TRUE
CD39 on granulocyte || id:ebi-a-GCST90002033	rs114593719	1	120146042	C	G	C	G	-0.00026804	0.000143946	0.0629999	NA	NA	NA	NA	NA	NA	NA	TRUE
CD39 on granulocyte || id:ebi-a-GCST90002033	rs116660215	2	17527024	A	G	A	G	-0.000220644	0.000186618	0.24	NA	NA	NA	NA	NA	NA	NA	TRUE
CD39 on granulocyte || id:ebi-a-GCST90002033	rs11719519	3	186104558	T	C	T	C	6.69e-05	7.35e-05	0.36	NA	NA	NA	NA	NA	NA	NA	TRUE
CD39 on granulocyte || id:ebi-a-GCST90002033	rs11766311	7	77134132	A	G	A	G	-2.04e-05	7.4e-05	0.780001	NA	NA	NA	NA	NA	NA	NA	TRUE
CD39 on granulocyte || id:ebi-a-GCST90002033	rs12553288	9	105037632	T	C	T	C	-8.16e-05	0.000148872	0.58	NA	NA	NA	NA	NA	NA	NA	TRUE
CD39 on granulocyte || id:ebi-a-GCST90002033	rs2070901	1	161185058	T	G	T	G	1.02e-05	8.01e-05	0.9	FALSE	rs2070901	rs2070901	NA	NA	NA	NA	TRUE
CD39 on granulocyte || id:ebi-a-GCST90002033	rs2817775	6	110840020	G	C	G	C	-5.22e-05	0.000138666	0.709999	NA	NA	NA	NA	NA	NA	NA	TRUE
CD39 on granulocyte || id:ebi-a-GCST90002033	rs35247100	15	99433803	T	C	T	C	-7.4e-05	7.29e-05	0.31	NA	NA	NA	NA	NA	NA	NA	TRUE
CD39 on granulocyte || id:ebi-a-GCST90002033	rs371927	20	43263036	A	G	A	G	-0.000187643	0.000108528	0.0840001	NA	NA	NA	NA	NA	NA	NA	TRUE
CD39 on granulocyte || id:ebi-a-GCST90002033	rs42031	7	92237396	T	A	T	A	-7.3e-05	8.78e-05	0.41	NA	NA	NA	NA	NA	NA	NA	TRUE
CD39 on granulocyte || id:ebi-a-GCST90002033	rs506053	11	59829804	T	C	T	C	-0.000103937	7.29e-05	0.15	NA	NA	NA	NA	NA	NA	NA	TRUE
CD39 on granulocyte || id:ebi-a-GCST90002033	rs61286411	3	25586839	C	T	C	T	-0.000135716	9.7e-05	0.16	NA	NA	NA	NA	NA	NA	NA	TRUE
CD39 on granulocyte || id:ebi-a-GCST90002033	rs7073937	10	97469109	T	C	T	C	-5.16e-05	8.98e-05	0.57	NA	NA	NA	NA	NA	NA	NA	TRUE
CD39 on granulocyte || id:ebi-a-GCST90002033	rs7630948	3	30732534	C	A	C	A	-9.27e-05	0.000118391	0.43	NA	NA	NA	NA	NA	NA	NA	TRUE
CD39 on granulocyte || id:ebi-a-GCST90002033	rs867924	5	143087656	T	C	T	C	-9.31e-05	8.94e-05	0.3	NA	NA	NA	NA	NA	NA	NA	TRUE
CD45RA- CD4+ T cell %CD4+ T cell || id:ebi-a-GCST90001535	rs10013469	4	185924276	A	G	A	G	-8.92e-05	0.000130519	0.49	FALSE	rs10013469	rs10013469	NA	NA	NA	NA	TRUE
CD45RA- CD4+ T cell %CD4+ T cell || id:ebi-a-GCST90001535	rs10230422	7	16431997	A	G	A	G	-9.33e-05	0.000131187	0.48	FALSE	rs10230422	rs10230422	NA	NA	NA	NA	TRUE
CD45RA- CD4+ T cell %CD4+ T cell || id:ebi-a-GCST90001535	rs10432663	2	41958972	C	T	C	T	8.94e-06	8.64e-05	0.92	TRUE	rs10432663	rs62136553	C	T	G	C	TRUE
CD45RA- CD4+ T cell %CD4+ T cell || id:ebi-a-GCST90001535	rs11124653	2	39112166	A	C	A	C	-2.67e-05	7.3e-05	0.709999	FALSE	rs11124653	rs11124653	NA	NA	NA	NA	TRUE
CD45RA- CD4+ T cell %CD4+ T cell || id:ebi-a-GCST90001535	rs11579717	1	199999121	A	G	A	G	-0.000194683	0.000169789	0.25	FALSE	rs11579717	rs11579717	NA	NA	NA	NA	TRUE
CD45RA- CD4+ T cell %CD4+ T cell || id:ebi-a-GCST90001535	rs12121018	1	94176595	A	G	A	G	-0.000103134	0.000133883	0.44	FALSE	rs12121018	rs12121018	NA	NA	NA	NA	TRUE
CD45RA- CD4+ T cell %CD4+ T cell || id:ebi-a-GCST90001535	rs1250600	10	81010850	G	T	G	T	-6.24e-05	7.42e-05	0.4	FALSE	rs1250600	rs1250600	NA	NA	NA	NA	TRUE
CD45RA- CD4+ T cell %CD4+ T cell || id:ebi-a-GCST90001535	rs141350785	11	5240669	C	G	C	G	0.000111023	0.000114006	0.33	FALSE	rs141350785	rs141350785	NA	NA	NA	NA	TRUE
CD45RA- CD4+ T cell %CD4+ T cell || id:ebi-a-GCST90001535	rs1849779	12	43674787	T	C	T	C	-6.81e-05	7.5e-05	0.36	FALSE	rs1849779	rs1849779	NA	NA	NA	NA	TRUE
CD45RA- CD4+ T cell %CD4+ T cell || id:ebi-a-GCST90001535	rs2252009	16	3214442	G	T	G	T	1.44e-05	8.51e-05	0.87	FALSE	rs2252009	rs2252009	NA	NA	NA	NA	TRUE
CD45RA- CD4+ T cell %CD4+ T cell || id:ebi-a-GCST90001535	rs62341785	5	7272022	G	A	G	A	-0.000172681	9.9e-05	0.0810009	FALSE	rs62341785	rs62341785	NA	NA	NA	NA	TRUE
CD45RA- CD4+ T cell %CD4+ T cell || id:ebi-a-GCST90001535	rs7216330	17	4102387	T	C	T	C	-4.55e-05	7.27e-05	0.53	FALSE	rs7216330	rs7216330	NA	NA	NA	NA	TRUE
CD45RA- CD4+ T cell %CD4+ T cell || id:ebi-a-GCST90001535	rs72613709	2	197060767	G	T	G	T	3.37e-05	0.000138438	0.81	FALSE	rs72613709	rs72613709	NA	NA	NA	NA	TRUE
CD45RA- CD4+ T cell %CD4+ T cell || id:ebi-a-GCST90001535	rs73189225	12	108927798	A	G	A	G	6.63e-05	8.15e-05	0.42	FALSE	rs73189225	rs73189225	NA	NA	NA	NA	TRUE
CD45RA- CD4+ T cell %CD4+ T cell || id:ebi-a-GCST90001535	rs76201922	1	226764439	G	C	G	C	-0.000455393	0.000176059	0.00969996	FALSE	rs76201922	rs76201922	NA	NA	NA	NA	TRUE
CD45RA- CD4+ T cell %CD4+ T cell || id:ebi-a-GCST90001535	rs76516339	18	74287337	T	A	T	A	2.53e-05	9.13e-05	0.780001	FALSE	rs76516339	rs76516339	NA	NA	NA	NA	TRUE
CD45RA- CD4+ T cell %CD4+ T cell || id:ebi-a-GCST90001535	rs7700617	5	39546706	A	C	A	C	-2.01e-05	7.12e-05	0.780001	FALSE	rs7700617	rs7700617	NA	NA	NA	NA	TRUE
CD45RA- CD4+ T cell %CD4+ T cell || id:ebi-a-GCST90001535	rs9271766	6	32594169	G	A	G	A	-2.15e-05	9.24e-05	0.82	FALSE	rs9271766	rs9271766	NA	NA	NA	NA	TRUE
CD45RA- CD4+ T cell %CD4+ T cell || id:ebi-a-GCST90001535	rs931555	5	35803577	T	C	T	C	-4.66e-05	7.52e-05	0.54	FALSE	rs931555	rs931555	NA	NA	NA	NA	TRUE
CD19 on IgD+ CD24+ B cell || id:ebi-a-GCST90001724	rs10999014	10	71648522	T	C	T	C	2.96e-05	9.86e-05	0.760001	FALSE	rs10999014	rs10999014	NA	NA	NA	NA	TRUE
CD19 on IgD+ CD24+ B cell || id:ebi-a-GCST90001724	rs113612962	22	43167446	C	G	C	G	0.00019322	0.000164808	0.24	FALSE	rs113612962	rs113612962	NA	NA	NA	NA	TRUE
CD19 on IgD+ CD24+ B cell || id:ebi-a-GCST90001724	rs11643297	16	28988269	G	A	G	A	-0.000104091	7.76e-05	0.18	TRUE	rs11643297	rs8045689	A	G	C	T	TRUE
CD19 on IgD+ CD24+ B cell || id:ebi-a-GCST90001724	rs12554596	9	37002142	G	A	G	A	-3.8e-05	8.82e-05	0.67	FALSE	rs12554596	rs12554596	NA	NA	NA	NA	TRUE
CD19 on IgD+ CD24+ B cell || id:ebi-a-GCST90001724	rs1595602	3	61090473	G	T	G	T	3.42e-05	0.000102388	0.74	FALSE	rs1595602	rs1595602	NA	NA	NA	NA	TRUE
CD19 on IgD+ CD24+ B cell || id:ebi-a-GCST90001724	rs28560225	10	125700760	G	A	G	A	-2.78e-05	7.97e-05	0.73	FALSE	rs28560225	rs28560225	NA	NA	NA	NA	TRUE
CD19 on IgD+ CD24+ B cell || id:ebi-a-GCST90001724	rs4649080	1	25737116	T	C	T	C	7.15e-05	0.000148134	0.630001	FALSE	rs4649080	rs4649080	NA	NA	NA	NA	TRUE
CD19 on IgD+ CD24+ B cell || id:ebi-a-GCST90001724	rs4942349	13	31564105	G	A	G	A	0.000107755	7.89e-05	0.17	FALSE	rs4942349	rs4942349	NA	NA	NA	NA	TRUE
CD19 on IgD+ CD24+ B cell || id:ebi-a-GCST90001724	rs5762000	22	27530934	T	C	T	C	0.000101661	9.1e-05	0.26	FALSE	rs5762000	rs5762000	NA	NA	NA	NA	TRUE
CD19 on IgD+ CD24+ B cell || id:ebi-a-GCST90001724	rs6575228	14	92561395	A	G	A	G	6.2e-06	7.15e-05	0.93	FALSE	rs6575228	rs6575228	NA	NA	NA	NA	TRUE
CD19 on IgD+ CD24+ B cell || id:ebi-a-GCST90001724	rs6602758	10	14778920	T	C	T	C	0.000449452	0.000121289	0.00021	FALSE	rs6602758	rs6602758	NA	NA	NA	NA	TRUE
CD19 on IgD+ CD24+ B cell || id:ebi-a-GCST90001724	rs6678796	1	247157835	T	C	T	C	0.000101253	9.2e-05	0.27	FALSE	rs6678796	rs6678796	NA	NA	NA	NA	TRUE
CD19 on IgD+ CD24+ B cell || id:ebi-a-GCST90001724	rs72988602	19	7114038	G	A	G	A	9.95e-05	0.000143028	0.49	FALSE	rs72988602	rs72988602	NA	NA	NA	NA	TRUE
CD19 on IgD+ CD24+ B cell || id:ebi-a-GCST90001724	rs73393708	7	90292336	G	T	G	T	0.000234492	9.77e-05	0.016	FALSE	rs73393708	rs73393708	NA	NA	NA	NA	TRUE
CD19 on IgD+ CD24+ B cell || id:ebi-a-GCST90001724	rs7718237	5	173972852	A	G	A	G	-0.00012616	7.33e-05	0.0850002	FALSE	rs7718237	rs7718237	NA	NA	NA	NA	TRUE
CD19 on IgD+ CD24+ B cell || id:ebi-a-GCST90001724	rs7766104	6	105665214	G	A	G	A	5.94e-05	0.000118684	0.62	FALSE	rs7766104	rs7766104	NA	NA	NA	NA	TRUE
CD19 on IgD+ CD24+ B cell || id:ebi-a-GCST90001724	rs77697711	22	45116977	A	C	A	C	-6.45e-05	0.000128692	0.62	FALSE	rs77697711	rs77697711	NA	NA	NA	NA	TRUE
CD19 on IgD+ CD24+ B cell || id:ebi-a-GCST90001724	rs78007482	8	133189482	A	T	A	T	-0.00010229	0.000137963	0.46	FALSE	rs78007482	rs78007482	NA	NA	NA	NA	TRUE
CD19 on IgD+ CD24+ B cell || id:ebi-a-GCST90001724	rs80268044	2	43810948	A	G	A	G	3.38e-05	0.00012674	0.79	FALSE	rs80268044	rs80268044	NA	NA	NA	NA	TRUE
CD19 on IgD+ CD24+ B cell || id:ebi-a-GCST90001724	rs871361	12	124563662	G	C	G	C	-0.000178645	0.000177652	0.31	FALSE	rs871361	rs871361	NA	NA	NA	NA	TRUE
CD19 on IgD+ CD24+ B cell || id:ebi-a-GCST90001724	rs9814135	3	194094110	C	T	C	T	-6.72e-05	9.22e-05	0.47	FALSE	rs9814135	rs9814135	NA	NA	NA	NA	TRUE
CD19 on IgD+ CD24- B cell || id:ebi-a-GCST90001725	rs11120838	1	7151262	G	C	G	C	-2.21e-05	0.000165668	0.89	TRUE	rs11120838	rs12070413	G	C	T	C	TRUE
CD19 on IgD+ CD24- B cell || id:ebi-a-GCST90001725	rs115727814	4	170699036	A	G	A	G	-0.000175332	0.00019888	0.38	FALSE	rs115727814	rs115727814	NA	NA	NA	NA	TRUE
CD19 on IgD+ CD24- B cell || id:ebi-a-GCST90001725	rs12216684	7	56291533	A	G	A	G	0.000163615	0.000140226	0.24	FALSE	rs12216684	rs12216684	NA	NA	NA	NA	TRUE
CD19 on IgD+ CD24- B cell || id:ebi-a-GCST90001725	rs1290397	17	77948063	A	G	A	G	0.000101427	7.32e-05	0.17	FALSE	rs1290397	rs1290397	NA	NA	NA	NA	TRUE
CD19 on IgD+ CD24- B cell || id:ebi-a-GCST90001725	rs1345010	2	174113733	G	T	G	T	-0.000231814	0.000137203	0.0909997	FALSE	rs1345010	rs1345010	NA	NA	NA	NA	TRUE
CD19 on IgD+ CD24- B cell || id:ebi-a-GCST90001725	rs1449311	3	100703124	A	G	A	G	-8.16e-05	7.86e-05	0.3	FALSE	rs1449311	rs1449311	NA	NA	NA	NA	TRUE
CD19 on IgD+ CD24- B cell || id:ebi-a-GCST90001725	rs17493333	12	19098939	C	T	C	T	8.38e-05	0.000167542	0.62	FALSE	rs17493333	rs17493333	NA	NA	NA	NA	TRUE
CD19 on IgD+ CD24- B cell || id:ebi-a-GCST90001725	rs1986507	17	10082301	A	G	A	G	-6.88e-06	8.16e-05	0.93	FALSE	rs1986507	rs1986507	NA	NA	NA	NA	TRUE
CD19 on IgD+ CD24- B cell || id:ebi-a-GCST90001725	rs2903728	19	56408295	C	T	C	T	3.41e-05	8.52e-05	0.69	FALSE	rs2903728	rs2903728	NA	NA	NA	NA	TRUE
CD19 on IgD+ CD24- B cell || id:ebi-a-GCST90001725	rs34798965	10	71647692	A	C	A	C	5.13e-05	0.00011476	0.649999	FALSE	rs34798965	rs34798965	NA	NA	NA	NA	TRUE
CD19 on IgD+ CD24- B cell || id:ebi-a-GCST90001725	rs67316035	11	132221605	A	T	A	T	-2.08e-05	8.72e-05	0.81	FALSE	rs67316035	rs67316035	NA	NA	NA	NA	TRUE
CD19 on IgD+ CD24- B cell || id:ebi-a-GCST90001725	rs754067	16	17323672	C	T	C	T	-7.97e-05	9.01e-05	0.38	FALSE	rs754067	rs754067	NA	NA	NA	NA	TRUE
CD19 on IgD+ CD24- B cell || id:ebi-a-GCST90001725	rs78895027	6	112306917	C	T	C	T	-0.000130173	0.000145017	0.37	FALSE	rs78895027	rs78895027	NA	NA	NA	NA	TRUE
CD19 on IgD+ CD24- B cell || id:ebi-a-GCST90001725	rs79856590	1	205241642	A	G	A	G	0.000261155	0.000169564	0.12	FALSE	rs79856590	rs79856590	NA	NA	NA	NA	TRUE
CD19 on IgD+ CD24- B cell || id:ebi-a-GCST90001725	rs80273434	8	141772905	C	G	C	G	-0.000178375	0.000140428	0.2	FALSE	rs80273434	rs80273434	NA	NA	NA	NA	TRUE
CD19 on IgD+ CD24- B cell || id:ebi-a-GCST90001725	rs8109226	19	710050	G	T	G	T	8.3e-05	7.74e-05	0.28	FALSE	rs8109226	rs8109226	NA	NA	NA	NA	TRUE
CD19 on IgD+ CD24- B cell || id:ebi-a-GCST90001725	rs9639817	7	40085765	T	C	T	C	4.03e-05	7.42e-05	0.59	FALSE	rs9639817	rs9639817	NA	NA	NA	NA	TRUE
CD8 on CD8+ T cell || id:ebi-a-GCST90002058	rs11126482	2	75977801	C	A	C	A	-0.00011162	7.83e-05	0.15	NA	NA	NA	NA	NA	NA	NA	TRUE
CD8 on CD8+ T cell || id:ebi-a-GCST90002058	rs11964370	6	75445964	A	G	A	G	-0.000240138	0.000191602	0.21	NA	NA	NA	NA	NA	NA	NA	TRUE
CD8 on CD8+ T cell || id:ebi-a-GCST90002058	rs17389736	2	8286509	A	C	A	C	0.000151917	0.000178008	0.39	NA	NA	NA	NA	NA	NA	NA	TRUE
CD8 on CD8+ T cell || id:ebi-a-GCST90002058	rs2395041	6	31461795	A	C	A	C	4.27e-05	7.42e-05	0.56	NA	NA	NA	NA	NA	NA	NA	TRUE
CD8 on CD8+ T cell || id:ebi-a-GCST90002058	rs2531817	6	28448894	T	A	T	A	-2.64e-05	9.24e-05	0.780001	NA	NA	NA	NA	NA	NA	NA	TRUE
CD8 on CD8+ T cell || id:ebi-a-GCST90002058	rs294880	6	159603722	C	G	C	G	1.61e-05	7.29e-05	0.82	NA	NA	NA	NA	NA	NA	NA	FALSE
CD8 on CD8+ T cell || id:ebi-a-GCST90002058	rs3020726	2	87016506	G	A	G	A	-0.000103883	9.74e-05	0.29	NA	NA	NA	NA	NA	NA	NA	TRUE
CD8 on CD8+ T cell || id:ebi-a-GCST90002058	rs34026630	16	79776245	T	A	T	A	-0.000263969	0.000179163	0.14	NA	NA	NA	NA	NA	NA	NA	TRUE
CD8 on CD8+ T cell || id:ebi-a-GCST90002058	rs35701411	2	88472249	C	G	C	G	4.81e-05	7.46e-05	0.52	NA	NA	NA	NA	NA	NA	NA	TRUE
CD8 on CD8+ T cell || id:ebi-a-GCST90002058	rs392871	20	15228544	A	C	A	C	1.73e-05	8.54e-05	0.84	NA	NA	NA	NA	NA	NA	NA	TRUE
CD8 on CD8+ T cell || id:ebi-a-GCST90002058	rs4819981	22	17725304	G	A	G	A	-5.69e-05	8.34e-05	0.5	NA	NA	NA	NA	NA	NA	NA	TRUE
CD8 on CD8+ T cell || id:ebi-a-GCST90002058	rs6005542	22	28043820	G	C	G	C	-1.19e-05	7.87e-05	0.88	NA	NA	NA	NA	NA	NA	NA	TRUE
CD8 on CD8+ T cell || id:ebi-a-GCST90002058	rs6538668	12	96128771	T	C	T	C	-7.19e-07	7.59e-05	0.99	NA	NA	NA	NA	NA	NA	NA	TRUE
CD8 on CD8+ T cell || id:ebi-a-GCST90002058	rs657944	19	15685999	A	G	A	G	7.84e-06	0.000112213	0.94	NA	NA	NA	NA	NA	NA	NA	TRUE
CD8 on CD8+ T cell || id:ebi-a-GCST90002058	rs74737596	5	95116760	A	C	A	C	0.000125327	0.000158211	0.43	NA	NA	NA	NA	NA	NA	NA	TRUE
CD8 on CD8+ T cell || id:ebi-a-GCST90002058	rs750126	16	88813371	A	G	A	G	2.62e-05	7.2e-05	0.719999	NA	NA	NA	NA	NA	NA	NA	TRUE
CD8 on CD8+ T cell || id:ebi-a-GCST90002058	rs77657145	7	92167577	C	G	C	G	-0.000190647	0.000109796	0.0819993	NA	NA	NA	NA	NA	NA	NA	TRUE
CD8 on CD8+ T cell || id:ebi-a-GCST90002058	rs9405084	6	31326251	T	C	T	C	-5.9e-05	7.6e-05	0.44	NA	NA	NA	NA	NA	NA	NA	TRUE
CD8 on CD8+ T cell || id:ebi-a-GCST90002058	rs9450269	6	86114684	C	G	C	G	-2.37e-05	0.000117001	0.84	NA	NA	NA	NA	NA	NA	NA	TRUE
CD8 on CD8+ T cell || id:ebi-a-GCST90002058	rs9987823	9	38394541	T	G	T	G	0.000310539	0.000157383	0.0479999	NA	NA	NA	NA	NA	NA	NA	TRUE
CD8 on Terminally Differentiated CD8+ T cell || id:ebi-a-GCST90002057	rs114373132	6	32106813	T	C	T	C	4.72e-06	0.000181834	0.98	NA	NA	NA	NA	NA	NA	NA	TRUE
CD8 on Terminally Differentiated CD8+ T cell || id:ebi-a-GCST90002057	rs1746718	1	16941207	C	T	C	T	-0.000262684	0.0001501	0.08	NA	NA	NA	NA	NA	NA	NA	TRUE
CD8 on Terminally Differentiated CD8+ T cell || id:ebi-a-GCST90002057	rs2472787	22	45673477	C	A	C	A	-4.54e-05	7.85e-05	0.56	NA	NA	NA	NA	NA	NA	NA	TRUE
CD8 on Terminally Differentiated CD8+ T cell || id:ebi-a-GCST90002057	rs2523887	6	31040725	G	A	G	A	-2.41e-05	8.42e-05	0.77	NA	NA	NA	NA	NA	NA	NA	TRUE
CD8 on Terminally Differentiated CD8+ T cell || id:ebi-a-GCST90002057	rs2571390	6	29923554	C	T	C	T	5.94e-05	7.23e-05	0.41	NA	NA	NA	NA	NA	NA	NA	TRUE
CD8 on Terminally Differentiated CD8+ T cell || id:ebi-a-GCST90002057	rs3020726	2	87016506	G	A	G	A	-0.000103883	9.74e-05	0.29	NA	NA	NA	NA	NA	NA	NA	TRUE
CD8 on Terminally Differentiated CD8+ T cell || id:ebi-a-GCST90002057	rs4454952	15	100798686	C	T	C	T	-1.98e-05	8.14e-05	0.81	NA	NA	NA	NA	NA	NA	NA	TRUE
CD8 on Terminally Differentiated CD8+ T cell || id:ebi-a-GCST90002057	rs56393413	3	73016333	G	A	G	A	6.16e-05	7.48e-05	0.41	NA	NA	NA	NA	NA	NA	NA	TRUE
CD8 on Terminally Differentiated CD8+ T cell || id:ebi-a-GCST90002057	rs72795179	2	38931153	A	G	A	G	-1.64e-05	7.15e-05	0.82	FALSE	rs72795179	rs72795179	NA	NA	NA	NA	TRUE
CD8 on Terminally Differentiated CD8+ T cell || id:ebi-a-GCST90002057	rs9332511	1	169545822	A	G	A	G	4.82e-05	7.68e-05	0.53	NA	NA	NA	NA	NA	NA	NA	TRUE
CD33+ HLA DR+ CD14dim Absolute Count || id:ebi-a-GCST90001520	rs10112702	8	127626066	G	C	G	C	1.09e-05	9.78e-05	0.91	FALSE	rs10112702	rs10112702	NA	NA	NA	NA	TRUE
CD33+ HLA DR+ CD14dim Absolute Count || id:ebi-a-GCST90001520	rs112790132	3	115423600	A	G	A	G	-0.000181722	0.000171098	0.29	FALSE	rs112790132	rs112790132	NA	NA	NA	NA	TRUE
CD33+ HLA DR+ CD14dim Absolute Count || id:ebi-a-GCST90001520	rs113771439	18	5326964	A	G	A	G	0.000117678	9.93e-05	0.24	FALSE	rs113771439	rs113771439	NA	NA	NA	NA	TRUE
CD33+ HLA DR+ CD14dim Absolute Count || id:ebi-a-GCST90001520	rs1865405	5	136614606	C	A	C	A	9.26e-05	9.1e-05	0.31	FALSE	rs1865405	rs1865405	NA	NA	NA	NA	TRUE
CD33+ HLA DR+ CD14dim Absolute Count || id:ebi-a-GCST90001520	rs187876923	6	125217867	T	C	T	C	-6.4e-05	0.000164898	0.7	FALSE	rs187876923	rs187876923	NA	NA	NA	NA	TRUE
CD33+ HLA DR+ CD14dim Absolute Count || id:ebi-a-GCST90001520	rs2695824	11	131554552	T	A	T	A	0.00012291	0.000123818	0.32	FALSE	rs2695824	rs2695824	NA	NA	NA	NA	TRUE
CD33+ HLA DR+ CD14dim Absolute Count || id:ebi-a-GCST90001520	rs3770997	2	206649338	C	T	C	T	-2.69e-06	7.19e-05	0.97	FALSE	rs3770997	rs3770997	NA	NA	NA	NA	TRUE
CD33+ HLA DR+ CD14dim Absolute Count || id:ebi-a-GCST90001520	rs3865444	19	51727962	A	C	A	C	5.33e-05	7.58e-05	0.48	FALSE	rs3865444	rs3865444	NA	NA	NA	NA	TRUE
CD33+ HLA DR+ CD14dim Absolute Count || id:ebi-a-GCST90001520	rs5020267	2	147077389	G	A	G	A	6.19e-05	9.54e-05	0.52	FALSE	rs5020267	rs5020267	NA	NA	NA	NA	TRUE
CD33+ HLA DR+ CD14dim Absolute Count || id:ebi-a-GCST90001520	rs7074380	10	43466121	A	T	A	T	-2.17e-05	0.000132643	0.87	FALSE	rs7074380	rs7074380	NA	NA	NA	NA	TRUE
CD33+ HLA DR+ CD14dim Absolute Count || id:ebi-a-GCST90001520	rs7180375	15	79157379	C	T	C	T	4.87e-05	7.3e-05	0.5	FALSE	rs7180375	rs7180375	NA	NA	NA	NA	TRUE
CD33+ HLA DR+ CD14dim Absolute Count || id:ebi-a-GCST90001520	rs74253876	18	5858361	T	C	T	C	5.8e-05	0.000100877	0.57	FALSE	rs74253876	rs74253876	NA	NA	NA	NA	TRUE
CD33+ HLA DR+ CD14dim Absolute Count || id:ebi-a-GCST90001520	rs75779179	3	14581493	G	C	G	C	0.000197521	0.000192395	0.3	FALSE	rs75779179	rs75779179	NA	NA	NA	NA	TRUE
CD33+ HLA DR+ CD14dim Absolute Count || id:ebi-a-GCST90001520	rs9548748	13	39950178	T	C	T	C	-0.000107916	7.2e-05	0.13	FALSE	rs9548748	rs9548748	NA	NA	NA	NA	TRUE
BAFF-R on transitional B cell || id:ebi-a-GCST90001720	rs116023377	4	18858102	C	G	C	G	-7.86e-05	0.000191982	0.68	FALSE	rs116023377	rs116023377	NA	NA	NA	NA	TRUE
BAFF-R on transitional B cell || id:ebi-a-GCST90001720	rs117499379	18	4343023	C	T	C	T	-0.00017662	0.000216178	0.41	FALSE	rs117499379	rs117499379	NA	NA	NA	NA	TRUE
BAFF-R on transitional B cell || id:ebi-a-GCST90001720	rs11761810	7	152779596	A	C	A	C	-0.000163728	7.28e-05	0.0239999	FALSE	rs11761810	rs11761810	NA	NA	NA	NA	TRUE
BAFF-R on transitional B cell || id:ebi-a-GCST90001720	rs1548304	22	42691238	T	C	T	C	-1.36e-05	7.1e-05	0.85	FALSE	rs1548304	rs1548304	NA	NA	NA	NA	TRUE
BAFF-R on transitional B cell || id:ebi-a-GCST90001720	rs1563991	11	37670518	T	G	T	G	-6.86e-05	9.18e-05	0.450001	FALSE	rs1563991	rs1563991	NA	NA	NA	NA	TRUE
BAFF-R on transitional B cell || id:ebi-a-GCST90001720	rs16957279	15	33954227	G	A	G	A	-9.13e-05	7.47e-05	0.22	FALSE	rs16957279	rs16957279	NA	NA	NA	NA	TRUE
BAFF-R on transitional B cell || id:ebi-a-GCST90001720	rs17002737	22	42282012	T	C	T	C	-0.000203988	0.000125784	0.1	FALSE	rs17002737	rs17002737	NA	NA	NA	NA	TRUE
BAFF-R on transitional B cell || id:ebi-a-GCST90001720	rs1801274	1	161479745	G	A	G	A	-1.84e-05	7.12e-05	0.8	FALSE	rs1801274	rs1801274	NA	NA	NA	NA	TRUE
BAFF-R on transitional B cell || id:ebi-a-GCST90001720	rs4252435	7	142622714	A	G	A	G	-0.000154113	0.000128668	0.23	FALSE	rs4252435	rs4252435	NA	NA	NA	NA	TRUE
BAFF-R on transitional B cell || id:ebi-a-GCST90001720	rs56172578	14	22608844	A	G	A	G	0.000167243	0.000146833	0.25	TRUE	rs56172578	rs72686456	A	G	A	G	TRUE
BAFF-R on transitional B cell || id:ebi-a-GCST90001720	rs5759079	22	43393437	A	G	A	G	0.000173089	0.000136406	0.2	FALSE	rs5759079	rs5759079	NA	NA	NA	NA	TRUE
BAFF-R on transitional B cell || id:ebi-a-GCST90001720	rs57756059	4	77500796	G	A	G	A	1.98e-05	7.31e-05	0.79	FALSE	rs57756059	rs57756059	NA	NA	NA	NA	TRUE
BAFF-R on transitional B cell || id:ebi-a-GCST90001720	rs6998646	8	127759740	G	T	G	T	0.000127922	0.00010201	0.21	FALSE	rs6998646	rs6998646	NA	NA	NA	NA	TRUE
SSC-A on plasmacytoid Dendritic Cell || id:ebi-a-GCST90002072	rs10193587	2	136925439	C	T	C	T	-6.64e-06	8.29e-05	0.94	NA	NA	NA	NA	NA	NA	NA	TRUE
SSC-A on plasmacytoid Dendritic Cell || id:ebi-a-GCST90002072	rs11164360	1	102472108	C	T	C	T	-2.15e-06	0.000127975	0.99	NA	NA	NA	NA	NA	NA	NA	TRUE
SSC-A on plasmacytoid Dendritic Cell || id:ebi-a-GCST90002072	rs12410542	1	77233774	T	C	T	C	-2.74e-05	7.4e-05	0.709999	NA	NA	NA	NA	NA	NA	NA	TRUE
SSC-A on plasmacytoid Dendritic Cell || id:ebi-a-GCST90002072	rs13162242	5	74298665	G	T	G	T	0.000117264	0.00010633	0.27	NA	NA	NA	NA	NA	NA	NA	TRUE
SSC-A on plasmacytoid Dendritic Cell || id:ebi-a-GCST90002072	rs17552904	7	50318308	T	G	T	G	-0.000153114	8.18e-05	0.061	NA	NA	NA	NA	NA	NA	NA	TRUE
SSC-A on plasmacytoid Dendritic Cell || id:ebi-a-GCST90002072	rs17791425	6	84970341	A	G	A	G	0.000222948	0.000157193	0.16	NA	NA	NA	NA	NA	NA	NA	TRUE
SSC-A on plasmacytoid Dendritic Cell || id:ebi-a-GCST90002072	rs2058319	19	56863306	G	A	G	A	9.37e-05	7.16e-05	0.19	NA	NA	NA	NA	NA	NA	NA	TRUE
SSC-A on plasmacytoid Dendritic Cell || id:ebi-a-GCST90002072	rs2084848	2	169211909	C	G	C	G	-0.000100219	7.19e-05	0.16	NA	NA	NA	NA	NA	NA	NA	FALSE
SSC-A on plasmacytoid Dendritic Cell || id:ebi-a-GCST90002072	rs2923129	16	57726123	A	G	A	G	-7.43e-06	8.37e-05	0.93	NA	NA	NA	NA	NA	NA	NA	TRUE
SSC-A on plasmacytoid Dendritic Cell || id:ebi-a-GCST90002072	rs55733613	16	89141723	C	G	C	G	-0.000111675	0.000116361	0.34	NA	NA	NA	NA	NA	NA	NA	TRUE
SSC-A on plasmacytoid Dendritic Cell || id:ebi-a-GCST90002072	rs6500136	16	60631203	A	G	A	G	-0.000128385	7.29e-05	0.0779992	NA	NA	NA	NA	NA	NA	NA	TRUE
SSC-A on plasmacytoid Dendritic Cell || id:ebi-a-GCST90002072	rs6564921	16	74142321	A	T	A	T	0.000125752	0.000103165	0.22	NA	NA	NA	NA	NA	NA	NA	TRUE
SSC-A on plasmacytoid Dendritic Cell || id:ebi-a-GCST90002072	rs6987643	8	118028546	C	T	C	T	4.46e-05	7.26e-05	0.54	NA	NA	NA	NA	NA	NA	NA	TRUE
SSC-A on plasmacytoid Dendritic Cell || id:ebi-a-GCST90002072	rs71423107	2	242975103	A	G	A	G	7.93e-05	0.000166244	0.630001	NA	NA	NA	NA	NA	NA	NA	TRUE
SSC-A on plasmacytoid Dendritic Cell || id:ebi-a-GCST90002072	rs722926	17	8677215	T	C	T	C	-1.76e-06	7.31e-05	0.98	NA	NA	NA	NA	NA	NA	NA	TRUE
SSC-A on plasmacytoid Dendritic Cell || id:ebi-a-GCST90002072	rs776409	12	70018656	G	T	G	T	4.04e-05	7.97e-05	0.61	NA	NA	NA	NA	NA	NA	NA	TRUE
SSC-A on plasmacytoid Dendritic Cell || id:ebi-a-GCST90002072	rs8022420	14	101652466	A	G	A	G	-0.000159334	0.000105861	0.13	NA	NA	NA	NA	NA	NA	NA	TRUE
CD127 on CD28- CD8+ T cell || id:ebi-a-GCST90001930	rs113302343	16	83299602	C	T	C	T	0.000133205	0.00012579	0.29	NA	NA	NA	NA	NA	NA	NA	TRUE
CD127 on CD28- CD8+ T cell || id:ebi-a-GCST90001930	rs117467123	19	16407691	A	G	A	G	0.000128142	0.000140266	0.36	NA	NA	NA	NA	NA	NA	NA	TRUE
CD127 on CD28- CD8+ T cell || id:ebi-a-GCST90001930	rs12141053	1	28882908	G	A	G	A	-0.000110676	7.72e-05	0.15	NA	NA	NA	NA	NA	NA	NA	TRUE
CD127 on CD28- CD8+ T cell || id:ebi-a-GCST90001930	rs16939611	8	79036414	A	C	A	C	4.42e-05	0.000102126	0.67	NA	NA	NA	NA	NA	NA	NA	TRUE
CD127 on CD28- CD8+ T cell || id:ebi-a-GCST90001930	rs1874014	16	84855516	C	A	C	A	6.44e-05	7.27e-05	0.38	NA	NA	NA	NA	NA	NA	NA	TRUE
CD127 on CD28- CD8+ T cell || id:ebi-a-GCST90001930	rs218703	17	3750503	C	T	C	T	0.000172935	9.13e-05	0.0580003	NA	NA	NA	NA	NA	NA	NA	TRUE
CD127 on CD28- CD8+ T cell || id:ebi-a-GCST90001930	rs2762598	10	7251026	A	C	A	C	-9.82e-05	7.22e-05	0.17	NA	NA	NA	NA	NA	NA	NA	TRUE
CD127 on CD28- CD8+ T cell || id:ebi-a-GCST90001930	rs4760840	12	71279650	T	A	T	A	4.35e-05	8.1e-05	0.59	NA	NA	NA	NA	NA	NA	NA	TRUE
CD127 on CD28- CD8+ T cell || id:ebi-a-GCST90001930	rs62166481	2	142337524	T	C	T	C	0.000126347	0.000138105	0.36	NA	NA	NA	NA	NA	NA	NA	TRUE
CD127 on CD28- CD8+ T cell || id:ebi-a-GCST90001930	rs62246789	3	72493066	T	A	T	A	-3.04e-05	8.68e-05	0.73	NA	NA	NA	NA	NA	NA	NA	TRUE
CD127 on CD28- CD8+ T cell || id:ebi-a-GCST90001930	rs727397	7	105951894	C	G	C	G	3.66e-05	7.1e-05	0.61	NA	NA	NA	NA	NA	NA	NA	FALSE
CD127 on CD28- CD8+ T cell || id:ebi-a-GCST90001930	rs72766093	1	241717927	T	C	T	C	0.000203998	8.37e-05	0.015	NA	NA	NA	NA	NA	NA	NA	TRUE
CD127 on CD28- CD8+ T cell || id:ebi-a-GCST90001930	rs7644746	3	183596184	C	T	C	T	4.97e-05	7.14e-05	0.49	NA	NA	NA	NA	NA	NA	NA	TRUE
CD127 on CD28- CD8+ T cell || id:ebi-a-GCST90001930	rs78886869	7	106452071	A	G	A	G	1.35e-05	0.000185508	0.94	NA	NA	NA	NA	NA	NA	NA	TRUE
CD127 on CD28- CD8+ T cell || id:ebi-a-GCST90001930	rs8062396	16	88618795	A	T	A	T	-4.65e-06	7.11e-05	0.95	NA	NA	NA	NA	NA	NA	NA	FALSE
CD4+ CD8dim T cell %leukocyte || id:ebi-a-GCST90001611	rs10858526	12	87314863	A	C	A	C	-7.75e-05	7.18e-05	0.28	TRUE	rs10858526	rs11104192	C	A	A	C	TRUE
CD4+ CD8dim T cell %leukocyte || id:ebi-a-GCST90001611	rs10880825	12	45991896	A	C	A	C	-4.47e-06	7.37e-05	0.95	FALSE	rs10880825	rs10880825	NA	NA	NA	NA	TRUE
CD4+ CD8dim T cell %leukocyte || id:ebi-a-GCST90001611	rs111693583	16	28583610	T	C	T	C	0.000123376	7.31e-05	0.0920005	FALSE	rs111693583	rs111693583	NA	NA	NA	NA	TRUE
CD4+ CD8dim T cell %leukocyte || id:ebi-a-GCST90001611	rs114200183	2	97350229	T	C	T	C	-0.000206459	0.000174157	0.24	FALSE	rs114200183	rs114200183	NA	NA	NA	NA	TRUE
CD4+ CD8dim T cell %leukocyte || id:ebi-a-GCST90001611	rs150052968	3	42526600	C	T	C	T	5.66e-05	7.81e-05	0.47	TRUE	rs150052968	rs420851	C	T	G	C	TRUE
CD4+ CD8dim T cell %leukocyte || id:ebi-a-GCST90001611	rs17530643	1	83469264	G	A	G	A	-8.96e-05	0.000119207	0.450001	FALSE	rs17530643	rs17530643	NA	NA	NA	NA	TRUE
CD4+ CD8dim T cell %leukocyte || id:ebi-a-GCST90001611	rs2801996	1	90372717	C	T	C	T	2.22e-05	7.93e-05	0.780001	FALSE	rs2801996	rs2801996	NA	NA	NA	NA	TRUE
CD4+ CD8dim T cell %leukocyte || id:ebi-a-GCST90001611	rs28366280	6	32560262	G	A	G	A	0.000253938	9.34e-05	0.00659994	FALSE	rs28366280	rs28366280	NA	NA	NA	NA	TRUE
CD4+ CD8dim T cell %leukocyte || id:ebi-a-GCST90001611	rs28521508	15	84131989	G	A	G	A	8.93e-06	7.15e-05	0.9	FALSE	rs28521508	rs28521508	NA	NA	NA	NA	TRUE
CD4+ CD8dim T cell %leukocyte || id:ebi-a-GCST90001611	rs35290870	2	87023103	C	G	C	G	-6.62e-05	8.18e-05	0.42	FALSE	rs35290870	rs35290870	NA	NA	NA	NA	TRUE
CD4+ CD8dim T cell %leukocyte || id:ebi-a-GCST90001611	rs4959028	6	32383138	G	A	G	A	-0.000273832	0.000170181	0.11	FALSE	rs4959028	rs4959028	NA	NA	NA	NA	TRUE
CD4+ CD8dim T cell %leukocyte || id:ebi-a-GCST90001611	rs511713	11	128099099	A	G	A	G	-7.79e-05	7.83e-05	0.32	FALSE	rs511713	rs511713	NA	NA	NA	NA	TRUE
CD4+ CD8dim T cell %leukocyte || id:ebi-a-GCST90001611	rs73729106	6	32514288	T	G	T	G	-2.44e-05	7.3e-05	0.74	FALSE	rs73729106	rs73729106	NA	NA	NA	NA	TRUE
CD4+ CD8dim T cell %leukocyte || id:ebi-a-GCST90001611	rs78510378	7	154998925	G	A	G	A	-7.25e-06	0.00013402	0.96	FALSE	rs78510378	rs78510378	NA	NA	NA	NA	TRUE
CD4+ CD8dim T cell %leukocyte || id:ebi-a-GCST90001611	rs79131379	6	33133040	A	G	A	G	9.58e-06	0.000127707	0.94	FALSE	rs79131379	rs79131379	NA	NA	NA	NA	TRUE
CD4+ CD8dim T cell %leukocyte || id:ebi-a-GCST90001611	rs903881	16	16206042	T	C	T	C	8.5e-05	9.45e-05	0.37	FALSE	rs903881	rs903881	NA	NA	NA	NA	TRUE
Terminally Differentiated CD4+ T cell %CD4+ T cell || id:ebi-a-GCST90001546	rs10750395	11	99630378	A	G	A	G	3.26e-06	7.52e-05	0.97	FALSE	rs10750395	rs10750395	NA	NA	NA	NA	TRUE
Terminally Differentiated CD4+ T cell %CD4+ T cell || id:ebi-a-GCST90001546	rs113243185	6	32585071	C	G	C	G	-4.68e-05	0.000119539	0.7	FALSE	rs113243185	rs113243185	NA	NA	NA	NA	TRUE
Terminally Differentiated CD4+ T cell %CD4+ T cell || id:ebi-a-GCST90001546	rs116761394	3	122030442	T	C	T	C	-1.24e-05	0.000169099	0.94	FALSE	rs116761394	rs116761394	NA	NA	NA	NA	TRUE
Terminally Differentiated CD4+ T cell %CD4+ T cell || id:ebi-a-GCST90001546	rs1184536	10	129026428	A	G	A	G	2.94e-05	0.000103057	0.780001	TRUE	rs1184536	rs1761524	A	G	A	C	TRUE
Terminally Differentiated CD4+ T cell %CD4+ T cell || id:ebi-a-GCST90001546	rs12148245	15	80278961	T	C	T	C	2.47e-05	7.62e-05	0.75	FALSE	rs12148245	rs12148245	NA	NA	NA	NA	TRUE
Terminally Differentiated CD4+ T cell %CD4+ T cell || id:ebi-a-GCST90001546	rs13024840	2	38897074	A	T	A	T	8.66e-05	0.000112504	0.44	TRUE	rs13024840	rs13011383	A	T	A	G	TRUE
Terminally Differentiated CD4+ T cell %CD4+ T cell || id:ebi-a-GCST90001546	rs1897327	2	38966307	C	T	C	T	5.99e-05	9.46e-05	0.53	FALSE	rs1897327	rs1897327	NA	NA	NA	NA	TRUE
Terminally Differentiated CD4+ T cell %CD4+ T cell || id:ebi-a-GCST90001546	rs28832396	1	109586432	T	C	T	C	-0.000107885	7.29e-05	0.14	FALSE	rs28832396	rs28832396	NA	NA	NA	NA	TRUE
Terminally Differentiated CD4+ T cell %CD4+ T cell || id:ebi-a-GCST90001546	rs4674422	2	220606931	C	T	C	T	-3.31e-05	8.57e-05	0.7	FALSE	rs4674422	rs4674422	NA	NA	NA	NA	TRUE
Terminally Differentiated CD4+ T cell %CD4+ T cell || id:ebi-a-GCST90001546	rs4778983	15	82503078	C	T	C	T	0.000136411	7.68e-05	0.0759994	FALSE	rs4778983	rs4778983	NA	NA	NA	NA	TRUE
Terminally Differentiated CD4+ T cell %CD4+ T cell || id:ebi-a-GCST90001546	rs497623	3	170418340	C	T	C	T	8.73e-05	0.000102974	0.4	FALSE	rs497623	rs497623	NA	NA	NA	NA	TRUE
Terminally Differentiated CD4+ T cell %CD4+ T cell || id:ebi-a-GCST90001546	rs7075830	10	1091650	C	G	C	G	4.34e-05	0.00014073	0.760001	FALSE	rs7075830	rs7075830	NA	NA	NA	NA	TRUE
Terminally Differentiated CD4+ T cell %CD4+ T cell || id:ebi-a-GCST90001546	rs7131851	12	129434577	G	A	G	A	4.57e-05	7.16e-05	0.52	FALSE	rs7131851	rs7131851	NA	NA	NA	NA	TRUE
Terminally Differentiated CD4+ T cell %CD4+ T cell || id:ebi-a-GCST90001546	rs9271536	6	32589978	T	A	T	A	-2.19e-05	9.27e-05	0.81	FALSE	rs9271536	rs9271536	NA	NA	NA	NA	TRUE
Terminally Differentiated CD4+ T cell %CD4+ T cell || id:ebi-a-GCST90001546	rs9501107	6	31392047	T	G	T	G	-0.000116234	0.000150924	0.44	FALSE	rs9501107	rs9501107	NA	NA	NA	NA	TRUE
CD20 on transitional B cell || id:ebi-a-GCST90001763	rs10958698	8	41641075	T	C	T	C	-7.63e-05	7.21e-05	0.29	FALSE	rs10958698	rs10958698	NA	NA	NA	NA	TRUE
CD20 on transitional B cell || id:ebi-a-GCST90001763	rs11055535	12	13754468	C	T	C	T	0.000140642	0.000116798	0.23	FALSE	rs11055535	rs11055535	NA	NA	NA	NA	TRUE
CD20 on transitional B cell || id:ebi-a-GCST90001763	rs114212270	2	174337105	C	T	C	T	-0.00011326	0.000145166	0.44	FALSE	rs114212270	rs114212270	NA	NA	NA	NA	TRUE
CD20 on transitional B cell || id:ebi-a-GCST90001763	rs11627327	14	26441807	G	A	G	A	-0.000146067	0.000126314	0.25	FALSE	rs11627327	rs11627327	NA	NA	NA	NA	TRUE
CD20 on transitional B cell || id:ebi-a-GCST90001763	rs118186161	19	17549328	G	C	G	C	-1.96e-05	0.000168438	0.91	FALSE	rs118186161	rs118186161	NA	NA	NA	NA	TRUE
CD20 on transitional B cell || id:ebi-a-GCST90001763	rs12026973	1	107827638	T	G	T	G	-1.89e-05	9.83e-05	0.85	TRUE	rs12026973	rs11185081	T	G	C	T	TRUE
CD20 on transitional B cell || id:ebi-a-GCST90001763	rs12473410	2	115568051	G	C	G	C	-2.65e-05	0.000111943	0.81	FALSE	rs12473410	rs12473410	NA	NA	NA	NA	TRUE
CD20 on transitional B cell || id:ebi-a-GCST90001763	rs233495	6	14806317	T	C	T	C	-5.4e-06	7.13e-05	0.94	FALSE	rs233495	rs233495	NA	NA	NA	NA	TRUE
CD20 on transitional B cell || id:ebi-a-GCST90001763	rs34486765	19	49915911	A	G	A	G	-4.95e-05	8.8e-05	0.57	FALSE	rs34486765	rs34486765	NA	NA	NA	NA	TRUE
CD20 on transitional B cell || id:ebi-a-GCST90001763	rs61011928	7	56434969	T	A	T	A	-9.95e-06	7.32e-05	0.89	FALSE	rs61011928	rs61011928	NA	NA	NA	NA	FALSE
CD20 on transitional B cell || id:ebi-a-GCST90001763	rs72683667	1	78106407	T	C	T	C	0.000421569	0.0001364	0.002	FALSE	rs72683667	rs72683667	NA	NA	NA	NA	TRUE
CD20 on transitional B cell || id:ebi-a-GCST90001763	rs72836542	6	14091682	T	C	T	C	-2.44e-05	7.89e-05	0.760001	FALSE	rs72836542	rs72836542	NA	NA	NA	NA	TRUE
CD20 on transitional B cell || id:ebi-a-GCST90001763	rs73252531	4	25162256	C	A	C	A	-3.73e-05	0.000112487	0.74	FALSE	rs73252531	rs73252531	NA	NA	NA	NA	TRUE
CD20 on transitional B cell || id:ebi-a-GCST90001763	rs7939177	11	60266070	T	C	T	C	1.58e-05	7.11e-05	0.82	FALSE	rs7939177	rs7939177	NA	NA	NA	NA	TRUE
CD20 on transitional B cell || id:ebi-a-GCST90001763	rs879299	6	15897007	G	T	G	T	-0.000115159	9.29e-05	0.22	FALSE	rs879299	rs879299	NA	NA	NA	NA	TRUE
CD20 on transitional B cell || id:ebi-a-GCST90001763	rs9273390	6	32627050	C	G	C	G	0.000308042	0.000134769	0.0219999	TRUE	rs9273390	rs9273393	C	G	A	G	TRUE
CD20 on transitional B cell || id:ebi-a-GCST90001763	rs978366	10	95731909	G	C	G	C	3.63e-06	9.25e-05	0.97	FALSE	rs978366	rs978366	NA	NA	NA	NA	TRUE
CD19 on CD24+ CD27+ B cell || id:ebi-a-GCST90001723	rs10917581	1	162624504	G	A	G	A	0.000164072	8.51e-05	0.0539995	FALSE	rs10917581	rs10917581	NA	NA	NA	NA	TRUE
CD19 on CD24+ CD27+ B cell || id:ebi-a-GCST90001723	rs112846834	17	7725660	A	C	A	C	-6.8e-05	0.000135593	0.62	FALSE	rs112846834	rs112846834	NA	NA	NA	NA	TRUE
CD19 on CD24+ CD27+ B cell || id:ebi-a-GCST90001723	rs113612962	22	43167446	C	G	C	G	0.00019322	0.000164808	0.24	FALSE	rs113612962	rs113612962	NA	NA	NA	NA	TRUE
CD19 on CD24+ CD27+ B cell || id:ebi-a-GCST90001723	rs11643297	16	28988269	G	A	G	A	-0.000104091	7.76e-05	0.18	TRUE	rs11643297	rs8045689	A	G	C	T	TRUE
CD19 on CD24+ CD27+ B cell || id:ebi-a-GCST90001723	rs117606004	20	44812456	T	C	T	C	-0.000232699	0.000182132	0.2	FALSE	rs117606004	rs117606004	NA	NA	NA	NA	TRUE
CD19 on CD24+ CD27+ B cell || id:ebi-a-GCST90001723	rs12554596	9	37002142	G	A	G	A	-3.8e-05	8.82e-05	0.67	FALSE	rs12554596	rs12554596	NA	NA	NA	NA	TRUE
CD19 on CD24+ CD27+ B cell || id:ebi-a-GCST90001723	rs1424083	16	74304865	G	A	G	A	8.52e-05	7.83e-05	0.28	FALSE	rs1424083	rs1424083	NA	NA	NA	NA	TRUE
CD19 on CD24+ CD27+ B cell || id:ebi-a-GCST90001723	rs1439005	3	61094800	C	G	C	G	-1.49e-05	7.12e-05	0.83	FALSE	rs1439005	rs1439005	NA	NA	NA	NA	FALSE
CD19 on CD24+ CD27+ B cell || id:ebi-a-GCST90001723	rs281142	5	70969845	A	G	A	G	8.77e-05	0.000104048	0.4	FALSE	rs281142	rs281142	NA	NA	NA	NA	TRUE
CD19 on CD24+ CD27+ B cell || id:ebi-a-GCST90001723	rs2903728	19	56408295	C	T	C	T	3.41e-05	8.52e-05	0.69	FALSE	rs2903728	rs2903728	NA	NA	NA	NA	TRUE
CD19 on CD24+ CD27+ B cell || id:ebi-a-GCST90001723	rs4649079	1	25535823	T	C	T	C	5.96e-05	0.000150858	0.69	FALSE	rs4649079	rs4649079	NA	NA	NA	NA	TRUE
CD19 on CD24+ CD27+ B cell || id:ebi-a-GCST90001723	rs5762000	22	27530934	T	C	T	C	0.000101661	9.1e-05	0.26	FALSE	rs5762000	rs5762000	NA	NA	NA	NA	TRUE
CD19 on CD24+ CD27+ B cell || id:ebi-a-GCST90001723	rs589151	1	10567711	T	C	T	C	-4.23e-05	7.12e-05	0.55	FALSE	rs589151	rs589151	NA	NA	NA	NA	TRUE
CD19 on CD24+ CD27+ B cell || id:ebi-a-GCST90001723	rs6575228	14	92561395	A	G	A	G	6.2e-06	7.15e-05	0.93	FALSE	rs6575228	rs6575228	NA	NA	NA	NA	TRUE
CD19 on CD24+ CD27+ B cell || id:ebi-a-GCST90001723	rs6678796	1	247157835	T	C	T	C	0.000101253	9.2e-05	0.27	FALSE	rs6678796	rs6678796	NA	NA	NA	NA	TRUE
CD19 on CD24+ CD27+ B cell || id:ebi-a-GCST90001723	rs72988602	19	7114038	G	A	G	A	9.95e-05	0.000143028	0.49	FALSE	rs72988602	rs72988602	NA	NA	NA	NA	TRUE
CD19 on CD24+ CD27+ B cell || id:ebi-a-GCST90001723	rs7718237	5	173972852	A	G	A	G	-0.00012616	7.33e-05	0.0850002	FALSE	rs7718237	rs7718237	NA	NA	NA	NA	TRUE
CD19 on CD24+ CD27+ B cell || id:ebi-a-GCST90001723	rs78007482	8	133189482	A	T	A	T	-0.00010229	0.000137963	0.46	FALSE	rs78007482	rs78007482	NA	NA	NA	NA	TRUE
CD19 on CD24+ CD27+ B cell || id:ebi-a-GCST90001723	rs80268044	2	43810948	A	G	A	G	3.38e-05	0.00012674	0.79	FALSE	rs80268044	rs80268044	NA	NA	NA	NA	TRUE
CD19 on CD24+ CD27+ B cell || id:ebi-a-GCST90001723	rs9350187	6	19794487	T	C	T	C	-2.35e-05	0.000134972	0.86	FALSE	rs9350187	rs9350187	NA	NA	NA	NA	TRUE
HLA DR on monocyte || id:ebi-a-GCST90002010	rs11581732	1	25527587	T	G	T	G	-1.4e-05	8.82e-05	0.87	NA	NA	NA	NA	NA	NA	NA	TRUE
HLA DR on monocyte || id:ebi-a-GCST90002010	rs1449650	9	104844038	T	G	T	G	0.000230544	0.000160014	0.15	NA	NA	NA	NA	NA	NA	NA	TRUE
HLA DR on monocyte || id:ebi-a-GCST90002010	rs148974843	1	237971715	G	C	G	C	5.19e-05	0.000157194	0.74	NA	NA	NA	NA	NA	NA	NA	TRUE
HLA DR on monocyte || id:ebi-a-GCST90002010	rs62005962	15	54040290	A	G	A	G	0.000134533	7.23e-05	0.0629999	NA	NA	NA	NA	NA	NA	NA	TRUE
HLA DR on monocyte || id:ebi-a-GCST90002010	rs72990264	6	143148113	A	T	A	T	0.000123319	0.000183974	0.5	NA	NA	NA	NA	NA	NA	NA	TRUE
HLA DR on monocyte || id:ebi-a-GCST90002010	rs7321974	13	95665658	G	C	G	C	0.000125812	0.00010248	0.22	NA	NA	NA	NA	NA	NA	NA	TRUE
HLA DR on monocyte || id:ebi-a-GCST90002010	rs9270588	6	32561327	T	C	T	C	3.4e-05	7.12e-05	0.630001	NA	NA	NA	NA	NA	NA	NA	TRUE
HLA DR on monocyte || id:ebi-a-GCST90002010	rs9469245	6	32692084	T	C	T	C	8.63e-06	7.32e-05	0.91	NA	NA	NA	NA	NA	NA	NA	TRUE
IgD on transitional B cell || id:ebi-a-GCST90001828	rs1037633	3	23750521	G	T	G	T	-0.000166805	0.000144642	0.25	FALSE	rs1037633	rs1037633	NA	NA	NA	NA	TRUE
IgD on transitional B cell || id:ebi-a-GCST90001828	rs11047379	12	24492761	G	A	G	A	7.16e-05	7.29e-05	0.33	FALSE	rs11047379	rs11047379	NA	NA	NA	NA	TRUE
IgD on transitional B cell || id:ebi-a-GCST90001828	rs11164796	1	93144080	T	C	T	C	0.000237698	7.37e-05	0.00129999	FALSE	rs11164796	rs11164796	NA	NA	NA	NA	TRUE
IgD on transitional B cell || id:ebi-a-GCST90001828	rs1392916	6	74518202	T	C	T	C	-6.05e-05	7.17e-05	0.4	FALSE	rs1392916	rs1392916	NA	NA	NA	NA	TRUE
IgD on transitional B cell || id:ebi-a-GCST90001828	rs16852581	3	168419832	C	T	C	T	-1.68e-05	7.25e-05	0.82	FALSE	rs16852581	rs16852581	NA	NA	NA	NA	TRUE
IgD on transitional B cell || id:ebi-a-GCST90001828	rs200474	6	27767640	A	G	A	G	-6.13e-05	8.95e-05	0.49	FALSE	rs200474	rs200474	NA	NA	NA	NA	TRUE
IgD on transitional B cell || id:ebi-a-GCST90001828	rs2018404	14	105695446	T	C	T	C	0.000183742	9.62e-05	0.0560003	FALSE	rs2018404	rs2018404	NA	NA	NA	NA	TRUE
IgD on transitional B cell || id:ebi-a-GCST90001828	rs2322165	3	71895073	G	T	G	T	-0.000124586	0.000116112	0.28	FALSE	rs2322165	rs2322165	NA	NA	NA	NA	TRUE
IgD on transitional B cell || id:ebi-a-GCST90001828	rs2819081	6	156913511	T	C	T	C	-4.89e-05	8.15e-05	0.55	FALSE	rs2819081	rs2819081	NA	NA	NA	NA	TRUE
IgD on transitional B cell || id:ebi-a-GCST90001828	rs34574485	9	38587724	G	A	G	A	9.15e-05	8.03e-05	0.25	FALSE	rs34574485	rs34574485	NA	NA	NA	NA	TRUE
IgD on transitional B cell || id:ebi-a-GCST90001828	rs3915868	11	8833800	G	A	G	A	-6.72e-05	7.79e-05	0.39	FALSE	rs3915868	rs3915868	NA	NA	NA	NA	TRUE
IgD on transitional B cell || id:ebi-a-GCST90001828	rs4849052	2	112948678	C	T	C	T	0.000325862	0.000164132	0.0470002	FALSE	rs4849052	rs4849052	NA	NA	NA	NA	TRUE
IgD on transitional B cell || id:ebi-a-GCST90001828	rs55871547	7	2354352	G	C	G	C	-4.73e-05	7.96e-05	0.55	FALSE	rs55871547	rs55871547	NA	NA	NA	NA	TRUE
IgD on transitional B cell || id:ebi-a-GCST90001828	rs7184473	16	17732625	C	T	C	T	0.00011764	0.000105959	0.27	FALSE	rs7184473	rs7184473	NA	NA	NA	NA	TRUE
IgD on transitional B cell || id:ebi-a-GCST90001828	rs76714110	9	130880041	A	G	A	G	0.000122562	0.000153822	0.43	FALSE	rs76714110	rs76714110	NA	NA	NA	NA	TRUE
IgD on transitional B cell || id:ebi-a-GCST90001828	rs775001	12	24434976	C	A	C	A	-5.27e-05	7.1e-05	0.46	FALSE	rs775001	rs775001	NA	NA	NA	NA	TRUE
IgD on transitional B cell || id:ebi-a-GCST90001828	rs79924684	6	144315102	C	T	C	T	7.97e-05	0.000121156	0.51	FALSE	rs79924684	rs79924684	NA	NA	NA	NA	TRUE
IgD on transitional B cell || id:ebi-a-GCST90001828	rs9369356	6	42238899	G	T	G	T	-3.04e-05	0.000203834	0.88	FALSE	rs9369356	rs9369356	NA	NA	NA	NA	TRUE
IgD on transitional B cell || id:ebi-a-GCST90001828	rs9614208	22	44568078	A	G	A	G	9.73e-05	7.4e-05	0.19	FALSE	rs9614208	rs9614208	NA	NA	NA	NA	TRUE
SSC-A on myeloid Dendritic Cell || id:ebi-a-GCST90002071	rs10859795	12	95317957	G	A	G	A	-0.000234903	7.19e-05	0.00109999	NA	NA	NA	NA	NA	NA	NA	TRUE
SSC-A on myeloid Dendritic Cell || id:ebi-a-GCST90002071	rs113138131	2	203545127	T	A	T	A	2.26e-06	7.76e-05	0.98	NA	NA	NA	NA	NA	NA	NA	FALSE
SSC-A on myeloid Dendritic Cell || id:ebi-a-GCST90002071	rs11554159	19	18285944	A	G	A	G	0.000107937	7.99e-05	0.18	NA	NA	NA	NA	NA	NA	NA	TRUE
SSC-A on myeloid Dendritic Cell || id:ebi-a-GCST90002071	rs139529340	1	161563554	G	A	G	A	6.07e-05	0.000104827	0.56	NA	NA	NA	NA	NA	NA	NA	TRUE
SSC-A on myeloid Dendritic Cell || id:ebi-a-GCST90002071	rs16948856	16	78946587	T	C	T	C	-0.000164849	9.56e-05	0.0850002	NA	NA	NA	NA	NA	NA	NA	TRUE
SSC-A on myeloid Dendritic Cell || id:ebi-a-GCST90002071	rs4910742	11	5306509	A	G	A	G	0.00011243	0.000162882	0.49	NA	NA	NA	NA	NA	NA	NA	TRUE
SSC-A on myeloid Dendritic Cell || id:ebi-a-GCST90002071	rs7032562	9	100295921	G	A	G	A	-5.33e-05	8.58e-05	0.53	NA	NA	NA	NA	NA	NA	NA	TRUE
SSC-A on myeloid Dendritic Cell || id:ebi-a-GCST90002071	rs9265898	6	31313377	T	C	T	C	8.47e-05	7.38e-05	0.25	NA	NA	NA	NA	NA	NA	NA	TRUE
Naive CD4+ T cell %CD4+ T cell || id:ebi-a-GCST90001541	rs11124653	2	39112166	A	C	A	C	-2.67e-05	7.3e-05	0.709999	FALSE	rs11124653	rs11124653	NA	NA	NA	NA	TRUE
Naive CD4+ T cell %CD4+ T cell || id:ebi-a-GCST90001541	rs113243185	6	32585071	C	G	C	G	-4.68e-05	0.000119539	0.7	FALSE	rs113243185	rs113243185	NA	NA	NA	NA	TRUE
Naive CD4+ T cell %CD4+ T cell || id:ebi-a-GCST90001541	rs11579717	1	199999121	A	G	A	G	-0.000194683	0.000169789	0.25	FALSE	rs11579717	rs11579717	NA	NA	NA	NA	TRUE
Naive CD4+ T cell %CD4+ T cell || id:ebi-a-GCST90001541	rs11652705	17	41761741	G	A	G	A	-6.11e-06	8.26e-05	0.94	FALSE	rs11652705	rs11652705	NA	NA	NA	NA	TRUE
Naive CD4+ T cell %CD4+ T cell || id:ebi-a-GCST90001541	rs11716653	3	174932703	C	G	C	G	7.92e-05	8.14e-05	0.33	FALSE	rs11716653	rs11716653	NA	NA	NA	NA	TRUE
Naive CD4+ T cell %CD4+ T cell || id:ebi-a-GCST90001541	rs12121018	1	94176595	A	G	A	G	-0.000103134	0.000133883	0.44	FALSE	rs12121018	rs12121018	NA	NA	NA	NA	TRUE
Naive CD4+ T cell %CD4+ T cell || id:ebi-a-GCST90001541	rs12607959	18	65226341	G	C	G	C	-0.000116409	0.000139852	0.41	FALSE	rs12607959	rs12607959	NA	NA	NA	NA	TRUE
Naive CD4+ T cell %CD4+ T cell || id:ebi-a-GCST90001541	rs146180953	13	100509066	T	C	T	C	6.55e-05	8.24e-05	0.43	FALSE	rs146180953	rs146180953	NA	NA	NA	NA	TRUE
Naive CD4+ T cell %CD4+ T cell || id:ebi-a-GCST90001541	rs17205612	6	32637333	T	C	T	C	0.000101069	9.27e-05	0.28	FALSE	rs17205612	rs17205612	NA	NA	NA	NA	TRUE
Naive CD4+ T cell %CD4+ T cell || id:ebi-a-GCST90001541	rs1849779	12	43674787	T	C	T	C	-6.81e-05	7.5e-05	0.36	FALSE	rs1849779	rs1849779	NA	NA	NA	NA	TRUE
Naive CD4+ T cell %CD4+ T cell || id:ebi-a-GCST90001541	rs36088117	4	11877955	T	G	T	G	0.000153682	0.000105998	0.15	FALSE	rs36088117	rs36088117	NA	NA	NA	NA	TRUE
Naive CD4+ T cell %CD4+ T cell || id:ebi-a-GCST90001541	rs4702116	5	15902603	C	G	C	G	9.16e-05	9.36e-05	0.33	FALSE	rs4702116	rs4702116	NA	NA	NA	NA	TRUE
Naive CD4+ T cell %CD4+ T cell || id:ebi-a-GCST90001541	rs4959365	6	6026750	G	A	G	A	-5.33e-05	7.34e-05	0.47	FALSE	rs4959365	rs4959365	NA	NA	NA	NA	TRUE
Naive CD4+ T cell %CD4+ T cell || id:ebi-a-GCST90001541	rs5767274	22	46980774	T	C	T	C	3.09e-05	9.61e-05	0.75	FALSE	rs5767274	rs5767274	NA	NA	NA	NA	TRUE
Naive CD4+ T cell %CD4+ T cell || id:ebi-a-GCST90001541	rs6046769	20	20238128	G	A	G	A	-5.4e-05	7.58e-05	0.48	FALSE	rs6046769	rs6046769	NA	NA	NA	NA	TRUE
Naive CD4+ T cell %CD4+ T cell || id:ebi-a-GCST90001541	rs62274365	3	103225168	G	A	G	A	-0.000140737	0.0001659	0.4	FALSE	rs62274365	rs62274365	NA	NA	NA	NA	TRUE
Naive CD4+ T cell %CD4+ T cell || id:ebi-a-GCST90001541	rs72613709	2	197060767	G	T	G	T	3.37e-05	0.000138438	0.81	FALSE	rs72613709	rs72613709	NA	NA	NA	NA	TRUE
Naive CD4+ T cell %CD4+ T cell || id:ebi-a-GCST90001541	rs73189225	12	108927798	A	G	A	G	6.63e-05	8.15e-05	0.42	FALSE	rs73189225	rs73189225	NA	NA	NA	NA	TRUE
Naive CD4+ T cell %CD4+ T cell || id:ebi-a-GCST90001541	rs7636470	3	186606581	G	C	G	C	-7.51e-05	0.000123177	0.54	FALSE	rs7636470	rs7636470	NA	NA	NA	NA	TRUE
Naive CD4+ T cell %CD4+ T cell || id:ebi-a-GCST90001541	rs79538978	18	54960800	C	T	C	T	3.62e-05	0.000136682	0.79	FALSE	rs79538978	rs79538978	NA	NA	NA	NA	TRUE
Naive CD4+ T cell %CD4+ T cell || id:ebi-a-GCST90001541	rs8071815	17	47988216	C	A	C	A	1.8e-05	7.54e-05	0.81	FALSE	rs8071815	rs8071815	NA	NA	NA	NA	TRUE
Naive CD4+ T cell %CD4+ T cell || id:ebi-a-GCST90001541	rs8091016	18	74288206	G	C	G	C	-2.39e-05	9.14e-05	0.79	FALSE	rs8091016	rs8091016	NA	NA	NA	NA	TRUE
Naive CD4+ T cell %CD4+ T cell || id:ebi-a-GCST90001541	rs9271536	6	32589978	T	A	T	A	-2.19e-05	9.27e-05	0.81	FALSE	rs9271536	rs9271536	NA	NA	NA	NA	TRUE
T cell Absolute Count || id:ebi-a-GCST90001603	rs11702153	21	14911701	T	C	T	C	7.71e-06	7.47e-05	0.92	FALSE	rs11702153	rs11702153	NA	NA	NA	NA	TRUE
T cell Absolute Count || id:ebi-a-GCST90001603	rs12124698	1	246883687	T	A	T	A	0.000154908	0.000149969	0.3	FALSE	rs12124698	rs12124698	NA	NA	NA	NA	TRUE
T cell Absolute Count || id:ebi-a-GCST90001603	rs1550856	8	117805397	G	A	G	A	-1.63e-05	0.000117595	0.89	FALSE	rs1550856	rs1550856	NA	NA	NA	NA	TRUE
T cell Absolute Count || id:ebi-a-GCST90001603	rs17339549	2	80078045	A	G	A	G	-0.000119409	8e-05	0.14	FALSE	rs17339549	rs17339549	NA	NA	NA	NA	TRUE
T cell Absolute Count || id:ebi-a-GCST90001603	rs3184504	12	111884608	C	T	C	T	0.000119395	7.1e-05	0.0929994	FALSE	rs3184504	rs3184504	NA	NA	NA	NA	TRUE
T cell Absolute Count || id:ebi-a-GCST90001603	rs35669214	17	71372662	C	T	C	T	1.43e-05	8.59e-05	0.87	FALSE	rs35669214	rs35669214	NA	NA	NA	NA	TRUE
T cell Absolute Count || id:ebi-a-GCST90001603	rs62447160	7	36527098	C	T	C	T	9.25e-05	7.38e-05	0.21	FALSE	rs62447160	rs62447160	NA	NA	NA	NA	TRUE
T cell Absolute Count || id:ebi-a-GCST90001603	rs75308045	1	111150195	G	A	G	A	-5.78e-05	8.1e-05	0.48	FALSE	rs75308045	rs75308045	NA	NA	NA	NA	TRUE
T cell Absolute Count || id:ebi-a-GCST90001603	rs9271622	6	32591976	A	G	A	G	-2.39e-05	9.25e-05	0.8	TRUE	rs9271622	rs9271629	G	A	C	A	TRUE
CD4 on Central Memory CD4+ T cell || id:ebi-a-GCST90002023	rs11584966	1	226382922	G	A	G	A	-6.58e-05	0.000110344	0.55	NA	NA	NA	NA	NA	NA	NA	TRUE
CD4 on Central Memory CD4+ T cell || id:ebi-a-GCST90002023	rs11615628	12	6903631	A	G	A	G	4.27e-05	7.78e-05	0.58	NA	NA	NA	NA	NA	NA	NA	TRUE
CD4 on Central Memory CD4+ T cell || id:ebi-a-GCST90002023	rs3129267	6	33098896	G	C	G	C	4.72e-05	7.55e-05	0.53	NA	NA	NA	NA	NA	NA	NA	TRUE
CD4 on Central Memory CD4+ T cell || id:ebi-a-GCST90002023	rs4495271	6	53049236	A	G	A	G	-0.00014846	9.33e-05	0.11	NA	NA	NA	NA	NA	NA	NA	TRUE
CD4 on Central Memory CD4+ T cell || id:ebi-a-GCST90002023	rs4766578	12	111904371	A	T	A	T	0.000111986	7.1e-05	0.11	NA	NA	NA	NA	NA	NA	NA	FALSE
CD4 on Central Memory CD4+ T cell || id:ebi-a-GCST90002023	rs6063990	20	52386784	A	G	A	G	7.23e-06	0.000107713	0.95	NA	NA	NA	NA	NA	NA	NA	TRUE
CD4 on Central Memory CD4+ T cell || id:ebi-a-GCST90002023	rs6580816	12	51622418	T	C	T	C	3.31e-05	7.45e-05	0.66	NA	NA	NA	NA	NA	NA	NA	TRUE
CD4 on Central Memory CD4+ T cell || id:ebi-a-GCST90002023	rs7145500	14	65884212	A	G	A	G	6.06e-05	7.56e-05	0.42	NA	NA	NA	NA	NA	NA	NA	TRUE
CD4 on Central Memory CD4+ T cell || id:ebi-a-GCST90002023	rs72825704	2	99239164	C	T	C	T	6.31e-05	9.76e-05	0.52	NA	NA	NA	NA	NA	NA	NA	TRUE
CD4 on Central Memory CD4+ T cell || id:ebi-a-GCST90002023	rs7908436	10	106139081	A	G	A	G	-1.14e-06	7.45e-05	0.99	NA	NA	NA	NA	NA	NA	NA	TRUE
CD4 on Central Memory CD4+ T cell || id:ebi-a-GCST90002023	rs9992090	4	150982870	T	C	T	C	-0.000108195	7.23e-05	0.13	NA	NA	NA	NA	NA	NA	NA	TRUE
CD33 on CD14+ monocyte || id:ebi-a-GCST90001946	rs10164761	2	220066209	T	C	T	C	5.29e-05	8.29e-05	0.52	NA	NA	NA	NA	NA	NA	NA	TRUE
CD33 on CD14+ monocyte || id:ebi-a-GCST90001946	rs113378129	2	72403927	C	G	C	G	0.000311883	0.000170001	0.0669993	NA	NA	NA	NA	NA	NA	NA	TRUE
CD33 on CD14+ monocyte || id:ebi-a-GCST90001946	rs114090793	10	132935005	A	C	A	C	-3.5e-05	0.000184797	0.85	NA	NA	NA	NA	NA	NA	NA	TRUE
CD33 on CD14+ monocyte || id:ebi-a-GCST90001946	rs11741119	5	773420	A	C	A	C	6.52e-05	0.000138898	0.64	NA	NA	NA	NA	NA	NA	NA	TRUE
CD33 on CD14+ monocyte || id:ebi-a-GCST90001946	rs11755998	6	82463790	T	G	T	G	0.000340255	0.000144648	0.0189998	NA	NA	NA	NA	NA	NA	NA	TRUE
CD33 on CD14+ monocyte || id:ebi-a-GCST90001946	rs11882720	19	52897142	G	T	G	T	0.000303887	0.000129098	0.0189998	NA	NA	NA	NA	NA	NA	NA	TRUE
CD33 on CD14+ monocyte || id:ebi-a-GCST90001946	rs12337816	9	117125236	C	T	C	T	-6.25e-05	0.000104743	0.55	NA	NA	NA	NA	NA	NA	NA	TRUE
CD33 on CD14+ monocyte || id:ebi-a-GCST90001946	rs139876813	17	2689271	T	C	T	C	0.000265586	0.000119156	0.0259998	NA	NA	NA	NA	NA	NA	NA	TRUE
CD33 on CD14+ monocyte || id:ebi-a-GCST90001946	rs17828251	19	2553602	C	T	C	T	9.84e-05	0.000167015	0.56	NA	NA	NA	NA	NA	NA	NA	TRUE
CD33 on CD14+ monocyte || id:ebi-a-GCST90001946	rs2242310	4	53824071	T	C	T	C	0.000106667	7.27e-05	0.14	NA	NA	NA	NA	NA	NA	NA	TRUE
CD33 on CD14+ monocyte || id:ebi-a-GCST90001946	rs3865444	19	51727962	A	C	A	C	5.33e-05	7.58e-05	0.48	FALSE	rs3865444	rs3865444	NA	NA	NA	NA	TRUE
CD33 on CD14+ monocyte || id:ebi-a-GCST90001946	rs3911857	20	58100977	C	T	C	T	2.65e-05	7.15e-05	0.709999	NA	NA	NA	NA	NA	NA	NA	TRUE
CD33 on CD14+ monocyte || id:ebi-a-GCST90001946	rs4802858	19	52253150	C	T	C	T	-0.000104413	7.23e-05	0.15	NA	NA	NA	NA	NA	NA	NA	TRUE
CD33 on CD14+ monocyte || id:ebi-a-GCST90001946	rs7047105	9	105951980	G	A	G	A	-3.26e-05	7.71e-05	0.67	NA	NA	NA	NA	NA	NA	NA	TRUE
CD33 on CD14+ monocyte || id:ebi-a-GCST90001946	rs7351079	19	51574038	G	A	G	A	-4.54e-05	9.37e-05	0.630001	FALSE	rs7351079	rs7351079	NA	NA	NA	NA	TRUE
CD33 on CD14+ monocyte || id:ebi-a-GCST90001946	rs78886656	7	99777245	A	C	A	C	3.16e-05	0.000187027	0.87	NA	NA	NA	NA	NA	NA	NA	TRUE
CD33 on CD14+ monocyte || id:ebi-a-GCST90001946	rs78949787	19	51591138	T	C	T	C	-0.000110875	7.28e-05	0.13	FALSE	rs78949787	rs78949787	NA	NA	NA	NA	TRUE
CD33 on CD14+ monocyte || id:ebi-a-GCST90001946	rs9858561	3	120507751	C	T	C	T	0.000302113	0.00010914	0.00560003	NA	NA	NA	NA	NA	NA	NA	TRUE
Naive CD8+ T cell Absolute Count || id:ebi-a-GCST90001551	rs10783874	12	58534768	C	G	C	G	-2.08e-05	7.21e-05	0.77	FALSE	rs10783874	rs10783874	NA	NA	NA	NA	FALSE
Naive CD8+ T cell Absolute Count || id:ebi-a-GCST90001551	rs113911480	14	29113167	G	T	G	T	-0.000337999	0.000188876	0.0739997	FALSE	rs113911480	rs113911480	NA	NA	NA	NA	TRUE
Naive CD8+ T cell Absolute Count || id:ebi-a-GCST90001551	rs1150829	6	587532	T	C	T	C	2.47e-05	8.03e-05	0.760001	FALSE	rs1150829	rs1150829	NA	NA	NA	NA	TRUE
Naive CD8+ T cell Absolute Count || id:ebi-a-GCST90001551	rs11652705	17	41761741	G	A	G	A	-6.11e-06	8.26e-05	0.94	FALSE	rs11652705	rs11652705	NA	NA	NA	NA	TRUE
Naive CD8+ T cell Absolute Count || id:ebi-a-GCST90001551	rs11931315	4	16601009	C	T	C	T	-8.81e-05	7.23e-05	0.22	FALSE	rs11931315	rs11931315	NA	NA	NA	NA	TRUE
Naive CD8+ T cell Absolute Count || id:ebi-a-GCST90001551	rs12420840	11	126523412	G	A	G	A	1.68e-06	0.000140739	0.99	FALSE	rs12420840	rs12420840	NA	NA	NA	NA	TRUE
Naive CD8+ T cell Absolute Count || id:ebi-a-GCST90001551	rs1374984	6	127949276	A	G	A	G	0.000130642	0.000146784	0.37	FALSE	rs1374984	rs1374984	NA	NA	NA	NA	TRUE
Naive CD8+ T cell Absolute Count || id:ebi-a-GCST90001551	rs17685199	15	36405909	C	A	C	A	-6.92e-05	0.000106782	0.52	FALSE	rs17685199	rs17685199	NA	NA	NA	NA	TRUE
Naive CD8+ T cell Absolute Count || id:ebi-a-GCST90001551	rs2629830	1	114684259	G	C	G	C	3.25e-05	7.82e-05	0.68	FALSE	rs2629830	rs2629830	NA	NA	NA	NA	TRUE
Naive CD8+ T cell Absolute Count || id:ebi-a-GCST90001551	rs28465400	6	29839523	T	C	T	C	1e-05	0.000120246	0.93	FALSE	rs28465400	rs28465400	NA	NA	NA	NA	TRUE
Naive CD8+ T cell Absolute Count || id:ebi-a-GCST90001551	rs2853995	6	31333019	C	T	C	T	-9.6e-05	8.53e-05	0.26	FALSE	rs2853995	rs2853995	NA	NA	NA	NA	TRUE
Naive CD8+ T cell Absolute Count || id:ebi-a-GCST90001551	rs28678122	15	56956314	C	A	C	A	2.81e-05	9.35e-05	0.760001	FALSE	rs28678122	rs28678122	NA	NA	NA	NA	TRUE
Naive CD8+ T cell Absolute Count || id:ebi-a-GCST90001551	rs4849134	2	111615015	G	A	G	A	-3.74e-06	7.87e-05	0.96	FALSE	rs4849134	rs4849134	NA	NA	NA	NA	TRUE
Naive CD8+ T cell Absolute Count || id:ebi-a-GCST90001551	rs62065924	17	39984813	A	T	A	T	0.00015786	0.000185344	0.39	FALSE	rs62065924	rs62065924	NA	NA	NA	NA	TRUE
Naive CD8+ T cell Absolute Count || id:ebi-a-GCST90001551	rs62229789	20	50100758	T	C	T	C	0.000330831	0.000189951	0.0819993	FALSE	rs62229789	rs62229789	NA	NA	NA	NA	TRUE
Naive CD8+ T cell Absolute Count || id:ebi-a-GCST90001551	rs72826622	6	20193704	T	C	T	C	0.000242725	0.000146217	0.0969996	FALSE	rs72826622	rs72826622	NA	NA	NA	NA	TRUE
Naive CD8+ T cell Absolute Count || id:ebi-a-GCST90001551	rs72851020	6	32501393	T	C	T	C	-5.16e-05	9.54e-05	0.59	FALSE	rs72851020	rs72851020	NA	NA	NA	NA	TRUE
Naive CD8+ T cell Absolute Count || id:ebi-a-GCST90001551	rs73926977	2	38260823	G	A	G	A	1.78e-05	0.000139736	0.9	FALSE	rs73926977	rs73926977	NA	NA	NA	NA	TRUE
Naive CD8+ T cell Absolute Count || id:ebi-a-GCST90001551	rs78908164	2	127884901	T	G	T	G	-0.000104326	0.000161694	0.52	FALSE	rs78908164	rs78908164	NA	NA	NA	NA	TRUE
Basophil Absolute Count || id:ebi-a-GCST90001532	rs11203701	8	15256015	A	G	A	G	-7.75e-05	7.18e-05	0.28	FALSE	rs11203701	rs11203701	NA	NA	NA	NA	TRUE
Basophil Absolute Count || id:ebi-a-GCST90001532	rs1475853	22	25145753	A	G	A	G	-3.92e-05	0.000174065	0.82	FALSE	rs1475853	rs1475853	NA	NA	NA	NA	TRUE
Basophil Absolute Count || id:ebi-a-GCST90001532	rs2013837	22	39271617	A	G	A	G	-1.19e-05	7.26e-05	0.87	FALSE	rs2013837	rs2013837	NA	NA	NA	NA	TRUE
Basophil Absolute Count || id:ebi-a-GCST90001532	rs35406957	8	130634816	A	G	A	G	-0.000133525	7.88e-05	0.0899995	FALSE	rs35406957	rs35406957	NA	NA	NA	NA	TRUE
Basophil Absolute Count || id:ebi-a-GCST90001532	rs3865444	19	51727962	A	C	A	C	5.33e-05	7.58e-05	0.48	FALSE	rs3865444	rs3865444	NA	NA	NA	NA	TRUE
Basophil Absolute Count || id:ebi-a-GCST90001532	rs3897098	8	83786650	G	A	G	A	-4.04e-05	7.44e-05	0.59	FALSE	rs3897098	rs3897098	NA	NA	NA	NA	TRUE
Basophil Absolute Count || id:ebi-a-GCST90001532	rs403939	8	144555482	C	T	C	T	0.000153849	9.54e-05	0.11	FALSE	rs403939	rs403939	NA	NA	NA	NA	TRUE
Basophil Absolute Count || id:ebi-a-GCST90001532	rs55678760	20	58069558	C	T	C	T	-9.08e-05	9.88e-05	0.36	FALSE	rs55678760	rs55678760	NA	NA	NA	NA	TRUE
Basophil Absolute Count || id:ebi-a-GCST90001532	rs6446560	4	4257901	T	C	T	C	-8.49e-05	7.19e-05	0.24	FALSE	rs6446560	rs6446560	NA	NA	NA	NA	TRUE
Basophil Absolute Count || id:ebi-a-GCST90001532	rs7351079	19	51574038	G	A	G	A	-4.54e-05	9.37e-05	0.630001	FALSE	rs7351079	rs7351079	NA	NA	NA	NA	TRUE
Basophil Absolute Count || id:ebi-a-GCST90001532	rs75773078	19	51742145	A	G	A	G	0.000155381	0.000133817	0.25	FALSE	rs75773078	rs75773078	NA	NA	NA	NA	TRUE
Basophil Absolute Count || id:ebi-a-GCST90001532	rs77388515	19	34133960	G	A	G	A	-6.89e-05	0.000182787	0.709999	FALSE	rs77388515	rs77388515	NA	NA	NA	NA	TRUE
Basophil Absolute Count || id:ebi-a-GCST90001532	rs78744187	19	33754548	T	C	T	C	-3.3e-05	0.00012998	0.8	FALSE	rs78744187	rs78744187	NA	NA	NA	NA	TRUE
Basophil Absolute Count || id:ebi-a-GCST90001532	rs9297816	8	132011279	A	G	A	G	0.000159765	7.38e-05	0.0299999	FALSE	rs9297816	rs9297816	NA	NA	NA	NA	TRUE
Basophil Absolute Count || id:ebi-a-GCST90001532	rs9842941	3	128441690	G	T	G	T	-2.7e-05	9.64e-05	0.780001	FALSE	rs9842941	rs9842941	NA	NA	NA	NA	TRUE
CD33 on CD33dim HLA DR+ CD11b- || id:ebi-a-GCST90001949	rs10033650	4	53954014	T	G	T	G	-0.000117478	0.00013905	0.4	NA	NA	NA	NA	NA	NA	NA	TRUE
CD33 on CD33dim HLA DR+ CD11b- || id:ebi-a-GCST90001949	rs10869456	9	77499330	G	A	G	A	-1.52e-05	8.62e-05	0.86	NA	NA	NA	NA	NA	NA	NA	TRUE
CD33 on CD33dim HLA DR+ CD11b- || id:ebi-a-GCST90001949	rs138564050	18	2873692	G	A	G	A	3.07e-06	0.000104086	0.98	NA	NA	NA	NA	NA	NA	NA	TRUE
CD33 on CD33dim HLA DR+ CD11b- || id:ebi-a-GCST90001949	rs139876813	17	2689271	T	C	T	C	0.000265586	0.000119156	0.0259998	NA	NA	NA	NA	NA	NA	NA	TRUE
CD33 on CD33dim HLA DR+ CD11b- || id:ebi-a-GCST90001949	rs1801274	1	161479745	G	A	G	A	-1.84e-05	7.12e-05	0.8	FALSE	rs1801274	rs1801274	NA	NA	NA	NA	TRUE
CD33 on CD33dim HLA DR+ CD11b- || id:ebi-a-GCST90001949	rs35305059	12	128658240	G	A	G	A	-5.62e-05	7.28e-05	0.44	NA	NA	NA	NA	NA	NA	NA	TRUE
CD33 on CD33dim HLA DR+ CD11b- || id:ebi-a-GCST90001949	rs3865444	19	51727962	A	C	A	C	5.33e-05	7.58e-05	0.48	FALSE	rs3865444	rs3865444	NA	NA	NA	NA	TRUE
CD33 on CD33dim HLA DR+ CD11b- || id:ebi-a-GCST90001949	rs4442789	15	98373329	T	C	T	C	-0.000101321	8.61e-05	0.24	NA	NA	NA	NA	NA	NA	NA	TRUE
CD33 on CD33dim HLA DR+ CD11b- || id:ebi-a-GCST90001949	rs4802858	19	52253150	C	T	C	T	-0.000104413	7.23e-05	0.15	NA	NA	NA	NA	NA	NA	NA	TRUE
CD33 on CD33dim HLA DR+ CD11b- || id:ebi-a-GCST90001949	rs58301181	19	52097261	G	C	G	C	-2.73e-05	0.000114705	0.81	NA	NA	NA	NA	NA	NA	NA	TRUE
CD33 on CD33dim HLA DR+ CD11b- || id:ebi-a-GCST90001949	rs6100482	20	58103645	G	A	G	A	5.5e-05	9.15e-05	0.55	NA	NA	NA	NA	NA	NA	NA	TRUE
CD33 on CD33dim HLA DR+ CD11b- || id:ebi-a-GCST90001949	rs7351079	19	51574038	G	A	G	A	-4.54e-05	9.37e-05	0.630001	FALSE	rs7351079	rs7351079	NA	NA	NA	NA	TRUE
CD33 on CD33dim HLA DR+ CD11b- || id:ebi-a-GCST90001949	rs76647540	19	51088199	T	A	T	A	2.85e-05	0.000105944	0.79	NA	NA	NA	NA	NA	NA	NA	TRUE
CD33 on CD33dim HLA DR+ CD11b- || id:ebi-a-GCST90001949	rs7798098	7	36494338	T	C	T	C	-0.000120795	0.000106271	0.26	NA	NA	NA	NA	NA	NA	NA	TRUE
CD33 on CD33dim HLA DR+ CD11b- || id:ebi-a-GCST90001949	rs78949787	19	51591138	T	C	T	C	-0.000110875	7.28e-05	0.13	FALSE	rs78949787	rs78949787	NA	NA	NA	NA	TRUE
SSC-A on CD14+ monocyte || id:ebi-a-GCST90002074	rs10488833	4	97953756	G	C	G	C	-4.61e-05	0.000166971	0.780001	NA	NA	NA	NA	NA	NA	NA	TRUE
SSC-A on CD14+ monocyte || id:ebi-a-GCST90002074	rs10774278	12	629655	T	C	T	C	4.72e-05	7.58e-05	0.53	NA	NA	NA	NA	NA	NA	NA	TRUE
SSC-A on CD14+ monocyte || id:ebi-a-GCST90002074	rs10784763	12	69524025	G	C	G	C	-2.72e-05	7.26e-05	0.709999	NA	NA	NA	NA	NA	NA	NA	TRUE
SSC-A on CD14+ monocyte || id:ebi-a-GCST90002074	rs11228503	11	68879044	T	C	T	C	-6.81e-05	8.08e-05	0.4	NA	NA	NA	NA	NA	NA	NA	TRUE
SSC-A on CD14+ monocyte || id:ebi-a-GCST90002074	rs11554159	19	18285944	A	G	A	G	0.000107937	7.99e-05	0.18	NA	NA	NA	NA	NA	NA	NA	TRUE
SSC-A on CD14+ monocyte || id:ebi-a-GCST90002074	rs12276856	11	122628500	T	C	T	C	-6.02e-05	9.03e-05	0.5	NA	NA	NA	NA	NA	NA	NA	TRUE
SSC-A on CD14+ monocyte || id:ebi-a-GCST90002074	rs12478601	2	43721508	T	C	T	C	-0.000128986	7.2e-05	0.0729995	NA	NA	NA	NA	NA	NA	NA	TRUE
SSC-A on CD14+ monocyte || id:ebi-a-GCST90002074	rs13231864	7	14761122	C	T	C	T	4.1e-05	7.15e-05	0.57	NA	NA	NA	NA	NA	NA	NA	TRUE
SSC-A on CD14+ monocyte || id:ebi-a-GCST90002074	rs35637068	2	203467998	C	G	C	G	3.21e-05	7.17e-05	0.649999	NA	NA	NA	NA	NA	NA	NA	FALSE
SSC-A on CD14+ monocyte || id:ebi-a-GCST90002074	rs4947752	7	52979778	C	T	C	T	-3.96e-05	7.47e-05	0.6	NA	NA	NA	NA	NA	NA	NA	TRUE
SSC-A on CD14+ monocyte || id:ebi-a-GCST90002074	rs57059400	12	19933239	T	A	T	A	1.61e-05	0.000115953	0.89	NA	NA	NA	NA	NA	NA	NA	TRUE
SSC-A on CD14+ monocyte || id:ebi-a-GCST90002074	rs62026668	15	79868517	T	C	T	C	-1.91e-05	7.8e-05	0.81	NA	NA	NA	NA	NA	NA	NA	TRUE
SSC-A on CD14+ monocyte || id:ebi-a-GCST90002074	rs62070801	17	50801881	C	T	C	T	9.13e-05	7.17e-05	0.2	NA	NA	NA	NA	NA	NA	NA	TRUE
SSC-A on CD14+ monocyte || id:ebi-a-GCST90002074	rs7309974	12	93519967	A	G	A	G	-6.49e-05	0.000132913	0.630001	NA	NA	NA	NA	NA	NA	NA	TRUE
SSC-A on CD14+ monocyte || id:ebi-a-GCST90002074	rs73175542	13	47478865	A	G	A	G	0.000343051	0.000182943	0.061	NA	NA	NA	NA	NA	NA	NA	TRUE
SSC-A on CD14+ monocyte || id:ebi-a-GCST90002074	rs9616832	22	51219387	C	T	C	T	-7.01e-05	0.000136665	0.61	NA	NA	NA	NA	NA	NA	NA	TRUE
Central Memory CD8+ T cell %CD8+ T cell || id:ebi-a-GCST90001549	rs10035567	5	173005364	A	T	A	T	-0.000340923	0.000183605	0.0629999	FALSE	rs10035567	rs10035567	NA	NA	NA	NA	TRUE
Central Memory CD8+ T cell %CD8+ T cell || id:ebi-a-GCST90001549	rs116858348	10	92780623	G	T	G	T	0.000180542	0.000186891	0.33	FALSE	rs116858348	rs116858348	NA	NA	NA	NA	TRUE
Central Memory CD8+ T cell %CD8+ T cell || id:ebi-a-GCST90001549	rs11887842	2	102839478	T	C	T	C	-0.000127978	0.000127502	0.32	FALSE	rs11887842	rs11887842	NA	NA	NA	NA	TRUE
Central Memory CD8+ T cell %CD8+ T cell || id:ebi-a-GCST90001549	rs16878206	5	59816794	G	A	G	A	9.77e-05	8.23e-05	0.23	FALSE	rs16878206	rs16878206	NA	NA	NA	NA	TRUE
Central Memory CD8+ T cell %CD8+ T cell || id:ebi-a-GCST90001549	rs16881729	4	29389538	T	C	T	C	-4.69e-05	0.000158158	0.77	FALSE	rs16881729	rs16881729	NA	NA	NA	NA	TRUE
Central Memory CD8+ T cell %CD8+ T cell || id:ebi-a-GCST90001549	rs183732116	2	168003496	A	G	A	G	-4.59e-05	0.000127269	0.719999	TRUE	rs183732116	rs1155283	A	G	C	T	TRUE
Central Memory CD8+ T cell %CD8+ T cell || id:ebi-a-GCST90001549	rs2040680	7	88785449	C	T	C	T	9.66e-05	0.000153832	0.53	FALSE	rs2040680	rs2040680	NA	NA	NA	NA	TRUE
Central Memory CD8+ T cell %CD8+ T cell || id:ebi-a-GCST90001549	rs2123414	10	130834276	G	A	G	A	-8.38e-05	0.000146523	0.57	FALSE	rs2123414	rs2123414	NA	NA	NA	NA	TRUE
Central Memory CD8+ T cell %CD8+ T cell || id:ebi-a-GCST90001549	rs2424193	20	18417321	G	A	G	A	-0.000160982	0.000197663	0.42	FALSE	rs2424193	rs2424193	NA	NA	NA	NA	TRUE
Central Memory CD8+ T cell %CD8+ T cell || id:ebi-a-GCST90001549	rs2713981	17	70743094	G	A	G	A	-1.23e-05	8.2e-05	0.88	FALSE	rs2713981	rs2713981	NA	NA	NA	NA	TRUE
Central Memory CD8+ T cell %CD8+ T cell || id:ebi-a-GCST90001549	rs2840005	19	56314899	C	T	C	T	0.000111009	0.000106311	0.3	FALSE	rs2840005	rs2840005	NA	NA	NA	NA	TRUE
Central Memory CD8+ T cell %CD8+ T cell || id:ebi-a-GCST90001549	rs2866112	19	54310961	C	G	C	G	0.000136527	0.000110645	0.22	FALSE	rs2866112	rs2866112	NA	NA	NA	NA	TRUE
Central Memory CD8+ T cell %CD8+ T cell || id:ebi-a-GCST90001549	rs350280	16	12231997	G	A	G	A	-2.94e-05	7.63e-05	0.7	FALSE	rs350280	rs350280	NA	NA	NA	NA	TRUE
Central Memory CD8+ T cell %CD8+ T cell || id:ebi-a-GCST90001549	rs35069110	7	157454257	A	G	A	G	6.27e-05	7.13e-05	0.38	FALSE	rs35069110	rs35069110	NA	NA	NA	NA	TRUE
Central Memory CD8+ T cell %CD8+ T cell || id:ebi-a-GCST90001549	rs35121986	2	187690214	C	T	C	T	-5.76e-05	0.000112112	0.61	FALSE	rs35121986	rs35121986	NA	NA	NA	NA	TRUE
Central Memory CD8+ T cell %CD8+ T cell || id:ebi-a-GCST90001549	rs4796089	17	33814758	C	T	C	T	8.02e-05	0.000128334	0.53	FALSE	rs4796089	rs4796089	NA	NA	NA	NA	TRUE
Central Memory CD8+ T cell %CD8+ T cell || id:ebi-a-GCST90001549	rs4868220	5	172266325	G	A	G	A	-0.000166358	7.21e-05	0.021	FALSE	rs4868220	rs4868220	NA	NA	NA	NA	TRUE
Central Memory CD8+ T cell %CD8+ T cell || id:ebi-a-GCST90001549	rs55699240	2	113838725	C	G	C	G	0.000122305	8.03e-05	0.13	FALSE	rs55699240	rs55699240	NA	NA	NA	NA	TRUE
Central Memory CD8+ T cell %CD8+ T cell || id:ebi-a-GCST90001549	rs62037700	16	12102157	T	G	T	G	-0.000145099	0.000119529	0.22	FALSE	rs62037700	rs62037700	NA	NA	NA	NA	TRUE
Central Memory CD8+ T cell %CD8+ T cell || id:ebi-a-GCST90001549	rs62047982	16	53154832	T	C	T	C	-5.95e-05	8.21e-05	0.47	FALSE	rs62047982	rs62047982	NA	NA	NA	NA	TRUE
Central Memory CD8+ T cell %CD8+ T cell || id:ebi-a-GCST90001549	rs6558408	8	145033734	A	G	A	G	1.8e-05	7.36e-05	0.81	FALSE	rs6558408	rs6558408	NA	NA	NA	NA	TRUE
Central Memory CD8+ T cell %CD8+ T cell || id:ebi-a-GCST90001549	rs66550246	3	159822228	G	A	G	A	-2.86e-05	0.000100507	0.780001	FALSE	rs66550246	rs66550246	NA	NA	NA	NA	TRUE
Central Memory CD8+ T cell %CD8+ T cell || id:ebi-a-GCST90001549	rs67145759	2	38902624	G	A	G	A	8.49e-05	9.2e-05	0.36	FALSE	rs67145759	rs67145759	NA	NA	NA	NA	TRUE
CD28- CD4-CD8- T cell Absolute Count || id:ebi-a-GCST90001654	rs115364254	1	222677137	G	T	G	T	9.48e-05	9.33e-05	0.31	FALSE	rs115364254	rs115364254	NA	NA	NA	NA	TRUE
CD28- CD4-CD8- T cell Absolute Count || id:ebi-a-GCST90001654	rs79251210	6	100468602	A	G	A	G	-1.33e-05	0.00019458	0.95	FALSE	rs79251210	rs79251210	NA	NA	NA	NA	TRUE
CD28- CD4-CD8- T cell Absolute Count || id:ebi-a-GCST90001654	rs9978065	21	15247433	C	T	C	T	-4.43e-05	9.78e-05	0.649999	FALSE	rs9978065	rs9978065	NA	NA	NA	NA	TRUE
CD20 on IgD+ CD24- B cell || id:ebi-a-GCST90001747	rs1007337	22	39781585	T	C	T	C	-1.86e-05	7.63e-05	0.81	FALSE	rs1007337	rs1007337	NA	NA	NA	NA	TRUE
CD20 on IgD+ CD24- B cell || id:ebi-a-GCST90001747	rs11051833	12	32341983	T	C	T	C	0.000131352	0.000127933	0.3	TRUE	rs11051833	rs78159741	T	C	C	G	TRUE
CD20 on IgD+ CD24- B cell || id:ebi-a-GCST90001747	rs11083972	19	49896752	G	C	G	C	-0.000152399	8.41e-05	0.0700003	FALSE	rs11083972	rs11083972	NA	NA	NA	NA	TRUE
CD20 on IgD+ CD24- B cell || id:ebi-a-GCST90001747	rs113371046	1	17595034	A	G	A	G	-0.000280119	0.000153688	0.0680002	FALSE	rs113371046	rs113371046	NA	NA	NA	NA	TRUE
CD20 on IgD+ CD24- B cell || id:ebi-a-GCST90001747	rs1293260	1	25709104	G	C	G	C	-0.000127972	7.14e-05	0.0729995	FALSE	rs1293260	rs1293260	NA	NA	NA	NA	FALSE
CD20 on IgD+ CD24- B cell || id:ebi-a-GCST90001747	rs13070807	3	56847945	G	C	G	C	3.93e-05	7.17e-05	0.58	FALSE	rs13070807	rs13070807	NA	NA	NA	NA	FALSE
CD20 on IgD+ CD24- B cell || id:ebi-a-GCST90001747	rs2066399	6	15880540	A	G	A	G	-0.000104374	9.22e-05	0.26	FALSE	rs2066399	rs2066399	NA	NA	NA	NA	TRUE
CD20 on IgD+ CD24- B cell || id:ebi-a-GCST90001747	rs233495	6	14806317	T	C	T	C	-5.4e-06	7.13e-05	0.94	FALSE	rs233495	rs233495	NA	NA	NA	NA	TRUE
CD20 on IgD+ CD24- B cell || id:ebi-a-GCST90001747	rs388354	7	40190449	C	A	C	A	-8.74e-05	7.24e-05	0.23	FALSE	rs388354	rs388354	NA	NA	NA	NA	TRUE
CD20 on IgD+ CD24- B cell || id:ebi-a-GCST90001747	rs3933208	5	161458204	A	T	A	T	5.55e-05	7.19e-05	0.44	FALSE	rs3933208	rs3933208	NA	NA	NA	NA	FALSE
CD20 on IgD+ CD24- B cell || id:ebi-a-GCST90001747	rs55643835	6	33947909	T	C	T	C	2.99e-05	0.000125051	0.81	FALSE	rs55643835	rs55643835	NA	NA	NA	NA	TRUE
CD20 on IgD+ CD24- B cell || id:ebi-a-GCST90001747	rs56132967	14	61644977	T	G	T	G	-0.000127806	0.000144467	0.38	FALSE	rs56132967	rs56132967	NA	NA	NA	NA	TRUE
CD20 on IgD+ CD24- B cell || id:ebi-a-GCST90001747	rs6443362	3	176369881	T	C	T	C	-5.75e-05	7.13e-05	0.42	FALSE	rs6443362	rs6443362	NA	NA	NA	NA	TRUE
CD20 on IgD+ CD24- B cell || id:ebi-a-GCST90001747	rs6496328	15	86988686	T	C	T	C	0.000162811	0.000105357	0.12	FALSE	rs6496328	rs6496328	NA	NA	NA	NA	TRUE
CD20 on IgD+ CD24- B cell || id:ebi-a-GCST90001747	rs72836542	6	14091682	T	C	T	C	-2.44e-05	7.89e-05	0.760001	FALSE	rs72836542	rs72836542	NA	NA	NA	NA	TRUE
CD20 on IgD+ CD24- B cell || id:ebi-a-GCST90001747	rs73086355	20	11850850	A	C	A	C	6.96e-05	0.000129425	0.59	FALSE	rs73086355	rs73086355	NA	NA	NA	NA	TRUE
CD20 on IgD+ CD24- B cell || id:ebi-a-GCST90001747	rs73245560	4	43987474	C	T	C	T	-0.000291103	0.000183093	0.11	FALSE	rs73245560	rs73245560	NA	NA	NA	NA	TRUE
CD20 on IgD+ CD24- B cell || id:ebi-a-GCST90001747	rs7404890	16	11007193	A	G	A	G	2.09e-05	8.42e-05	0.8	FALSE	rs7404890	rs7404890	NA	NA	NA	NA	TRUE
CD20 on IgD+ CD24- B cell || id:ebi-a-GCST90001747	rs80155794	5	178957291	A	G	A	G	8.83e-05	0.000141505	0.53	FALSE	rs80155794	rs80155794	NA	NA	NA	NA	TRUE
CD20 on IgD+ CD24- B cell || id:ebi-a-GCST90001747	rs8025257	15	89600226	C	T	C	T	-4.8e-05	9.37e-05	0.61	FALSE	rs8025257	rs8025257	NA	NA	NA	NA	TRUE
CD20 on IgD+ CD24- B cell || id:ebi-a-GCST90001747	rs842631	2	61085723	T	C	T	C	2.64e-05	7.17e-05	0.709999	FALSE	rs842631	rs842631	NA	NA	NA	NA	TRUE
CD20 on IgD+ CD24- B cell || id:ebi-a-GCST90001747	rs9270560	6	32577814	C	T	C	T	-6.01e-05	7.72e-05	0.44	TRUE	rs9270560	rs673002	T	C	G	T	TRUE
CD45RA on Terminally Differentiated CD8+ T cell || id:ebi-a-GCST90002101	rs11634765	15	92817659	C	T	C	T	7.47e-05	9.61e-05	0.44	NA	NA	NA	NA	NA	NA	NA	TRUE
CD45RA on Terminally Differentiated CD8+ T cell || id:ebi-a-GCST90002101	rs141423324	9	78911401	A	G	A	G	0.000105204	0.000154876	0.5	NA	NA	NA	NA	NA	NA	NA	TRUE
CD45RA on Terminally Differentiated CD8+ T cell || id:ebi-a-GCST90002101	rs61141933	2	39388479	T	C	T	C	-8.71e-05	0.00013025	0.5	NA	NA	NA	NA	NA	NA	NA	TRUE
CD45RA on Terminally Differentiated CD8+ T cell || id:ebi-a-GCST90002101	rs62025666	15	99720770	C	G	C	G	-0.000136906	0.000137723	0.32	NA	NA	NA	NA	NA	NA	NA	TRUE
CD45RA on Terminally Differentiated CD8+ T cell || id:ebi-a-GCST90002101	rs634097	18	561109	G	A	G	A	-1.89e-05	8.44e-05	0.82	NA	NA	NA	NA	NA	NA	NA	TRUE
CD45RA on Terminally Differentiated CD8+ T cell || id:ebi-a-GCST90002101	rs7583259	2	38921934	G	C	G	C	-2.25e-05	7.17e-05	0.75	FALSE	rs7583259	rs7583259	NA	NA	NA	NA	FALSE
CD45RA on Terminally Differentiated CD8+ T cell || id:ebi-a-GCST90002101	rs800067	3	144389644	A	G	A	G	-8.36e-05	7.2e-05	0.25	NA	NA	NA	NA	NA	NA	NA	TRUE
CD39+ secreting CD4 regulatory T cell Absolute Count || id:ebi-a-GCST90001495	rs1002938	10	99461284	T	A	T	A	0.000335742	0.0001953	0.0860003	FALSE	rs1002938	rs1002938	NA	NA	NA	NA	TRUE
CD39+ secreting CD4 regulatory T cell Absolute Count || id:ebi-a-GCST90001495	rs10882324	10	82674931	T	C	T	C	-8.54e-06	8.2e-05	0.92	FALSE	rs10882324	rs10882324	NA	NA	NA	NA	TRUE
CD39+ secreting CD4 regulatory T cell Absolute Count || id:ebi-a-GCST90001495	rs11254133	10	16697829	T	C	T	C	0.000242788	0.000171623	0.16	FALSE	rs11254133	rs11254133	NA	NA	NA	NA	TRUE
CD39+ secreting CD4 regulatory T cell Absolute Count || id:ebi-a-GCST90001495	rs11655883	17	75234757	G	A	G	A	6.44e-05	9.32e-05	0.49	FALSE	rs11655883	rs11655883	NA	NA	NA	NA	TRUE
CD39+ secreting CD4 regulatory T cell Absolute Count || id:ebi-a-GCST90001495	rs12778837	10	96999787	C	T	C	T	-0.000128369	7.27e-05	0.0769999	TRUE	rs12778837	rs7909905	C	T	T	C	TRUE
CD39+ secreting CD4 regulatory T cell Absolute Count || id:ebi-a-GCST90001495	rs1410600	10	97070694	T	C	T	C	5.26e-05	7.11e-05	0.46	FALSE	rs1410600	rs1410600	NA	NA	NA	NA	TRUE
CD39+ secreting CD4 regulatory T cell Absolute Count || id:ebi-a-GCST90001495	rs149951966	17	41137136	C	T	C	T	0.000116234	9.29e-05	0.21	FALSE	rs149951966	rs149951966	NA	NA	NA	NA	TRUE
CD39+ secreting CD4 regulatory T cell Absolute Count || id:ebi-a-GCST90001495	rs2836025	21	39232216	T	C	T	C	-0.000143327	0.000124447	0.25	FALSE	rs2836025	rs2836025	NA	NA	NA	NA	TRUE
CD39+ secreting CD4 regulatory T cell Absolute Count || id:ebi-a-GCST90001495	rs4918960	10	97472570	A	T	A	T	6.19e-05	7.18e-05	0.39	FALSE	rs4918960	rs4918960	NA	NA	NA	NA	FALSE
CD39+ secreting CD4 regulatory T cell Absolute Count || id:ebi-a-GCST90001495	rs4933239	10	94550957	A	G	A	G	0.000262064	8.73e-05	0.00269998	FALSE	rs4933239	rs4933239	NA	NA	NA	NA	TRUE
CD39+ secreting CD4 regulatory T cell Absolute Count || id:ebi-a-GCST90001495	rs56216441	18	65545793	T	A	T	A	7.88e-05	8.14e-05	0.33	FALSE	rs56216441	rs56216441	NA	NA	NA	NA	TRUE
CD39+ secreting CD4 regulatory T cell Absolute Count || id:ebi-a-GCST90001495	rs57516532	7	1172869	T	C	T	C	-1.87e-06	0.000191336	0.99	FALSE	rs57516532	rs57516532	NA	NA	NA	NA	TRUE
CD39+ secreting CD4 regulatory T cell Absolute Count || id:ebi-a-GCST90001495	rs6005121	22	27065117	G	A	G	A	-0.000121254	9.26e-05	0.19	FALSE	rs6005121	rs6005121	NA	NA	NA	NA	TRUE
CD39+ secreting CD4 regulatory T cell Absolute Count || id:ebi-a-GCST90001495	rs76464802	7	67769786	A	G	A	G	-4.58e-05	0.000183226	0.8	FALSE	rs76464802	rs76464802	NA	NA	NA	NA	TRUE
CD39+ secreting CD4 regulatory T cell Absolute Count || id:ebi-a-GCST90001495	rs76710109	10	131817745	C	T	C	T	5.36e-05	0.000112697	0.630001	FALSE	rs76710109	rs76710109	NA	NA	NA	NA	TRUE
CD39+ secreting CD4 regulatory T cell Absolute Count || id:ebi-a-GCST90001495	rs78027772	7	126248228	A	G	A	G	5.66e-05	0.000114405	0.62	FALSE	rs78027772	rs78027772	NA	NA	NA	NA	TRUE
CD39+ secreting CD4 regulatory T cell Absolute Count || id:ebi-a-GCST90001495	rs7937686	11	130313067	G	C	G	C	-1.36e-05	7.82e-05	0.86	FALSE	rs7937686	rs7937686	NA	NA	NA	NA	TRUE
TCRgd T cell %lymphocyte || id:ebi-a-GCST90001617	rs10850589	12	109499490	T	C	T	C	-2.51e-06	7.19e-05	0.97	FALSE	rs10850589	rs10850589	NA	NA	NA	NA	TRUE
TCRgd T cell %lymphocyte || id:ebi-a-GCST90001617	rs113457024	18	51480039	C	T	C	T	0.0001596	0.000131392	0.22	FALSE	rs113457024	rs113457024	NA	NA	NA	NA	TRUE
TCRgd T cell %lymphocyte || id:ebi-a-GCST90001617	rs2094742	10	133886329	T	C	T	C	-4.05e-05	7.37e-05	0.58	TRUE	rs2094742	rs11819434	T	C	A	G	TRUE
TCRgd T cell %lymphocyte || id:ebi-a-GCST90001617	rs35996042	3	2194745	A	G	A	G	8.89e-05	0.000188602	0.64	FALSE	rs35996042	rs35996042	NA	NA	NA	NA	TRUE
TCRgd T cell %lymphocyte || id:ebi-a-GCST90001617	rs4952856	2	47185438	A	G	A	G	-7.69e-05	7.74e-05	0.32	FALSE	rs4952856	rs4952856	NA	NA	NA	NA	TRUE
TCRgd T cell %lymphocyte || id:ebi-a-GCST90001617	rs56396450	7	138404064	C	G	C	G	3.78e-05	8.13e-05	0.64	FALSE	rs56396450	rs56396450	NA	NA	NA	NA	TRUE
TCRgd T cell %lymphocyte || id:ebi-a-GCST90001617	rs72845743	6	32528414	A	G	A	G	-0.000203274	0.000109536	0.0629999	FALSE	rs72845743	rs72845743	NA	NA	NA	NA	TRUE
TCRgd T cell %lymphocyte || id:ebi-a-GCST90001617	rs72990536	2	237548169	A	G	A	G	-8.53e-05	0.000190369	0.649999	FALSE	rs72990536	rs72990536	NA	NA	NA	NA	TRUE
TCRgd T cell %lymphocyte || id:ebi-a-GCST90001617	rs7818691	8	19353778	G	T	G	T	0.000108078	7.62e-05	0.16	FALSE	rs7818691	rs7818691	NA	NA	NA	NA	TRUE
TCRgd T cell %lymphocyte || id:ebi-a-GCST90001617	rs840941	2	65713102	G	A	G	A	9.59e-05	7.25e-05	0.19	FALSE	rs840941	rs840941	NA	NA	NA	NA	TRUE
TCRgd T cell %lymphocyte || id:ebi-a-GCST90001617	rs9267908	6	32205271	A	G	A	G	-2.35e-05	7.13e-05	0.74	TRUE	rs9267908	rs9267912	A	G	G	T	TRUE
TCRgd T cell %lymphocyte || id:ebi-a-GCST90001617	rs947107	1	245716969	C	T	C	T	-0.00013607	0.00010805	0.21	FALSE	rs947107	rs947107	NA	NA	NA	NA	TRUE
TCRgd T cell %lymphocyte || id:ebi-a-GCST90001617	rs9912354	17	33805730	T	C	T	C	-5.07e-05	7.19e-05	0.48	FALSE	rs9912354	rs9912354	NA	NA	NA	NA	TRUE
Central Memory CD4+ T cell Absolute Count || id:ebi-a-GCST90001537	rs10206629	2	38920333	C	T	C	T	-9.18e-05	9.22e-05	0.32	FALSE	rs10206629	rs10206629	NA	NA	NA	NA	TRUE
Central Memory CD4+ T cell Absolute Count || id:ebi-a-GCST90001537	rs11062774	12	3833312	G	A	G	A	-5.78e-05	0.000103311	0.58	TRUE	rs11062774	rs11062777	G	A	A	G	TRUE
Central Memory CD4+ T cell Absolute Count || id:ebi-a-GCST90001537	rs12043060	1	157061973	T	C	T	C	-9.26e-05	7.3e-05	0.2	TRUE	rs12043060	rs1055106	T	C	T	C	TRUE
Central Memory CD4+ T cell Absolute Count || id:ebi-a-GCST90001537	rs144079997	17	72909337	T	C	T	C	0.00020966	0.000165063	0.2	FALSE	rs144079997	rs144079997	NA	NA	NA	NA	TRUE
Central Memory CD4+ T cell Absolute Count || id:ebi-a-GCST90001537	rs1980708	13	100586353	C	T	C	T	-6.48e-05	7.99e-05	0.42	FALSE	rs1980708	rs1980708	NA	NA	NA	NA	TRUE
Central Memory CD4+ T cell Absolute Count || id:ebi-a-GCST90001537	rs2875222	3	75433850	A	G	A	G	-8.3e-06	8.4e-05	0.92	FALSE	rs2875222	rs2875222	NA	NA	NA	NA	TRUE
Central Memory CD4+ T cell Absolute Count || id:ebi-a-GCST90001537	rs3184504	12	111884608	C	T	C	T	0.000119395	7.1e-05	0.0929994	FALSE	rs3184504	rs3184504	NA	NA	NA	NA	TRUE
Central Memory CD4+ T cell Absolute Count || id:ebi-a-GCST90001537	rs34327811	6	148552958	C	T	C	T	-5.74e-06	0.000180857	0.97	FALSE	rs34327811	rs34327811	NA	NA	NA	NA	TRUE
Central Memory CD4+ T cell Absolute Count || id:ebi-a-GCST90001537	rs55873755	12	26948822	T	C	T	C	-9.93e-05	0.000187386	0.6	FALSE	rs55873755	rs55873755	NA	NA	NA	NA	TRUE
Central Memory CD4+ T cell Absolute Count || id:ebi-a-GCST90001537	rs61148192	20	10891892	G	A	G	A	-5.45e-05	0.000185038	0.77	FALSE	rs61148192	rs61148192	NA	NA	NA	NA	TRUE
Central Memory CD4+ T cell Absolute Count || id:ebi-a-GCST90001537	rs7162344	15	26030485	A	G	A	G	5.75e-05	7.6e-05	0.450001	FALSE	rs7162344	rs7162344	NA	NA	NA	NA	TRUE
Central Memory CD4+ T cell Absolute Count || id:ebi-a-GCST90001537	rs75024452	6	7780498	T	A	T	A	-0.000226726	0.000131266	0.0840001	FALSE	rs75024452	rs75024452	NA	NA	NA	NA	TRUE
Central Memory CD4+ T cell Absolute Count || id:ebi-a-GCST90001537	rs76664097	5	178428451	A	G	A	G	0.000212123	0.000173968	0.22	FALSE	rs76664097	rs76664097	NA	NA	NA	NA	TRUE
Central Memory CD4+ T cell Absolute Count || id:ebi-a-GCST90001537	rs7760353	6	102207604	A	T	A	T	0.000146221	0.000120245	0.22	FALSE	rs7760353	rs7760353	NA	NA	NA	NA	TRUE
Central Memory CD4+ T cell Absolute Count || id:ebi-a-GCST90001537	rs78720100	15	97948444	T	C	T	C	-0.000170606	0.000160434	0.29	FALSE	rs78720100	rs78720100	NA	NA	NA	NA	TRUE
Central Memory CD4+ T cell Absolute Count || id:ebi-a-GCST90001537	rs9271622	6	32591976	A	G	A	G	-2.39e-05	9.25e-05	0.8	TRUE	rs9271622	rs9271629	G	A	C	A	TRUE
CD20 on B cell || id:ebi-a-GCST90001743	rs11051833	12	32341983	T	C	T	C	0.000131352	0.000127933	0.3	TRUE	rs11051833	rs78159741	T	C	C	G	TRUE
CD20 on B cell || id:ebi-a-GCST90001743	rs113371046	1	17595034	A	G	A	G	-0.000280119	0.000153688	0.0680002	FALSE	rs113371046	rs113371046	NA	NA	NA	NA	TRUE
CD20 on B cell || id:ebi-a-GCST90001743	rs12212931	6	15913304	G	T	G	T	-0.000116792	9.38e-05	0.21	FALSE	rs12212931	rs12212931	NA	NA	NA	NA	TRUE
CD20 on B cell || id:ebi-a-GCST90001743	rs13109614	4	62019413	G	A	G	A	-7.42e-05	7.84e-05	0.34	FALSE	rs13109614	rs13109614	NA	NA	NA	NA	TRUE
CD20 on B cell || id:ebi-a-GCST90001743	rs1941018	11	60268994	G	A	G	A	1.36e-05	7.1e-05	0.85	FALSE	rs1941018	rs1941018	NA	NA	NA	NA	TRUE
CD20 on B cell || id:ebi-a-GCST90001743	rs233495	6	14806317	T	C	T	C	-5.4e-06	7.13e-05	0.94	FALSE	rs233495	rs233495	NA	NA	NA	NA	TRUE
CD20 on B cell || id:ebi-a-GCST90001743	rs28620974	4	137463130	C	G	C	G	5.65e-05	0.00012077	0.64	FALSE	rs28620974	rs28620974	NA	NA	NA	NA	TRUE
CD20 on B cell || id:ebi-a-GCST90001743	rs2975021	6	29884805	A	G	A	G	4.21e-05	7.9e-05	0.59	TRUE	rs2975021	rs2471872	A	G	G	T	TRUE
CD20 on B cell || id:ebi-a-GCST90001743	rs35139284	6	32561370	T	C	T	C	-9.33e-05	7.66e-05	0.22	FALSE	rs35139284	rs35139284	NA	NA	NA	NA	TRUE
CD20 on B cell || id:ebi-a-GCST90001743	rs354026	19	49841054	T	G	T	G	0.000184233	8.24e-05	0.025	FALSE	rs354026	rs354026	NA	NA	NA	NA	TRUE
CD20 on B cell || id:ebi-a-GCST90001743	rs388354	7	40190449	C	A	C	A	-8.74e-05	7.24e-05	0.23	FALSE	rs388354	rs388354	NA	NA	NA	NA	TRUE
CD20 on B cell || id:ebi-a-GCST90001743	rs3933208	5	161458204	A	T	A	T	5.55e-05	7.19e-05	0.44	FALSE	rs3933208	rs3933208	NA	NA	NA	NA	FALSE
CD20 on B cell || id:ebi-a-GCST90001743	rs4768810	12	47868963	T	C	T	C	9.26e-05	9.94e-05	0.35	TRUE	rs4768810	rs4768812	T	C	A	T	TRUE
CD20 on B cell || id:ebi-a-GCST90001743	rs6496328	15	86988686	T	C	T	C	0.000162811	0.000105357	0.12	FALSE	rs6496328	rs6496328	NA	NA	NA	NA	TRUE
CD20 on B cell || id:ebi-a-GCST90001743	rs6901175	6	32198527	A	G	A	G	0.000101574	0.000107413	0.34	FALSE	rs6901175	rs6901175	NA	NA	NA	NA	TRUE
CD20 on B cell || id:ebi-a-GCST90001743	rs72836542	6	14091682	T	C	T	C	-2.44e-05	7.89e-05	0.760001	FALSE	rs72836542	rs72836542	NA	NA	NA	NA	TRUE
CD20 on B cell || id:ebi-a-GCST90001743	rs73245560	4	43987474	C	T	C	T	-0.000291103	0.000183093	0.11	FALSE	rs73245560	rs73245560	NA	NA	NA	NA	TRUE
CD20 on B cell || id:ebi-a-GCST90001743	rs75097128	4	113292746	G	A	G	A	-4.16e-05	0.000163352	0.8	FALSE	rs75097128	rs75097128	NA	NA	NA	NA	TRUE
CD20 on B cell || id:ebi-a-GCST90001743	rs77612075	5	162820460	T	C	T	C	9.7e-05	0.00015217	0.52	FALSE	rs77612075	rs77612075	NA	NA	NA	NA	TRUE
CD20 on B cell || id:ebi-a-GCST90001743	rs78296478	2	125069044	A	C	A	C	0.000108439	0.00015952	0.5	FALSE	rs78296478	rs78296478	NA	NA	NA	NA	TRUE
CD20 on B cell || id:ebi-a-GCST90001743	rs79003098	2	81993943	A	T	A	T	1.91e-05	8.81e-05	0.83	TRUE	rs79003098	rs11684035	A	T	T	G	TRUE
CD20 on B cell || id:ebi-a-GCST90001743	rs80155794	5	178957291	A	G	A	G	8.83e-05	0.000141505	0.53	FALSE	rs80155794	rs80155794	NA	NA	NA	NA	TRUE
CD20 on B cell || id:ebi-a-GCST90001743	rs8025257	15	89600226	C	T	C	T	-4.8e-05	9.37e-05	0.61	FALSE	rs8025257	rs8025257	NA	NA	NA	NA	TRUE
CD20 on B cell || id:ebi-a-GCST90001743	rs9277628	6	33082040	C	A	C	A	-1.72e-05	9.56e-05	0.86	FALSE	rs9277628	rs9277628	NA	NA	NA	NA	TRUE
CD33 on CD33dim HLA DR+ CD11b+ || id:ebi-a-GCST90001948	rs10869456	9	77499330	G	A	G	A	-1.52e-05	8.62e-05	0.86	NA	NA	NA	NA	NA	NA	NA	TRUE
CD33 on CD33dim HLA DR+ CD11b+ || id:ebi-a-GCST90001948	rs10953963	7	122553227	G	A	G	A	-4.65e-05	7.16e-05	0.52	NA	NA	NA	NA	NA	NA	NA	TRUE
CD33 on CD33dim HLA DR+ CD11b+ || id:ebi-a-GCST90001948	rs114090793	10	132935005	A	C	A	C	-3.5e-05	0.000184797	0.85	NA	NA	NA	NA	NA	NA	NA	TRUE
CD33 on CD33dim HLA DR+ CD11b+ || id:ebi-a-GCST90001948	rs11882720	19	52897142	G	T	G	T	0.000303887	0.000129098	0.0189998	NA	NA	NA	NA	NA	NA	NA	TRUE
CD33 on CD33dim HLA DR+ CD11b+ || id:ebi-a-GCST90001948	rs12337816	9	117125236	C	T	C	T	-6.25e-05	0.000104743	0.55	NA	NA	NA	NA	NA	NA	NA	TRUE
CD33 on CD33dim HLA DR+ CD11b+ || id:ebi-a-GCST90001948	rs138564050	18	2873692	G	A	G	A	3.07e-06	0.000104086	0.98	NA	NA	NA	NA	NA	NA	NA	TRUE
CD33 on CD33dim HLA DR+ CD11b+ || id:ebi-a-GCST90001948	rs139876813	17	2689271	T	C	T	C	0.000265586	0.000119156	0.0259998	NA	NA	NA	NA	NA	NA	NA	TRUE
CD33 on CD33dim HLA DR+ CD11b+ || id:ebi-a-GCST90001948	rs17828251	19	2553602	C	T	C	T	9.84e-05	0.000167015	0.56	NA	NA	NA	NA	NA	NA	NA	TRUE
CD33 on CD33dim HLA DR+ CD11b+ || id:ebi-a-GCST90001948	rs1801274	1	161479745	G	A	G	A	-1.84e-05	7.12e-05	0.8	FALSE	rs1801274	rs1801274	NA	NA	NA	NA	TRUE
CD33 on CD33dim HLA DR+ CD11b+ || id:ebi-a-GCST90001948	rs3865444	19	51727962	A	C	A	C	5.33e-05	7.58e-05	0.48	FALSE	rs3865444	rs3865444	NA	NA	NA	NA	TRUE
CD33 on CD33dim HLA DR+ CD11b+ || id:ebi-a-GCST90001948	rs4802858	19	52253150	C	T	C	T	-0.000104413	7.23e-05	0.15	NA	NA	NA	NA	NA	NA	NA	TRUE
CD33 on CD33dim HLA DR+ CD11b+ || id:ebi-a-GCST90001948	rs6100482	20	58103645	G	A	G	A	5.5e-05	9.15e-05	0.55	NA	NA	NA	NA	NA	NA	NA	TRUE
CD33 on CD33dim HLA DR+ CD11b+ || id:ebi-a-GCST90001948	rs7047105	9	105951980	G	A	G	A	-3.26e-05	7.71e-05	0.67	NA	NA	NA	NA	NA	NA	NA	TRUE
CD33 on CD33dim HLA DR+ CD11b+ || id:ebi-a-GCST90001948	rs7351079	19	51574038	G	A	G	A	-4.54e-05	9.37e-05	0.630001	FALSE	rs7351079	rs7351079	NA	NA	NA	NA	TRUE
CD33 on CD33dim HLA DR+ CD11b+ || id:ebi-a-GCST90001948	rs78949787	19	51591138	T	C	T	C	-0.000110875	7.28e-05	0.13	FALSE	rs78949787	rs78949787	NA	NA	NA	NA	TRUE
CD38 on IgD+ CD24- B cell || id:ebi-a-GCST90001811	rs11042077	11	8825966	A	G	A	G	9.79e-06	7.48e-05	0.9	FALSE	rs11042077	rs11042077	NA	NA	NA	NA	TRUE
CD38 on IgD+ CD24- B cell || id:ebi-a-GCST90001811	rs12032479	1	194997589	T	C	T	C	1.31e-05	8.29e-05	0.87	FALSE	rs12032479	rs12032479	NA	NA	NA	NA	TRUE
CD38 on IgD+ CD24- B cell || id:ebi-a-GCST90001811	rs17179337	14	38174359	G	A	G	A	-4.57e-05	7.16e-05	0.52	FALSE	rs17179337	rs17179337	NA	NA	NA	NA	TRUE
CD38 on IgD+ CD24- B cell || id:ebi-a-GCST90001811	rs1878808	7	3020375	T	C	T	C	-8.54e-06	7.13e-05	0.9	FALSE	rs1878808	rs1878808	NA	NA	NA	NA	TRUE
CD38 on IgD+ CD24- B cell || id:ebi-a-GCST90001811	rs2516708	6	30228721	A	G	A	G	-9.49e-05	7.28e-05	0.19	FALSE	rs2516708	rs2516708	NA	NA	NA	NA	TRUE
CD38 on IgD+ CD24- B cell || id:ebi-a-GCST90001811	rs6895789	5	91363908	T	C	T	C	-3.41e-05	0.000111964	0.760001	FALSE	rs6895789	rs6895789	NA	NA	NA	NA	TRUE
CD38 on IgD+ CD24- B cell || id:ebi-a-GCST90001811	rs72715691	9	15034791	T	A	T	A	-2.52e-05	0.000197051	0.9	FALSE	rs72715691	rs72715691	NA	NA	NA	NA	TRUE
CD38 on IgD+ CD24- B cell || id:ebi-a-GCST90001811	rs76354299	4	15037408	A	G	A	G	-1.9e-05	0.000192629	0.92	FALSE	rs76354299	rs76354299	NA	NA	NA	NA	TRUE
CD38 on IgD+ CD24- B cell || id:ebi-a-GCST90001811	rs79300919	3	14288322	A	G	A	G	0.000150012	0.000153242	0.33	FALSE	rs79300919	rs79300919	NA	NA	NA	NA	TRUE
CD38 on IgD+ CD24- B cell || id:ebi-a-GCST90001811	rs9599916	13	72594895	G	A	G	A	2.88e-05	7.91e-05	0.719999	FALSE	rs9599916	rs9599916	NA	NA	NA	NA	TRUE
Basophil %CD33dim HLA DR- CD66b- || id:ebi-a-GCST90001533	rs118101102	6	79907097	G	C	G	C	-2.72e-05	0.000188978	0.89	FALSE	rs118101102	rs118101102	NA	NA	NA	NA	TRUE
Basophil %CD33dim HLA DR- CD66b- || id:ebi-a-GCST90001533	rs13237906	7	101155469	T	G	T	G	-1.2e-05	7.64e-05	0.87	FALSE	rs13237906	rs13237906	NA	NA	NA	NA	TRUE
Basophil %CD33dim HLA DR- CD66b- || id:ebi-a-GCST90001533	rs16872136	8	106003701	G	A	G	A	-0.000359181	0.000156949	0.0219999	FALSE	rs16872136	rs16872136	NA	NA	NA	NA	TRUE
Basophil %CD33dim HLA DR- CD66b- || id:ebi-a-GCST90001533	rs1924240	9	85792653	C	T	C	T	-4.93e-05	7.81e-05	0.53	FALSE	rs1924240	rs1924240	NA	NA	NA	NA	TRUE
Basophil %CD33dim HLA DR- CD66b- || id:ebi-a-GCST90001533	rs208569	16	22868035	C	T	C	T	-0.000194135	0.000132553	0.14	FALSE	rs208569	rs208569	NA	NA	NA	NA	TRUE
Basophil %CD33dim HLA DR- CD66b- || id:ebi-a-GCST90001533	rs2244104	22	39410500	G	C	G	C	-8.23e-05	8.06e-05	0.31	FALSE	rs2244104	rs2244104	NA	NA	NA	NA	FALSE
Basophil %CD33dim HLA DR- CD66b- || id:ebi-a-GCST90001533	rs2392579	7	38540948	G	A	G	A	-0.000145609	0.000155471	0.35	FALSE	rs2392579	rs2392579	NA	NA	NA	NA	TRUE
Basophil %CD33dim HLA DR- CD66b- || id:ebi-a-GCST90001533	rs3865444	19	51727962	A	C	A	C	5.33e-05	7.58e-05	0.48	FALSE	rs3865444	rs3865444	NA	NA	NA	NA	TRUE
Basophil %CD33dim HLA DR- CD66b- || id:ebi-a-GCST90001533	rs422720	21	46578954	A	C	A	C	6.11e-05	7.25e-05	0.4	FALSE	rs422720	rs422720	NA	NA	NA	NA	TRUE
Basophil %CD33dim HLA DR- CD66b- || id:ebi-a-GCST90001533	rs4350951	3	169242246	A	G	A	G	0.000100306	7.8e-05	0.2	TRUE	rs4350951	rs1343036	A	G	A	G	TRUE
Basophil %CD33dim HLA DR- CD66b- || id:ebi-a-GCST90001533	rs4499342	19	8786913	T	C	T	C	0.000192983	9.87e-05	0.051	FALSE	rs4499342	rs4499342	NA	NA	NA	NA	TRUE
Basophil %CD33dim HLA DR- CD66b- || id:ebi-a-GCST90001533	rs4679209	3	125887424	T	C	T	C	6.17e-05	7.16e-05	0.39	FALSE	rs4679209	rs4679209	NA	NA	NA	NA	TRUE
Basophil %CD33dim HLA DR- CD66b- || id:ebi-a-GCST90001533	rs49195	8	71550708	T	C	T	C	0.000127629	7.62e-05	0.0940005	FALSE	rs49195	rs49195	NA	NA	NA	NA	TRUE
Basophil %CD33dim HLA DR- CD66b- || id:ebi-a-GCST90001533	rs61823496	1	223653616	G	T	G	T	-5.57e-05	8.85e-05	0.53	FALSE	rs61823496	rs61823496	NA	NA	NA	NA	TRUE
Basophil %CD33dim HLA DR- CD66b- || id:ebi-a-GCST90001533	rs62024809	15	53420725	T	C	T	C	0.000132582	0.000165405	0.42	FALSE	rs62024809	rs62024809	NA	NA	NA	NA	TRUE
Basophil %CD33dim HLA DR- CD66b- || id:ebi-a-GCST90001533	rs72714455	8	131925751	T	C	T	C	-2.03e-05	7.39e-05	0.780001	FALSE	rs72714455	rs72714455	NA	NA	NA	NA	TRUE
Basophil %CD33dim HLA DR- CD66b- || id:ebi-a-GCST90001533	rs7351079	19	51574038	G	A	G	A	-4.54e-05	9.37e-05	0.630001	FALSE	rs7351079	rs7351079	NA	NA	NA	NA	TRUE
Basophil %CD33dim HLA DR- CD66b- || id:ebi-a-GCST90001533	rs75165408	3	67867718	A	G	A	G	-5.03e-05	0.000178264	0.780001	FALSE	rs75165408	rs75165408	NA	NA	NA	NA	TRUE
CD4 on naive CD4+ T cell || id:ebi-a-GCST90002024	rs10749528	10	87460984	C	T	C	T	-5.03e-05	7.09e-05	0.48	NA	NA	NA	NA	NA	NA	NA	TRUE
CD4 on naive CD4+ T cell || id:ebi-a-GCST90002024	rs10876154	12	51607890	T	C	T	C	2.88e-05	7.61e-05	0.709999	NA	NA	NA	NA	NA	NA	NA	TRUE
CD4 on naive CD4+ T cell || id:ebi-a-GCST90002024	rs11158593	14	65859984	A	G	A	G	4.72e-05	7.14e-05	0.51	NA	NA	NA	NA	NA	NA	NA	TRUE
CD4 on naive CD4+ T cell || id:ebi-a-GCST90002024	rs12000134	9	3108492	G	A	G	A	-5.49e-06	7.63e-05	0.94	NA	NA	NA	NA	NA	NA	NA	TRUE
CD4 on naive CD4+ T cell || id:ebi-a-GCST90002024	rs12204644	6	91794933	A	G	A	G	-0.000167797	0.000151825	0.27	NA	NA	NA	NA	NA	NA	NA	TRUE
CD4 on naive CD4+ T cell || id:ebi-a-GCST90002024	rs1261235	2	79183004	G	T	G	T	-6e-05	8.68e-05	0.49	NA	NA	NA	NA	NA	NA	NA	TRUE
CD4 on naive CD4+ T cell || id:ebi-a-GCST90002024	rs139306421	6	109298437	G	C	G	C	-0.000206722	0.000185926	0.27	NA	NA	NA	NA	NA	NA	NA	TRUE
CD4 on naive CD4+ T cell || id:ebi-a-GCST90002024	rs2844608	6	31247414	T	C	T	C	-8.29e-05	7.33e-05	0.26	NA	NA	NA	NA	NA	NA	NA	TRUE
CD4 on naive CD4+ T cell || id:ebi-a-GCST90002024	rs3184504	12	111884608	C	T	C	T	0.000119395	7.1e-05	0.0929994	FALSE	rs3184504	rs3184504	NA	NA	NA	NA	TRUE
CD4 on naive CD4+ T cell || id:ebi-a-GCST90002024	rs6063990	20	52386784	A	G	A	G	7.23e-06	0.000107713	0.95	NA	NA	NA	NA	NA	NA	NA	TRUE
CD4 on naive CD4+ T cell || id:ebi-a-GCST90002024	rs61951572	13	70982795	C	T	C	T	-0.000102047	0.000201947	0.61	NA	NA	NA	NA	NA	NA	NA	TRUE
CD4 on naive CD4+ T cell || id:ebi-a-GCST90002024	rs7457754	7	28128002	C	T	C	T	-1.73e-05	0.000100055	0.86	NA	NA	NA	NA	NA	NA	NA	TRUE
CD4 on naive CD4+ T cell || id:ebi-a-GCST90002024	rs75181293	19	1068808	A	G	A	G	-3.86e-05	0.00012249	0.75	NA	NA	NA	NA	NA	NA	NA	TRUE
CD4 on naive CD4+ T cell || id:ebi-a-GCST90002024	rs951818	12	6896055	A	C	A	C	0.000137758	7.29e-05	0.0589997	NA	NA	NA	NA	NA	NA	NA	TRUE
CD4 on naive CD4+ T cell || id:ebi-a-GCST90002024	rs9833698	3	154166611	C	G	C	G	-0.000102786	7.95e-05	0.2	NA	NA	NA	NA	NA	NA	NA	TRUE
BAFF-R on IgD+ B cell || id:ebi-a-GCST90001719	rs1009544	22	42239348	C	G	C	G	6.15e-06	0.000106419	0.95	FALSE	rs1009544	rs1009544	NA	NA	NA	NA	TRUE
BAFF-R on IgD+ B cell || id:ebi-a-GCST90001719	rs149153670	2	142280835	C	T	C	T	-0.00017902	0.000180912	0.32	FALSE	rs149153670	rs149153670	NA	NA	NA	NA	TRUE
BAFF-R on IgD+ B cell || id:ebi-a-GCST90001719	rs1563991	11	37670518	T	G	T	G	-6.86e-05	9.18e-05	0.450001	FALSE	rs1563991	rs1563991	NA	NA	NA	NA	TRUE
BAFF-R on IgD+ B cell || id:ebi-a-GCST90001719	rs1801274	1	161479745	G	A	G	A	-1.84e-05	7.12e-05	0.8	FALSE	rs1801274	rs1801274	NA	NA	NA	NA	TRUE
BAFF-R on IgD+ B cell || id:ebi-a-GCST90001719	rs2925323	3	101658926	T	C	T	C	2.98e-05	7.27e-05	0.68	FALSE	rs2925323	rs2925323	NA	NA	NA	NA	TRUE
BAFF-R on IgD+ B cell || id:ebi-a-GCST90001719	rs35754161	15	51655048	T	G	T	G	-9.06e-05	7.38e-05	0.22	FALSE	rs35754161	rs35754161	NA	NA	NA	NA	TRUE
BAFF-R on IgD+ B cell || id:ebi-a-GCST90001719	rs6680891	1	164083691	T	A	T	A	-1.89e-05	7.63e-05	0.8	FALSE	rs6680891	rs6680891	NA	NA	NA	NA	TRUE
CD4 on CD39+ CD4+ T cell || id:ebi-a-GCST90002061	rs11615628	12	6903631	A	G	A	G	4.27e-05	7.78e-05	0.58	NA	NA	NA	NA	NA	NA	NA	TRUE
CD4 on CD39+ CD4+ T cell || id:ebi-a-GCST90002061	rs118123748	18	11805408	G	A	G	A	-1.76e-05	0.000176458	0.92	NA	NA	NA	NA	NA	NA	NA	TRUE
CD4 on CD39+ CD4+ T cell || id:ebi-a-GCST90002061	rs12027949	1	218448425	C	T	C	T	-1.44e-05	8.47e-05	0.86	NA	NA	NA	NA	NA	NA	NA	TRUE
CD4 on CD39+ CD4+ T cell || id:ebi-a-GCST90002061	rs13127505	4	141880770	T	C	T	C	0.000206014	0.000113784	0.0700003	NA	NA	NA	NA	NA	NA	NA	TRUE
CD4 on CD39+ CD4+ T cell || id:ebi-a-GCST90002061	rs139181081	8	96559364	G	T	G	T	-0.000119453	0.000126644	0.35	NA	NA	NA	NA	NA	NA	NA	TRUE
CD4 on CD39+ CD4+ T cell || id:ebi-a-GCST90002061	rs16938946	8	75687887	T	A	T	A	-9.8e-05	0.000122399	0.42	NA	NA	NA	NA	NA	NA	NA	TRUE
CD4 on CD39+ CD4+ T cell || id:ebi-a-GCST90002061	rs17151969	8	10301469	A	C	A	C	-8.82e-05	0.000118794	0.46	NA	NA	NA	NA	NA	NA	NA	TRUE
CD4 on CD39+ CD4+ T cell || id:ebi-a-GCST90002061	rs1836233	9	8797798	G	C	G	C	-0.000103173	0.000104026	0.32	NA	NA	NA	NA	NA	NA	NA	TRUE
CD4 on CD39+ CD4+ T cell || id:ebi-a-GCST90002061	rs2168739	10	109402407	A	G	A	G	3.94e-05	7.63e-05	0.61	NA	NA	NA	NA	NA	NA	NA	TRUE
CD4 on CD39+ CD4+ T cell || id:ebi-a-GCST90002061	rs2451473	10	106573032	A	G	A	G	-3.13e-05	0.000107363	0.77	NA	NA	NA	NA	NA	NA	NA	TRUE
CD4 on CD39+ CD4+ T cell || id:ebi-a-GCST90002061	rs3016018	6	31314106	G	C	G	C	-7.74e-05	7.1e-05	0.28	NA	NA	NA	NA	NA	NA	NA	FALSE
CD4 on CD39+ CD4+ T cell || id:ebi-a-GCST90002061	rs4293064	10	107757380	A	C	A	C	5.4e-05	0.000141349	0.7	FALSE	rs4293064	rs4293064	NA	NA	NA	NA	TRUE
CD4 on CD39+ CD4+ T cell || id:ebi-a-GCST90002061	rs433305	9	19209546	T	C	T	C	0.000158042	8.95e-05	0.0779992	NA	NA	NA	NA	NA	NA	NA	TRUE
CD4 on CD39+ CD4+ T cell || id:ebi-a-GCST90002061	rs7086986	10	97507312	G	A	G	A	-4.38e-05	7.14e-05	0.54	NA	NA	NA	NA	NA	NA	NA	TRUE
CD4 on CD39+ CD4+ T cell || id:ebi-a-GCST90002061	rs73426887	11	13768946	T	C	T	C	2.27e-05	8.65e-05	0.79	NA	NA	NA	NA	NA	NA	NA	TRUE
CD4 on CD39+ CD4+ T cell || id:ebi-a-GCST90002061	rs78933037	6	1424645	C	T	C	T	0.000108367	0.000183879	0.56	NA	NA	NA	NA	NA	NA	NA	TRUE
CD4 on CD39+ CD4+ T cell || id:ebi-a-GCST90002061	rs9264532	6	31234381	T	C	T	C	-6.44e-05	7.69e-05	0.4	NA	NA	NA	NA	NA	NA	NA	TRUE
CD4 on CD39+ CD4+ T cell || id:ebi-a-GCST90002061	rs9552362	13	21693572	A	G	A	G	-4.57e-05	7.16e-05	0.52	NA	NA	NA	NA	NA	NA	NA	TRUE
CD45RA- CD28- CD8+ T cell %T cell || id:ebi-a-GCST90001697	rs10987410	9	129448120	C	T	C	T	0.000162164	0.000109194	0.14	FALSE	rs10987410	rs10987410	NA	NA	NA	NA	TRUE
CD45RA- CD28- CD8+ T cell %T cell || id:ebi-a-GCST90001697	rs114135956	2	8930530	C	T	C	T	0.000113261	0.000192312	0.56	FALSE	rs114135956	rs114135956	NA	NA	NA	NA	TRUE
CD45RA- CD28- CD8+ T cell %T cell || id:ebi-a-GCST90001697	rs118189345	16	78415731	A	G	A	G	0.000364755	0.00018002	0.0430002	FALSE	rs118189345	rs118189345	NA	NA	NA	NA	TRUE
CD45RA- CD28- CD8+ T cell %T cell || id:ebi-a-GCST90001697	rs12789925	11	11865406	T	C	T	C	-0.000116826	0.00013369	0.38	FALSE	rs12789925	rs12789925	NA	NA	NA	NA	TRUE
CD45RA- CD28- CD8+ T cell %T cell || id:ebi-a-GCST90001697	rs130071	6	31116210	A	G	A	G	-9.31e-05	7.77e-05	0.23	FALSE	rs130071	rs130071	NA	NA	NA	NA	TRUE
CD45RA- CD28- CD8+ T cell %T cell || id:ebi-a-GCST90001697	rs143930177	10	70543706	A	G	A	G	-0.000201536	0.000174209	0.25	FALSE	rs143930177	rs143930177	NA	NA	NA	NA	TRUE
CD45RA- CD28- CD8+ T cell %T cell || id:ebi-a-GCST90001697	rs144434471	2	153006087	T	C	T	C	0.00025621	0.000186521	0.17	FALSE	rs144434471	rs144434471	NA	NA	NA	NA	TRUE
CD45RA- CD28- CD8+ T cell %T cell || id:ebi-a-GCST90001697	rs17676161	11	65259911	C	G	C	G	0.000258115	0.000186964	0.17	FALSE	rs17676161	rs17676161	NA	NA	NA	NA	TRUE
CD45RA- CD28- CD8+ T cell %T cell || id:ebi-a-GCST90001697	rs1894743	6	31326794	T	A	T	A	-3.58e-06	7.11e-05	0.96	FALSE	rs1894743	rs1894743	NA	NA	NA	NA	FALSE
CD45RA- CD28- CD8+ T cell %T cell || id:ebi-a-GCST90001697	rs3133836	8	104363338	C	T	C	T	-0.000156403	0.000129754	0.23	FALSE	rs3133836	rs3133836	NA	NA	NA	NA	TRUE
CD45RA- CD28- CD8+ T cell %T cell || id:ebi-a-GCST90001697	rs58905133	2	38892207	G	A	G	A	-7.93e-05	7.44e-05	0.29	TRUE	rs58905133	rs7559619	G	A	G	A	TRUE
CD45RA- CD28- CD8+ T cell %T cell || id:ebi-a-GCST90001697	rs66657257	13	93732550	G	T	G	T	0.000199263	9.83e-05	0.0430002	FALSE	rs66657257	rs66657257	NA	NA	NA	NA	TRUE
CD45RA- CD28- CD8+ T cell %T cell || id:ebi-a-GCST90001697	rs6868378	5	179876723	T	C	T	C	0.000122161	0.000193732	0.53	FALSE	rs6868378	rs6868378	NA	NA	NA	NA	TRUE
CD45RA- CD28- CD8+ T cell %T cell || id:ebi-a-GCST90001697	rs72815709	2	80415786	C	T	C	T	0.000128617	0.000173539	0.46	FALSE	rs72815709	rs72815709	NA	NA	NA	NA	TRUE
CD45RA- CD28- CD8+ T cell %T cell || id:ebi-a-GCST90001697	rs72995054	2	239863536	T	C	T	C	-9.61e-05	0.000179226	0.59	FALSE	rs72995054	rs72995054	NA	NA	NA	NA	TRUE
CD45RA- CD28- CD8+ T cell %T cell || id:ebi-a-GCST90001697	rs76136072	14	22608720	C	T	C	T	9.21e-05	0.000159807	0.56	FALSE	rs76136072	rs76136072	NA	NA	NA	NA	TRUE
CD45RA- CD28- CD8+ T cell %T cell || id:ebi-a-GCST90001697	rs76506268	4	187981624	G	A	G	A	-8.6e-05	0.000165543	0.6	FALSE	rs76506268	rs76506268	NA	NA	NA	NA	TRUE
CD45RA- CD28- CD8+ T cell %T cell || id:ebi-a-GCST90001697	rs78788969	12	85026832	G	T	G	T	-8.56e-05	9.51e-05	0.37	FALSE	rs78788969	rs78788969	NA	NA	NA	NA	TRUE
CD45 on CD33dim HLA DR+ CD11b- || id:ebi-a-GCST90002044	rs12459419	19	51728477	T	C	T	C	5.33e-05	7.58e-05	0.48	FALSE	rs12459419	rs12459419	NA	NA	NA	NA	TRUE
CD45 on CD33dim HLA DR+ CD11b- || id:ebi-a-GCST90002044	rs1354185	5	13761068	T	C	T	C	0.00024353	0.00011248	0.0299999	NA	NA	NA	NA	NA	NA	NA	TRUE
CD45 on CD33dim HLA DR+ CD11b- || id:ebi-a-GCST90002044	rs1784661	11	110154710	G	A	G	A	-1.95e-05	8.31e-05	0.81	NA	NA	NA	NA	NA	NA	NA	TRUE
CD45 on CD33dim HLA DR+ CD11b- || id:ebi-a-GCST90002044	rs2406420	5	120560841	C	A	C	A	6.21e-05	7.92e-05	0.43	NA	NA	NA	NA	NA	NA	NA	TRUE
CD45 on CD33dim HLA DR+ CD11b- || id:ebi-a-GCST90002044	rs2824282	21	18723671	G	A	G	A	6.65e-05	7.64e-05	0.38	NA	NA	NA	NA	NA	NA	NA	TRUE
CD45 on CD33dim HLA DR+ CD11b- || id:ebi-a-GCST90002044	rs4142311	6	169034116	T	C	T	C	6.8e-05	7.87e-05	0.39	NA	NA	NA	NA	NA	NA	NA	TRUE
CD45 on CD33dim HLA DR+ CD11b- || id:ebi-a-GCST90002044	rs4676406	2	241579108	T	G	T	G	0.000102326	7.12e-05	0.15	NA	NA	NA	NA	NA	NA	NA	TRUE
CD45 on CD33dim HLA DR+ CD11b- || id:ebi-a-GCST90002044	rs75267165	7	44180044	A	T	A	T	-8.55e-05	0.000144418	0.55	NA	NA	NA	NA	NA	NA	NA	TRUE
CD45 on CD8+ T cell || id:ebi-a-GCST90001917	rs4849134	2	111615015	G	A	G	A	-3.74e-06	7.87e-05	0.96	FALSE	rs4849134	rs4849134	NA	NA	NA	NA	TRUE
CD45 on CD33+ HLA DR+ CD14dim || id:ebi-a-GCST90002043	rs10252843	7	133674795	C	T	C	T	7.29e-05	8.01e-05	0.36	NA	NA	NA	NA	NA	NA	NA	TRUE
CD45 on CD33+ HLA DR+ CD14dim || id:ebi-a-GCST90002043	rs111988158	18	368602	C	G	C	G	0.00029193	0.000196903	0.14	NA	NA	NA	NA	NA	NA	NA	TRUE
CD45 on CD33+ HLA DR+ CD14dim || id:ebi-a-GCST90002043	rs1580170	5	29803516	G	A	G	A	-1.25e-06	8.29e-05	0.99	NA	NA	NA	NA	NA	NA	NA	TRUE
CD45 on CD33+ HLA DR+ CD14dim || id:ebi-a-GCST90002043	rs1983079	3	113961934	A	G	A	G	-1.45e-05	8.69e-05	0.87	NA	NA	NA	NA	NA	NA	NA	TRUE
CD45 on CD33+ HLA DR+ CD14dim || id:ebi-a-GCST90002043	rs380901	1	60846104	T	C	T	C	5.59e-05	7.53e-05	0.46	NA	NA	NA	NA	NA	NA	NA	TRUE
CD45 on CD33+ HLA DR+ CD14dim || id:ebi-a-GCST90002043	rs62132587	19	561816	G	A	G	A	0.000114076	7.8e-05	0.14	NA	NA	NA	NA	NA	NA	NA	TRUE
CD45 on CD33+ HLA DR+ CD14dim || id:ebi-a-GCST90002043	rs6675501	1	24672641	T	C	T	C	9.71e-05	7.17e-05	0.18	NA	NA	NA	NA	NA	NA	NA	TRUE
CD45 on CD33+ HLA DR+ CD14dim || id:ebi-a-GCST90002043	rs6760298	2	54865820	C	T	C	T	-5.29e-05	7.15e-05	0.46	NA	NA	NA	NA	NA	NA	NA	TRUE
CD45 on CD33+ HLA DR+ CD14dim || id:ebi-a-GCST90002043	rs713522	17	44065263	C	T	C	T	4.38e-05	7.2e-05	0.54	NA	NA	NA	NA	NA	NA	NA	TRUE
CD45 on CD33+ HLA DR+ CD14dim || id:ebi-a-GCST90002043	rs73264490	7	1329138	A	G	A	G	3.24e-05	8.29e-05	0.7	NA	NA	NA	NA	NA	NA	NA	TRUE
CD45 on CD33+ HLA DR+ CD14dim || id:ebi-a-GCST90002043	rs9421560	10	88794870	C	T	C	T	-0.000105765	7.32e-05	0.15	NA	NA	NA	NA	NA	NA	NA	TRUE
Activated CD4 regulatory T cell %CD4+ T cell || id:ebi-a-GCST90001488	rs10116430	9	11644911	G	C	G	C	-9.17e-06	8.49e-05	0.91	FALSE	rs10116430	rs10116430	NA	NA	NA	NA	TRUE
Activated CD4 regulatory T cell %CD4+ T cell || id:ebi-a-GCST90001488	rs10511150	3	94952474	A	G	A	G	1.59e-05	9.2e-05	0.86	FALSE	rs10511150	rs10511150	NA	NA	NA	NA	TRUE
Activated CD4 regulatory T cell %CD4+ T cell || id:ebi-a-GCST90001488	rs11579717	1	199999121	A	G	A	G	-0.000194683	0.000169789	0.25	FALSE	rs11579717	rs11579717	NA	NA	NA	NA	TRUE
Activated CD4 regulatory T cell %CD4+ T cell || id:ebi-a-GCST90001488	rs16903407	5	2165975	T	G	T	G	-4.14e-05	0.000158995	0.79	FALSE	rs16903407	rs16903407	NA	NA	NA	NA	TRUE
Activated CD4 regulatory T cell %CD4+ T cell || id:ebi-a-GCST90001488	rs3793566	9	112150516	C	T	C	T	-5.59e-05	7.87e-05	0.48	FALSE	rs3793566	rs3793566	NA	NA	NA	NA	TRUE
Activated CD4 regulatory T cell %CD4+ T cell || id:ebi-a-GCST90001488	rs4109437	4	190769223	A	G	A	G	7.46e-05	0.000187932	0.69	FALSE	rs4109437	rs4109437	NA	NA	NA	NA	TRUE
Activated CD4 regulatory T cell %CD4+ T cell || id:ebi-a-GCST90001488	rs56295335	1	10062088	A	G	A	G	-0.000173004	0.00010863	0.11	FALSE	rs56295335	rs56295335	NA	NA	NA	NA	TRUE
Activated CD4 regulatory T cell %CD4+ T cell || id:ebi-a-GCST90001488	rs597808	12	111973358	G	A	G	A	0.000115327	7.12e-05	0.11	FALSE	rs597808	rs597808	NA	NA	NA	NA	TRUE
Activated CD4 regulatory T cell %CD4+ T cell || id:ebi-a-GCST90001488	rs7078614	10	6075831	T	G	T	G	-8.37e-05	7.29e-05	0.25	FALSE	rs7078614	rs7078614	NA	NA	NA	NA	TRUE
Activated CD4 regulatory T cell %CD4+ T cell || id:ebi-a-GCST90001488	rs8112021	19	22667560	C	T	C	T	2.36e-05	8.87e-05	0.79	FALSE	rs8112021	rs8112021	NA	NA	NA	NA	TRUE
FSC-A on plasmacytoid Dendritic Cell || id:ebi-a-GCST90001964	rs115700682	2	11423312	T	G	T	G	0.000122288	0.000167299	0.46	NA	NA	NA	NA	NA	NA	NA	TRUE
FSC-A on plasmacytoid Dendritic Cell || id:ebi-a-GCST90001964	rs2084848	2	169211909	C	G	C	G	-0.000100219	7.19e-05	0.16	NA	NA	NA	NA	NA	NA	NA	FALSE
FSC-A on plasmacytoid Dendritic Cell || id:ebi-a-GCST90001964	rs2289321	2	111870220	C	T	C	T	6e-05	0.000147886	0.69	NA	NA	NA	NA	NA	NA	NA	TRUE
FSC-A on plasmacytoid Dendritic Cell || id:ebi-a-GCST90001964	rs242761	14	90077960	C	T	C	T	4.18e-05	7.59e-05	0.58	NA	NA	NA	NA	NA	NA	NA	TRUE
FSC-A on plasmacytoid Dendritic Cell || id:ebi-a-GCST90001964	rs2618014	9	26317973	C	A	C	A	-8.03e-05	7.34e-05	0.27	NA	NA	NA	NA	NA	NA	NA	TRUE
FSC-A on plasmacytoid Dendritic Cell || id:ebi-a-GCST90001964	rs35534776	19	55107308	C	G	C	G	0.000256846	0.000141837	0.0700003	NA	NA	NA	NA	NA	NA	NA	TRUE
FSC-A on plasmacytoid Dendritic Cell || id:ebi-a-GCST90001964	rs4431216	4	84150313	C	T	C	T	-1.95e-05	7.55e-05	0.8	NA	NA	NA	NA	NA	NA	NA	TRUE
FSC-A on plasmacytoid Dendritic Cell || id:ebi-a-GCST90001964	rs57869679	7	142512769	T	C	T	C	-0.000116683	0.000123946	0.35	NA	NA	NA	NA	NA	NA	NA	TRUE
FSC-A on plasmacytoid Dendritic Cell || id:ebi-a-GCST90001964	rs59715840	16	79180312	C	T	C	T	-0.00024795	0.000160267	0.12	NA	NA	NA	NA	NA	NA	NA	TRUE
FSC-A on plasmacytoid Dendritic Cell || id:ebi-a-GCST90001964	rs62045817	16	89045233	T	C	T	C	4.4e-06	0.000101299	0.97	NA	NA	NA	NA	NA	NA	NA	TRUE
FSC-A on plasmacytoid Dendritic Cell || id:ebi-a-GCST90001964	rs722926	17	8677215	T	C	T	C	-1.76e-06	7.31e-05	0.98	NA	NA	NA	NA	NA	NA	NA	TRUE
FSC-A on plasmacytoid Dendritic Cell || id:ebi-a-GCST90001964	rs74664695	1	102643305	G	T	G	T	-1.36e-05	0.000121083	0.91	NA	NA	NA	NA	NA	NA	NA	TRUE
FSC-A on plasmacytoid Dendritic Cell || id:ebi-a-GCST90001964	rs77019448	2	4345667	A	C	A	C	-0.00015356	0.000123887	0.22	NA	NA	NA	NA	NA	NA	NA	TRUE
FSC-A on plasmacytoid Dendritic Cell || id:ebi-a-GCST90001964	rs9293809	5	79565071	C	T	C	T	-5.65e-06	7.31e-05	0.94	NA	NA	NA	NA	NA	NA	NA	TRUE
FSC-A on plasmacytoid Dendritic Cell || id:ebi-a-GCST90001964	rs9519437	13	105303025	G	A	G	A	4.6e-05	7.97e-05	0.56	NA	NA	NA	NA	NA	NA	NA	TRUE
FSC-A on plasmacytoid Dendritic Cell || id:ebi-a-GCST90001964	rs9626174	22	45991939	T	C	T	C	2.81e-05	0.000131927	0.83	NA	NA	NA	NA	NA	NA	NA	TRUE
Activated & secreting CD4 regulatory T cell %CD4+ T cell || id:ebi-a-GCST90001503	rs10925924	1	239767145	G	T	G	T	3.49e-05	9.53e-05	0.709999	FALSE	rs10925924	rs10925924	NA	NA	NA	NA	TRUE
Activated & secreting CD4 regulatory T cell %CD4+ T cell || id:ebi-a-GCST90001503	rs11221698	11	129253988	T	C	T	C	-5.69e-05	9.11e-05	0.53	FALSE	rs11221698	rs11221698	NA	NA	NA	NA	TRUE
Activated & secreting CD4 regulatory T cell %CD4+ T cell || id:ebi-a-GCST90001503	rs11256966	10	6185310	G	C	G	C	5.11e-06	8.8e-05	0.95	FALSE	rs11256966	rs11256966	NA	NA	NA	NA	TRUE
Activated & secreting CD4 regulatory T cell %CD4+ T cell || id:ebi-a-GCST90001503	rs11579717	1	199999121	A	G	A	G	-0.000194683	0.000169789	0.25	FALSE	rs11579717	rs11579717	NA	NA	NA	NA	TRUE
Activated & secreting CD4 regulatory T cell %CD4+ T cell || id:ebi-a-GCST90001503	rs11655776	17	2761413	G	A	G	A	8.44e-05	0.000165967	0.61	FALSE	rs11655776	rs11655776	NA	NA	NA	NA	TRUE
Activated & secreting CD4 regulatory T cell %CD4+ T cell || id:ebi-a-GCST90001503	rs12642085	4	57549528	T	C	T	C	-1.6e-05	7.22e-05	0.82	FALSE	rs12642085	rs12642085	NA	NA	NA	NA	TRUE
Activated & secreting CD4 regulatory T cell %CD4+ T cell || id:ebi-a-GCST90001503	rs140078626	16	28651774	G	C	G	C	-1.25e-06	0.00016159	0.99	FALSE	rs140078626	rs140078626	NA	NA	NA	NA	TRUE
Activated & secreting CD4 regulatory T cell %CD4+ T cell || id:ebi-a-GCST90001503	rs1465510	15	39046198	A	G	A	G	8.16e-06	7.76e-05	0.92	FALSE	rs1465510	rs1465510	NA	NA	NA	NA	TRUE
Activated & secreting CD4 regulatory T cell %CD4+ T cell || id:ebi-a-GCST90001503	rs17465223	12	23612754	A	G	A	G	-0.000101807	8.96e-05	0.26	FALSE	rs17465223	rs17465223	NA	NA	NA	NA	TRUE
Activated & secreting CD4 regulatory T cell %CD4+ T cell || id:ebi-a-GCST90001503	rs2668533	4	54555201	T	C	T	C	-1.92e-06	7.13e-05	0.98	FALSE	rs2668533	rs2668533	NA	NA	NA	NA	TRUE
Activated & secreting CD4 regulatory T cell %CD4+ T cell || id:ebi-a-GCST90001503	rs2958568	8	19426186	C	A	C	A	2.61e-05	7.26e-05	0.719999	FALSE	rs2958568	rs2958568	NA	NA	NA	NA	TRUE
Activated & secreting CD4 regulatory T cell %CD4+ T cell || id:ebi-a-GCST90001503	rs4685759	3	4602572	G	C	G	C	3.32e-05	7.12e-05	0.64	FALSE	rs4685759	rs4685759	NA	NA	NA	NA	FALSE
Activated & secreting CD4 regulatory T cell %CD4+ T cell || id:ebi-a-GCST90001503	rs4901222	14	38241882	T	C	T	C	1.81e-05	0.000195038	0.93	FALSE	rs4901222	rs4901222	NA	NA	NA	NA	TRUE
Activated & secreting CD4 regulatory T cell %CD4+ T cell || id:ebi-a-GCST90001503	rs6065288	20	39567774	T	C	T	C	4.73e-05	0.000103299	0.649999	FALSE	rs6065288	rs6065288	NA	NA	NA	NA	TRUE
Activated & secreting CD4 regulatory T cell %CD4+ T cell || id:ebi-a-GCST90001503	rs61839660	10	6094697	T	C	T	C	6.41e-05	0.000119517	0.59	FALSE	rs61839660	rs61839660	NA	NA	NA	NA	TRUE
Activated & secreting CD4 regulatory T cell %CD4+ T cell || id:ebi-a-GCST90001503	rs6438325	3	116384674	C	A	C	A	6.57e-05	0.000111463	0.56	FALSE	rs6438325	rs6438325	NA	NA	NA	NA	TRUE
Activated & secreting CD4 regulatory T cell %CD4+ T cell || id:ebi-a-GCST90001503	rs73155096	3	149610852	G	C	G	C	-1.35e-05	0.000168849	0.94	FALSE	rs73155096	rs73155096	NA	NA	NA	NA	TRUE
Activated & secreting CD4 regulatory T cell %CD4+ T cell || id:ebi-a-GCST90001503	rs74830391	7	37427289	T	C	T	C	-7.9e-06	0.000115796	0.95	FALSE	rs74830391	rs74830391	NA	NA	NA	NA	TRUE
CD14 on CD14+ CD16- monocyte || id:ebi-a-GCST90001986	rs1041345	12	41197785	A	G	A	G	0.000175991	8.02e-05	0.0280001	NA	NA	NA	NA	NA	NA	NA	TRUE
CD14 on CD14+ CD16- monocyte || id:ebi-a-GCST90001986	rs139408196	12	40575173	T	C	T	C	-0.000145351	0.000164102	0.38	NA	NA	NA	NA	NA	NA	NA	TRUE
CD14 on CD14+ CD16- monocyte || id:ebi-a-GCST90001986	rs2040433	1	7448154	C	T	C	T	-0.0001347	9.56e-05	0.16	NA	NA	NA	NA	NA	NA	NA	TRUE
CD14 on CD14+ CD16- monocyte || id:ebi-a-GCST90001986	rs26894	5	80417663	C	T	C	T	5.48e-05	7.87e-05	0.49	NA	NA	NA	NA	NA	NA	NA	TRUE
CD14 on CD14+ CD16- monocyte || id:ebi-a-GCST90001986	rs4128876	6	156303873	G	A	G	A	-5.44e-05	7.21e-05	0.450001	NA	NA	NA	NA	NA	NA	NA	TRUE
CD14 on CD14+ CD16- monocyte || id:ebi-a-GCST90001986	rs4660041	1	241344611	A	G	A	G	-0.000134576	9.13e-05	0.14	NA	NA	NA	NA	NA	NA	NA	TRUE
CD14 on CD14+ CD16- monocyte || id:ebi-a-GCST90001986	rs58027502	5	139978241	T	C	T	C	6.3e-05	8.52e-05	0.46	NA	NA	NA	NA	NA	NA	NA	TRUE
CD14 on CD14+ CD16- monocyte || id:ebi-a-GCST90001986	rs6713968	2	78616884	T	C	T	C	4.75e-05	0.000102238	0.64	NA	NA	NA	NA	NA	NA	NA	TRUE
CD14 on CD14+ CD16- monocyte || id:ebi-a-GCST90001986	rs76903175	18	73892447	G	C	G	C	0.000280423	0.000145459	0.0539995	NA	NA	NA	NA	NA	NA	NA	TRUE
CD14 on CD14+ CD16- monocyte || id:ebi-a-GCST90001986	rs79186565	14	23677385	T	C	T	C	-9.1e-05	8.96e-05	0.31	NA	NA	NA	NA	NA	NA	NA	TRUE
CD4+ CD8dim T cell Absolute Count || id:ebi-a-GCST90001609	rs10880825	12	45991896	A	C	A	C	-4.47e-06	7.37e-05	0.95	FALSE	rs10880825	rs10880825	NA	NA	NA	NA	TRUE
CD4+ CD8dim T cell Absolute Count || id:ebi-a-GCST90001609	rs111693583	16	28583610	T	C	T	C	0.000123376	7.31e-05	0.0920005	FALSE	rs111693583	rs111693583	NA	NA	NA	NA	TRUE
CD4+ CD8dim T cell Absolute Count || id:ebi-a-GCST90001609	rs12422526	12	87302893	C	T	C	T	-6.48e-05	7.18e-05	0.37	FALSE	rs12422526	rs12422526	NA	NA	NA	NA	TRUE
CD4+ CD8dim T cell Absolute Count || id:ebi-a-GCST90001609	rs150052968	3	42526600	C	T	C	T	5.66e-05	7.81e-05	0.47	TRUE	rs150052968	rs420851	C	T	G	C	TRUE
CD4+ CD8dim T cell Absolute Count || id:ebi-a-GCST90001609	rs2706889	7	95424378	C	T	C	T	1.99e-05	7.52e-05	0.79	FALSE	rs2706889	rs2706889	NA	NA	NA	NA	TRUE
CD4+ CD8dim T cell Absolute Count || id:ebi-a-GCST90001609	rs2801996	1	90372717	C	T	C	T	2.22e-05	7.93e-05	0.780001	FALSE	rs2801996	rs2801996	NA	NA	NA	NA	TRUE
CD4+ CD8dim T cell Absolute Count || id:ebi-a-GCST90001609	rs2810499	9	136770207	G	T	G	T	-2.21e-05	0.000111156	0.84	FALSE	rs2810499	rs2810499	NA	NA	NA	NA	TRUE
CD4+ CD8dim T cell Absolute Count || id:ebi-a-GCST90001609	rs28366280	6	32560262	G	A	G	A	0.000253938	9.34e-05	0.00659994	FALSE	rs28366280	rs28366280	NA	NA	NA	NA	TRUE
CD4+ CD8dim T cell Absolute Count || id:ebi-a-GCST90001609	rs35046345	2	84947693	T	C	T	C	-1.19e-05	0.000187645	0.95	FALSE	rs35046345	rs35046345	NA	NA	NA	NA	TRUE
CD4+ CD8dim T cell Absolute Count || id:ebi-a-GCST90001609	rs35290870	2	87023103	C	G	C	G	-6.62e-05	8.18e-05	0.42	FALSE	rs35290870	rs35290870	NA	NA	NA	NA	TRUE
CD4+ CD8dim T cell Absolute Count || id:ebi-a-GCST90001609	rs4699432	4	96480118	T	C	T	C	-4.91e-05	8.96e-05	0.58	FALSE	rs4699432	rs4699432	NA	NA	NA	NA	TRUE
CD4+ CD8dim T cell Absolute Count || id:ebi-a-GCST90001609	rs4959028	6	32383138	G	A	G	A	-0.000273832	0.000170181	0.11	FALSE	rs4959028	rs4959028	NA	NA	NA	NA	TRUE
CD4+ CD8dim T cell Absolute Count || id:ebi-a-GCST90001609	rs61953641	13	64034238	T	G	T	G	1.34e-05	7.77e-05	0.86	TRUE	rs61953641	rs1483886	T	G	A	G	TRUE
CD4+ CD8dim T cell Absolute Count || id:ebi-a-GCST90001609	rs7109274	11	59720416	A	G	A	G	-0.000173279	0.000153026	0.26	FALSE	rs7109274	rs7109274	NA	NA	NA	NA	TRUE
CD4+ CD8dim T cell Absolute Count || id:ebi-a-GCST90001609	rs73729106	6	32514288	T	G	T	G	-2.44e-05	7.3e-05	0.74	FALSE	rs73729106	rs73729106	NA	NA	NA	NA	TRUE
CD4+ CD8dim T cell Absolute Count || id:ebi-a-GCST90001609	rs78510378	7	154998925	G	A	G	A	-7.25e-06	0.00013402	0.96	FALSE	rs78510378	rs78510378	NA	NA	NA	NA	TRUE
BAFF-R on IgD+ CD38- B cell || id:ebi-a-GCST90001705	rs1009544	22	42239348	C	G	C	G	6.15e-06	0.000106419	0.95	FALSE	rs1009544	rs1009544	NA	NA	NA	NA	TRUE
BAFF-R on IgD+ CD38- B cell || id:ebi-a-GCST90001705	rs1563991	11	37670518	T	G	T	G	-6.86e-05	9.18e-05	0.450001	FALSE	rs1563991	rs1563991	NA	NA	NA	NA	TRUE
BAFF-R on IgD+ CD38- B cell || id:ebi-a-GCST90001705	rs1801274	1	161479745	G	A	G	A	-1.84e-05	7.12e-05	0.8	FALSE	rs1801274	rs1801274	NA	NA	NA	NA	TRUE
BAFF-R on IgD+ CD38- B cell || id:ebi-a-GCST90001705	rs2110699	14	89904438	A	G	A	G	0.000201157	0.000115764	0.0819993	FALSE	rs2110699	rs2110699	NA	NA	NA	NA	TRUE
BAFF-R on IgD+ CD38- B cell || id:ebi-a-GCST90001705	rs2519807	9	136826108	C	T	C	T	-3.35e-05	7.63e-05	0.66	FALSE	rs2519807	rs2519807	NA	NA	NA	NA	TRUE
BAFF-R on IgD+ CD38- B cell || id:ebi-a-GCST90001705	rs2925323	3	101658926	T	C	T	C	2.98e-05	7.27e-05	0.68	FALSE	rs2925323	rs2925323	NA	NA	NA	NA	TRUE
BAFF-R on IgD+ CD38- B cell || id:ebi-a-GCST90001705	rs2939924	10	132491701	T	C	T	C	-5.42e-05	7.12e-05	0.450001	FALSE	rs2939924	rs2939924	NA	NA	NA	NA	TRUE
BAFF-R on IgD+ CD38- B cell || id:ebi-a-GCST90001705	rs448333	6	97236851	C	T	C	T	-0.000104579	8.22e-05	0.2	FALSE	rs448333	rs448333	NA	NA	NA	NA	TRUE
BAFF-R on IgD+ CD38- B cell || id:ebi-a-GCST90001705	rs56020760	10	72391681	T	C	T	C	-5.03e-05	0.000132635	0.7	FALSE	rs56020760	rs56020760	NA	NA	NA	NA	TRUE
BAFF-R on IgD+ CD38- B cell || id:ebi-a-GCST90001705	rs6680891	1	164083691	T	A	T	A	-1.89e-05	7.63e-05	0.8	FALSE	rs6680891	rs6680891	NA	NA	NA	NA	TRUE
BAFF-R on IgD+ CD38- B cell || id:ebi-a-GCST90001705	rs73176684	22	41778617	C	T	C	T	3.53e-05	0.000154091	0.82	FALSE	rs73176684	rs73176684	NA	NA	NA	NA	TRUE
CD28- CD8+ T cell Absolute Count || id:ebi-a-GCST90001687	rs12940345	17	74612462	T	C	T	C	4.7e-05	7.13e-05	0.51	FALSE	rs12940345	rs12940345	NA	NA	NA	NA	TRUE
CD28- CD8+ T cell Absolute Count || id:ebi-a-GCST90001687	rs3130685	6	31206206	T	C	T	C	-6.51e-06	7.14e-05	0.93	FALSE	rs3130685	rs3130685	NA	NA	NA	NA	TRUE
CD28- CD8+ T cell Absolute Count || id:ebi-a-GCST90001687	rs4796089	17	33814758	C	T	C	T	8.02e-05	0.000128334	0.53	FALSE	rs4796089	rs4796089	NA	NA	NA	NA	TRUE
CD28- CD8+ T cell Absolute Count || id:ebi-a-GCST90001687	rs60998309	3	24959272	A	C	A	C	-3.28e-05	0.000151662	0.83	FALSE	rs60998309	rs60998309	NA	NA	NA	NA	TRUE
CD28- CD8+ T cell Absolute Count || id:ebi-a-GCST90001687	rs7989683	13	96304050	T	C	T	C	6.19e-05	0.000156199	0.69	FALSE	rs7989683	rs7989683	NA	NA	NA	NA	TRUE
Secreting CD4 regulatory T cell %CD4+ T cell || id:ebi-a-GCST90001494	rs10772894	12	16263287	G	A	G	A	-0.000221228	0.000151534	0.14	FALSE	rs10772894	rs10772894	NA	NA	NA	NA	TRUE
Secreting CD4 regulatory T cell %CD4+ T cell || id:ebi-a-GCST90001494	rs10905879	10	6177083	T	C	T	C	-0.000128565	9e-05	0.15	FALSE	rs10905879	rs10905879	NA	NA	NA	NA	TRUE
Secreting CD4 regulatory T cell %CD4+ T cell || id:ebi-a-GCST90001494	rs10925924	1	239767145	G	T	G	T	3.49e-05	9.53e-05	0.709999	FALSE	rs10925924	rs10925924	NA	NA	NA	NA	TRUE
Secreting CD4 regulatory T cell %CD4+ T cell || id:ebi-a-GCST90001494	rs11124653	2	39112166	A	C	A	C	-2.67e-05	7.3e-05	0.709999	FALSE	rs11124653	rs11124653	NA	NA	NA	NA	TRUE
Secreting CD4 regulatory T cell %CD4+ T cell || id:ebi-a-GCST90001494	rs11579717	1	199999121	A	G	A	G	-0.000194683	0.000169789	0.25	FALSE	rs11579717	rs11579717	NA	NA	NA	NA	TRUE
Secreting CD4 regulatory T cell %CD4+ T cell || id:ebi-a-GCST90001494	rs12642085	4	57549528	T	C	T	C	-1.6e-05	7.22e-05	0.82	FALSE	rs12642085	rs12642085	NA	NA	NA	NA	TRUE
Secreting CD4 regulatory T cell %CD4+ T cell || id:ebi-a-GCST90001494	rs2668533	4	54555201	T	C	T	C	-1.92e-06	7.13e-05	0.98	FALSE	rs2668533	rs2668533	NA	NA	NA	NA	TRUE
Secreting CD4 regulatory T cell %CD4+ T cell || id:ebi-a-GCST90001494	rs358809	3	55349822	A	G	A	G	9.49e-05	8.23e-05	0.25	FALSE	rs358809	rs358809	NA	NA	NA	NA	TRUE
Secreting CD4 regulatory T cell %CD4+ T cell || id:ebi-a-GCST90001494	rs6438325	3	116384674	C	A	C	A	6.57e-05	0.000111463	0.56	FALSE	rs6438325	rs6438325	NA	NA	NA	NA	TRUE
Secreting CD4 regulatory T cell %CD4+ T cell || id:ebi-a-GCST90001494	rs73155096	3	149610852	G	C	G	C	-1.35e-05	0.000168849	0.94	FALSE	rs73155096	rs73155096	NA	NA	NA	NA	TRUE
Secreting CD4 regulatory T cell %CD4+ T cell || id:ebi-a-GCST90001494	rs74830391	7	37427289	T	C	T	C	-7.9e-06	0.000115796	0.95	FALSE	rs74830391	rs74830391	NA	NA	NA	NA	TRUE
Secreting CD4 regulatory T cell %CD4+ T cell || id:ebi-a-GCST90001494	rs7651919	3	4597367	T	G	T	G	4.42e-05	7.13e-05	0.54	FALSE	rs7651919	rs7651919	NA	NA	NA	NA	TRUE
Secreting CD4 regulatory T cell %CD4+ T cell || id:ebi-a-GCST90001494	rs7893324	10	6111075	C	T	C	T	8.9e-05	0.000100238	0.37	FALSE	rs7893324	rs7893324	NA	NA	NA	NA	TRUE
Secreting CD4 regulatory T cell %CD4+ T cell || id:ebi-a-GCST90001494	rs9689649	6	162101178	C	A	C	A	2.5e-05	8.51e-05	0.77	FALSE	rs9689649	rs9689649	NA	NA	NA	NA	TRUE
Secreting CD4 regulatory T cell %CD4+ T cell || id:ebi-a-GCST90001494	rs9838548	3	126747367	C	T	C	T	-3.84e-05	8.29e-05	0.64	FALSE	rs9838548	rs9838548	NA	NA	NA	NA	TRUE
CD4+CD8+ T cell %leukocyte || id:ebi-a-GCST90001608	rs117340321	15	42829973	T	G	T	G	-4.66e-05	0.000175367	0.79	FALSE	rs117340321	rs117340321	NA	NA	NA	NA	TRUE
CD4+CD8+ T cell %leukocyte || id:ebi-a-GCST90001608	rs2983457	20	62838443	G	A	G	A	0.000121109	7.19e-05	0.0920005	FALSE	rs2983457	rs2983457	NA	NA	NA	NA	TRUE
CD4+CD8+ T cell %leukocyte || id:ebi-a-GCST90001608	rs3759343	12	6833104	C	T	C	T	0.000164569	0.000109723	0.13	FALSE	rs3759343	rs3759343	NA	NA	NA	NA	TRUE
CD4+CD8+ T cell %leukocyte || id:ebi-a-GCST90001608	rs45551732	5	169816374	T	C	T	C	8.62e-05	0.000141533	0.54	FALSE	rs45551732	rs45551732	NA	NA	NA	NA	TRUE
CD4+CD8+ T cell %leukocyte || id:ebi-a-GCST90001608	rs4966346	15	29054740	G	A	G	A	-2.44e-05	7.75e-05	0.75	FALSE	rs4966346	rs4966346	NA	NA	NA	NA	TRUE
CD4+CD8+ T cell %leukocyte || id:ebi-a-GCST90001608	rs6719918	2	5547219	A	G	A	G	-0.000153091	0.000135054	0.26	FALSE	rs6719918	rs6719918	NA	NA	NA	NA	TRUE
CD4+CD8+ T cell %leukocyte || id:ebi-a-GCST90001608	rs76251345	14	51336044	G	T	G	T	-8.32e-05	0.000148604	0.58	FALSE	rs76251345	rs76251345	NA	NA	NA	NA	TRUE
CD20 on IgD+ CD38dim B cell || id:ebi-a-GCST90001752	rs1007337	22	39781585	T	C	T	C	-1.86e-05	7.63e-05	0.81	FALSE	rs1007337	rs1007337	NA	NA	NA	NA	TRUE
CD20 on IgD+ CD38dim B cell || id:ebi-a-GCST90001752	rs11230624	11	60952231	C	G	C	G	-0.000104111	0.00012126	0.39	FALSE	rs11230624	rs11230624	NA	NA	NA	NA	TRUE
CD20 on IgD+ CD38dim B cell || id:ebi-a-GCST90001752	rs11242780	6	2511559	C	G	C	G	-5.86e-05	8.43e-05	0.49	FALSE	rs11242780	rs11242780	NA	NA	NA	NA	TRUE
CD20 on IgD+ CD38dim B cell || id:ebi-a-GCST90001752	rs113371046	1	17595034	A	G	A	G	-0.000280119	0.000153688	0.0680002	FALSE	rs113371046	rs113371046	NA	NA	NA	NA	TRUE
CD20 on IgD+ CD38dim B cell || id:ebi-a-GCST90001752	rs12042193	1	116031657	G	A	G	A	4.84e-05	7.16e-05	0.5	FALSE	rs12042193	rs12042193	NA	NA	NA	NA	TRUE
CD20 on IgD+ CD38dim B cell || id:ebi-a-GCST90001752	rs12120358	1	161444369	T	A	T	A	-0.000101522	7.32e-05	0.17	FALSE	rs12120358	rs12120358	NA	NA	NA	NA	TRUE
CD20 on IgD+ CD38dim B cell || id:ebi-a-GCST90001752	rs12282477	11	90976338	A	T	A	T	0.000239779	0.000141751	0.0909997	FALSE	rs12282477	rs12282477	NA	NA	NA	NA	TRUE
CD20 on IgD+ CD38dim B cell || id:ebi-a-GCST90001752	rs1293260	1	25709104	G	C	G	C	-0.000127972	7.14e-05	0.0729995	FALSE	rs1293260	rs1293260	NA	NA	NA	NA	FALSE
CD20 on IgD+ CD38dim B cell || id:ebi-a-GCST90001752	rs1306395	2	61076272	C	T	C	T	2.47e-05	7.17e-05	0.73	FALSE	rs1306395	rs1306395	NA	NA	NA	NA	TRUE
CD20 on IgD+ CD38dim B cell || id:ebi-a-GCST90001752	rs17616173	15	86986287	G	A	G	A	0.000168437	0.00010586	0.11	FALSE	rs17616173	rs17616173	NA	NA	NA	NA	TRUE
CD20 on IgD+ CD38dim B cell || id:ebi-a-GCST90001752	rs17763050	17	43903336	A	G	A	G	2.65e-05	8.51e-05	0.760001	FALSE	rs17763050	rs17763050	NA	NA	NA	NA	TRUE
CD20 on IgD+ CD38dim B cell || id:ebi-a-GCST90001752	rs2066399	6	15880540	A	G	A	G	-0.000104374	9.22e-05	0.26	FALSE	rs2066399	rs2066399	NA	NA	NA	NA	TRUE
CD20 on IgD+ CD38dim B cell || id:ebi-a-GCST90001752	rs233493	6	14804334	A	G	A	G	5.27e-06	7.37e-05	0.94	FALSE	rs233493	rs233493	NA	NA	NA	NA	TRUE
CD20 on IgD+ CD38dim B cell || id:ebi-a-GCST90001752	rs34486765	19	49915911	A	G	A	G	-4.95e-05	8.8e-05	0.57	FALSE	rs34486765	rs34486765	NA	NA	NA	NA	TRUE
CD20 on IgD+ CD38dim B cell || id:ebi-a-GCST90001752	rs388354	7	40190449	C	A	C	A	-8.74e-05	7.24e-05	0.23	FALSE	rs388354	rs388354	NA	NA	NA	NA	TRUE
CD20 on IgD+ CD38dim B cell || id:ebi-a-GCST90001752	rs55643835	6	33947909	T	C	T	C	2.99e-05	0.000125051	0.81	FALSE	rs55643835	rs55643835	NA	NA	NA	NA	TRUE
CD20 on IgD+ CD38dim B cell || id:ebi-a-GCST90001752	rs61731791	19	50940778	T	C	T	C	-9.77e-05	0.000178953	0.59	FALSE	rs61731791	rs61731791	NA	NA	NA	NA	TRUE
CD20 on IgD+ CD38dim B cell || id:ebi-a-GCST90001752	rs72836542	6	14091682	T	C	T	C	-2.44e-05	7.89e-05	0.760001	FALSE	rs72836542	rs72836542	NA	NA	NA	NA	TRUE
CD20 on IgD+ CD38dim B cell || id:ebi-a-GCST90001752	rs73086355	20	11850850	A	C	A	C	6.96e-05	0.000129425	0.59	FALSE	rs73086355	rs73086355	NA	NA	NA	NA	TRUE
CD20 on IgD+ CD38dim B cell || id:ebi-a-GCST90001752	rs73154503	3	159871677	C	T	C	T	-4.23e-05	0.000150957	0.780001	FALSE	rs73154503	rs73154503	NA	NA	NA	NA	TRUE
CD20 on IgD+ CD38dim B cell || id:ebi-a-GCST90001752	rs7404890	16	11007193	A	G	A	G	2.09e-05	8.42e-05	0.8	FALSE	rs7404890	rs7404890	NA	NA	NA	NA	TRUE
CD20 on IgD+ CD38dim B cell || id:ebi-a-GCST90001752	rs77612075	5	162820460	T	C	T	C	9.7e-05	0.00015217	0.52	FALSE	rs77612075	rs77612075	NA	NA	NA	NA	TRUE
CD20 on IgD+ CD38dim B cell || id:ebi-a-GCST90001752	rs8025257	15	89600226	C	T	C	T	-4.8e-05	9.37e-05	0.61	FALSE	rs8025257	rs8025257	NA	NA	NA	NA	TRUE
CD20 on IgD+ CD38dim B cell || id:ebi-a-GCST90001752	rs9270560	6	32577814	C	T	C	T	-6.01e-05	7.72e-05	0.44	TRUE	rs9270560	rs673002	T	C	G	T	TRUE
SSC-A on HLA DR+ T cell || id:ebi-a-GCST90002083	rs10742994	11	1810188	T	C	T	C	-0.000141711	7.18e-05	0.0479999	NA	NA	NA	NA	NA	NA	NA	TRUE
SSC-A on HLA DR+ T cell || id:ebi-a-GCST90002083	rs11801958	1	7176679	T	G	T	G	4.19e-06	7.48e-05	0.96	NA	NA	NA	NA	NA	NA	NA	TRUE
SSC-A on HLA DR+ T cell || id:ebi-a-GCST90002083	rs16901165	5	31439859	A	G	A	G	5.72e-05	0.000136044	0.67	NA	NA	NA	NA	NA	NA	NA	TRUE
SSC-A on HLA DR+ T cell || id:ebi-a-GCST90002083	rs2683466	12	32210668	A	G	A	G	-0.000124297	8.71e-05	0.15	NA	NA	NA	NA	NA	NA	NA	TRUE
SSC-A on HLA DR+ T cell || id:ebi-a-GCST90002083	rs34001932	5	133304889	C	A	C	A	5.59e-05	0.000113027	0.62	NA	NA	NA	NA	NA	NA	NA	TRUE
SSC-A on HLA DR+ T cell || id:ebi-a-GCST90002083	rs34705953	3	19997111	T	C	T	C	-0.000166853	8.65e-05	0.0539995	NA	NA	NA	NA	NA	NA	NA	TRUE
SSC-A on HLA DR+ T cell || id:ebi-a-GCST90002083	rs35775925	3	71332550	C	T	C	T	1.16e-05	0.000101909	0.91	NA	NA	NA	NA	NA	NA	NA	TRUE
SSC-A on HLA DR+ T cell || id:ebi-a-GCST90002083	rs3813581	16	79749341	T	C	T	C	2.15e-06	8.47e-05	0.98	NA	NA	NA	NA	NA	NA	NA	TRUE
SSC-A on HLA DR+ T cell || id:ebi-a-GCST90002083	rs4597229	14	38400344	T	C	T	C	4.31e-06	7.29e-05	0.95	NA	NA	NA	NA	NA	NA	NA	TRUE
SSC-A on HLA DR+ T cell || id:ebi-a-GCST90002083	rs4686701	3	185550565	A	G	A	G	0.000112025	7.45e-05	0.13	NA	NA	NA	NA	NA	NA	NA	TRUE
SSC-A on HLA DR+ T cell || id:ebi-a-GCST90002083	rs4924305	15	39159349	A	G	A	G	0.00013348	7.21e-05	0.064	NA	NA	NA	NA	NA	NA	NA	TRUE
SSC-A on HLA DR+ T cell || id:ebi-a-GCST90002083	rs4971333	2	931745	G	A	G	A	0.000100418	7.18e-05	0.16	NA	NA	NA	NA	NA	NA	NA	TRUE
SSC-A on HLA DR+ T cell || id:ebi-a-GCST90002083	rs7740132	6	89807320	A	G	A	G	-5.98e-05	9.57e-05	0.53	NA	NA	NA	NA	NA	NA	NA	TRUE
SSC-A on HLA DR+ T cell || id:ebi-a-GCST90002083	rs9267655	6	31841055	A	G	A	G	-2.03e-05	0.000119505	0.87	NA	NA	NA	NA	NA	NA	NA	TRUE
FSC-A on CD8+ T cell || id:ebi-a-GCST90001974	rs10183338	2	111610816	T	G	T	G	-9.71e-05	7.79e-05	0.21	FALSE	rs10183338	rs10183338	NA	NA	NA	NA	TRUE
FSC-A on CD8+ T cell || id:ebi-a-GCST90001974	rs10191966	2	58932674	G	A	G	A	-6.92e-05	0.000102511	0.5	NA	NA	NA	NA	NA	NA	NA	TRUE
FSC-A on CD8+ T cell || id:ebi-a-GCST90001974	rs10433403	3	117827774	T	C	T	C	-7.68e-05	0.000149646	0.61	NA	NA	NA	NA	NA	NA	NA	TRUE
FSC-A on CD8+ T cell || id:ebi-a-GCST90001974	rs143298995	7	48232877	G	A	G	A	-3.41e-05	8.64e-05	0.69	NA	NA	NA	NA	NA	NA	NA	TRUE
FSC-A on CD8+ T cell || id:ebi-a-GCST90001974	rs1891421	1	208036644	C	T	C	T	-0.000127846	0.000133112	0.34	NA	NA	NA	NA	NA	NA	NA	TRUE
FSC-A on CD8+ T cell || id:ebi-a-GCST90001974	rs240534	11	126214363	G	C	G	C	-2.94e-05	8.69e-05	0.74	NA	NA	NA	NA	NA	NA	NA	TRUE
FSC-A on CD8+ T cell || id:ebi-a-GCST90001974	rs2629824	1	114687316	G	A	G	A	5.16e-05	7.75e-05	0.51	FALSE	rs2629824	rs2629824	NA	NA	NA	NA	TRUE
FSC-A on CD8+ T cell || id:ebi-a-GCST90001974	rs343066	7	35557420	C	A	C	A	9.74e-05	7.19e-05	0.18	NA	NA	NA	NA	NA	NA	NA	TRUE
FSC-A on CD8+ T cell || id:ebi-a-GCST90001974	rs7503544	17	16876852	T	G	T	G	7.66e-06	8.32e-05	0.93	NA	NA	NA	NA	NA	NA	NA	TRUE
FSC-A on CD8+ T cell || id:ebi-a-GCST90001974	rs75425029	9	95851910	G	A	G	A	0.000106631	9.91e-05	0.28	NA	NA	NA	NA	NA	NA	NA	TRUE
FSC-A on CD8+ T cell || id:ebi-a-GCST90001974	rs77789294	14	29178686	C	T	C	T	0.000189759	0.000187709	0.31	NA	NA	NA	NA	NA	NA	NA	TRUE
FSC-A on CD8+ T cell || id:ebi-a-GCST90001974	rs78269918	1	166494041	G	A	G	A	-6.16e-05	0.000152823	0.69	NA	NA	NA	NA	NA	NA	NA	TRUE
FSC-A on CD8+ T cell || id:ebi-a-GCST90001974	rs7852045	9	91833343	A	G	A	G	-1.26e-05	8.39e-05	0.88	NA	NA	NA	NA	NA	NA	NA	TRUE
FSC-A on CD8+ T cell || id:ebi-a-GCST90001974	rs855786	22	37474713	C	T	C	T	0.000135213	7.27e-05	0.0629999	NA	NA	NA	NA	NA	NA	NA	TRUE
BAFF-R on IgD+ CD24- B cell || id:ebi-a-GCST90001704	rs1009544	22	42239348	C	G	C	G	6.15e-06	0.000106419	0.95	FALSE	rs1009544	rs1009544	NA	NA	NA	NA	TRUE
BAFF-R on IgD+ CD24- B cell || id:ebi-a-GCST90001704	rs149153670	2	142280835	C	T	C	T	-0.00017902	0.000180912	0.32	FALSE	rs149153670	rs149153670	NA	NA	NA	NA	TRUE
BAFF-R on IgD+ CD24- B cell || id:ebi-a-GCST90001704	rs1563991	11	37670518	T	G	T	G	-6.86e-05	9.18e-05	0.450001	FALSE	rs1563991	rs1563991	NA	NA	NA	NA	TRUE
BAFF-R on IgD+ CD24- B cell || id:ebi-a-GCST90001704	rs1801274	1	161479745	G	A	G	A	-1.84e-05	7.12e-05	0.8	FALSE	rs1801274	rs1801274	NA	NA	NA	NA	TRUE
BAFF-R on IgD+ CD24- B cell || id:ebi-a-GCST90001704	rs2925323	3	101658926	T	C	T	C	2.98e-05	7.27e-05	0.68	FALSE	rs2925323	rs2925323	NA	NA	NA	NA	TRUE
BAFF-R on IgD+ CD24- B cell || id:ebi-a-GCST90001704	rs2939924	10	132491701	T	C	T	C	-5.42e-05	7.12e-05	0.450001	FALSE	rs2939924	rs2939924	NA	NA	NA	NA	TRUE
BAFF-R on IgD+ CD24- B cell || id:ebi-a-GCST90001704	rs35754161	15	51655048	T	G	T	G	-9.06e-05	7.38e-05	0.22	FALSE	rs35754161	rs35754161	NA	NA	NA	NA	TRUE
BAFF-R on IgD+ CD24- B cell || id:ebi-a-GCST90001704	rs4880914	10	1746219	G	A	G	A	0.000113643	8.72e-05	0.19	FALSE	rs4880914	rs4880914	NA	NA	NA	NA	TRUE
BAFF-R on IgD+ CD24- B cell || id:ebi-a-GCST90001704	rs6680891	1	164083691	T	A	T	A	-1.89e-05	7.63e-05	0.8	FALSE	rs6680891	rs6680891	NA	NA	NA	NA	TRUE
CD38 on IgD+ B cell || id:ebi-a-GCST90001818	rs1164064	3	109462400	A	G	A	G	-2.32e-05	7.24e-05	0.75	FALSE	rs1164064	rs1164064	NA	NA	NA	NA	TRUE
CD38 on IgD+ B cell || id:ebi-a-GCST90001818	rs11763462	7	130342978	G	A	G	A	-7.02e-05	0.000102681	0.49	FALSE	rs11763462	rs11763462	NA	NA	NA	NA	TRUE
CD38 on IgD+ B cell || id:ebi-a-GCST90001818	rs12435334	14	38169407	A	C	A	C	-3.96e-05	7.17e-05	0.58	FALSE	rs12435334	rs12435334	NA	NA	NA	NA	TRUE
CD38 on IgD+ B cell || id:ebi-a-GCST90001818	rs1511039	4	13905535	T	C	T	C	0.000192741	0.000118441	0.1	FALSE	rs1511039	rs1511039	NA	NA	NA	NA	TRUE
CD38 on IgD+ B cell || id:ebi-a-GCST90001818	rs3108001	18	27918590	A	G	A	G	-1.36e-05	7.13e-05	0.85	FALSE	rs3108001	rs3108001	NA	NA	NA	NA	TRUE
CD38 on IgD+ B cell || id:ebi-a-GCST90001818	rs4929931	11	8746684	A	G	A	G	-4.54e-05	7.6e-05	0.55	FALSE	rs4929931	rs4929931	NA	NA	NA	NA	TRUE
CCR2 on granulocyte || id:ebi-a-GCST90002018	rs10200651	2	241986377	T	G	T	G	-6.47e-05	0.000107086	0.55	NA	NA	NA	NA	NA	NA	NA	TRUE
CCR2 on granulocyte || id:ebi-a-GCST90002018	rs112157475	2	195118976	T	C	T	C	-0.000179705	0.000146985	0.22	NA	NA	NA	NA	NA	NA	NA	TRUE
CCR2 on granulocyte || id:ebi-a-GCST90002018	rs114008100	7	151516164	T	G	T	G	-9.8e-06	0.000181327	0.96	NA	NA	NA	NA	NA	NA	NA	TRUE
CCR2 on granulocyte || id:ebi-a-GCST90002018	rs11863231	16	78366298	C	A	C	A	7.94e-05	8.46e-05	0.35	NA	NA	NA	NA	NA	NA	NA	TRUE
CCR2 on granulocyte || id:ebi-a-GCST90002018	rs1493142	4	28732101	T	G	T	G	3.16e-05	7.13e-05	0.66	NA	NA	NA	NA	NA	NA	NA	TRUE
CCR2 on granulocyte || id:ebi-a-GCST90002018	rs17344000	4	129589625	A	G	A	G	5.12e-05	0.000174167	0.77	NA	NA	NA	NA	NA	NA	NA	TRUE
CCR2 on granulocyte || id:ebi-a-GCST90002018	rs1999663	20	31897554	C	G	C	G	8.63e-05	7.13e-05	0.23	NA	NA	NA	NA	NA	NA	NA	FALSE
CCR2 on granulocyte || id:ebi-a-GCST90002018	rs33191	5	158103815	G	A	G	A	-0.000123179	8.2e-05	0.13	NA	NA	NA	NA	NA	NA	NA	TRUE
CCR2 on granulocyte || id:ebi-a-GCST90002018	rs42031	7	92237396	T	A	T	A	-7.3e-05	8.78e-05	0.41	NA	NA	NA	NA	NA	NA	NA	TRUE
CCR2 on granulocyte || id:ebi-a-GCST90002018	rs55670480	1	69727128	T	A	T	A	7.75e-05	7.33e-05	0.29	NA	NA	NA	NA	NA	NA	NA	TRUE
CCR2 on granulocyte || id:ebi-a-GCST90002018	rs7033141	9	72226015	G	C	G	C	-5.22e-05	9.31e-05	0.58	NA	NA	NA	NA	NA	NA	NA	TRUE
CCR2 on granulocyte || id:ebi-a-GCST90002018	rs7611080	3	184120723	G	A	G	A	4.85e-05	8.41e-05	0.56	NA	NA	NA	NA	NA	NA	NA	TRUE
CCR2 on granulocyte || id:ebi-a-GCST90002018	rs78538699	9	31399149	T	G	T	G	-0.000124427	0.000148652	0.4	NA	NA	NA	NA	NA	NA	NA	TRUE
CD45 on Immature Myeloid-Derived Suppressor Cells || id:ebi-a-GCST90002052	rs115457429	3	28872973	G	C	G	C	-7.2e-05	0.000194611	0.709999	NA	NA	NA	NA	NA	NA	NA	TRUE
CD45 on Immature Myeloid-Derived Suppressor Cells || id:ebi-a-GCST90002052	rs12884697	14	61935996	A	G	A	G	-4.61e-05	0.000107832	0.67	NA	NA	NA	NA	NA	NA	NA	TRUE
CD45 on Immature Myeloid-Derived Suppressor Cells || id:ebi-a-GCST90002052	rs273640	19	51725824	T	G	T	G	-2.98e-05	7.2e-05	0.68	NA	NA	NA	NA	NA	NA	NA	TRUE
CD45 on Immature Myeloid-Derived Suppressor Cells || id:ebi-a-GCST90002052	rs34070496	20	16970768	C	T	C	T	-0.000148258	7.41e-05	0.0460002	NA	NA	NA	NA	NA	NA	NA	TRUE
CD45 on Immature Myeloid-Derived Suppressor Cells || id:ebi-a-GCST90002052	rs7351079	19	51574038	G	A	G	A	-4.54e-05	9.37e-05	0.630001	FALSE	rs7351079	rs7351079	NA	NA	NA	NA	TRUE
CD45 on Immature Myeloid-Derived Suppressor Cells || id:ebi-a-GCST90002052	rs9557033	13	99343094	C	T	C	T	-0.000105857	9.57e-05	0.27	NA	NA	NA	NA	NA	NA	NA	TRUE
CD28+ CD45RA+ CD8+ T cell Absolute Count || id:ebi-a-GCST90001690	rs113911480	14	29113167	G	T	G	T	-0.000337999	0.000188876	0.0739997	FALSE	rs113911480	rs113911480	NA	NA	NA	NA	TRUE
CD28+ CD45RA+ CD8+ T cell Absolute Count || id:ebi-a-GCST90001690	rs11896593	2	38925155	C	G	C	G	-6.57e-05	8.95e-05	0.46	FALSE	rs11896593	rs11896593	NA	NA	NA	NA	TRUE
CD28+ CD45RA+ CD8+ T cell Absolute Count || id:ebi-a-GCST90001690	rs2629830	1	114684259	G	C	G	C	3.25e-05	7.82e-05	0.68	FALSE	rs2629830	rs2629830	NA	NA	NA	NA	TRUE
CD28+ CD45RA+ CD8+ T cell Absolute Count || id:ebi-a-GCST90001690	rs2853995	6	31333019	C	T	C	T	-9.6e-05	8.53e-05	0.26	FALSE	rs2853995	rs2853995	NA	NA	NA	NA	TRUE
CD28+ CD45RA+ CD8+ T cell Absolute Count || id:ebi-a-GCST90001690	rs4849134	2	111615015	G	A	G	A	-3.74e-06	7.87e-05	0.96	FALSE	rs4849134	rs4849134	NA	NA	NA	NA	TRUE
CD28+ CD45RA+ CD8+ T cell Absolute Count || id:ebi-a-GCST90001690	rs62229789	20	50100758	T	C	T	C	0.000330831	0.000189951	0.0819993	FALSE	rs62229789	rs62229789	NA	NA	NA	NA	TRUE
CD28+ CD45RA+ CD8+ T cell Absolute Count || id:ebi-a-GCST90001690	rs72826622	6	20193704	T	C	T	C	0.000242725	0.000146217	0.0969996	FALSE	rs72826622	rs72826622	NA	NA	NA	NA	TRUE
CD28+ CD45RA+ CD8+ T cell Absolute Count || id:ebi-a-GCST90001690	rs73926977	2	38260823	G	A	G	A	1.78e-05	0.000139736	0.9	FALSE	rs73926977	rs73926977	NA	NA	NA	NA	TRUE
CD28+ CD45RA+ CD8+ T cell Absolute Count || id:ebi-a-GCST90001690	rs78908164	2	127884901	T	G	T	G	-0.000104326	0.000161694	0.52	FALSE	rs78908164	rs78908164	NA	NA	NA	NA	TRUE
HLA DR+ T cell%lymphocyte || id:ebi-a-GCST90001620	rs10244964	7	46432552	T	G	T	G	-0.000271575	0.000188031	0.15	FALSE	rs10244964	rs10244964	NA	NA	NA	NA	TRUE
HLA DR+ T cell%lymphocyte || id:ebi-a-GCST90001620	rs10787670	10	118187405	C	T	C	T	-1.62e-05	0.000125136	0.9	FALSE	rs10787670	rs10787670	NA	NA	NA	NA	TRUE
HLA DR+ T cell%lymphocyte || id:ebi-a-GCST90001620	rs10788105	10	122390777	A	G	A	G	1.16e-05	9.53e-05	0.9	FALSE	rs10788105	rs10788105	NA	NA	NA	NA	TRUE
HLA DR+ T cell%lymphocyte || id:ebi-a-GCST90001620	rs11054779	12	12458534	T	G	T	G	0.000161916	0.000150443	0.28	TRUE	rs11054779	rs10845527	T	G	G	A	TRUE
HLA DR+ T cell%lymphocyte || id:ebi-a-GCST90001620	rs11070458	15	45771751	T	C	T	C	-5.15e-05	0.000157647	0.74	FALSE	rs11070458	rs11070458	NA	NA	NA	NA	TRUE
HLA DR+ T cell%lymphocyte || id:ebi-a-GCST90001620	rs140410174	19	1671156	T	C	T	C	6.38e-05	0.000191092	0.74	FALSE	rs140410174	rs140410174	NA	NA	NA	NA	TRUE
HLA DR+ T cell%lymphocyte || id:ebi-a-GCST90001620	rs144674286	9	101028704	A	G	A	G	3.6e-05	0.000125728	0.77	FALSE	rs144674286	rs144674286	NA	NA	NA	NA	TRUE
HLA DR+ T cell%lymphocyte || id:ebi-a-GCST90001620	rs2414178	15	53001538	C	T	C	T	-4.07e-05	8.65e-05	0.64	FALSE	rs2414178	rs2414178	NA	NA	NA	NA	TRUE
HLA DR+ T cell%lymphocyte || id:ebi-a-GCST90001620	rs3087456	16	10970902	A	G	A	G	1.7e-05	8.15e-05	0.83	FALSE	rs3087456	rs3087456	NA	NA	NA	NA	TRUE
HLA DR+ T cell%lymphocyte || id:ebi-a-GCST90001620	rs506151	13	110882752	T	C	T	C	-0.000274265	0.000171615	0.11	FALSE	rs506151	rs506151	NA	NA	NA	NA	TRUE
HLA DR+ T cell%lymphocyte || id:ebi-a-GCST90001620	rs542160	11	107676543	T	C	T	C	8.92e-05	7.13e-05	0.21	FALSE	rs542160	rs542160	NA	NA	NA	NA	TRUE
HLA DR+ T cell%lymphocyte || id:ebi-a-GCST90001620	rs67501806	2	158891420	A	T	A	T	-9.9e-05	0.000104732	0.34	FALSE	rs67501806	rs67501806	NA	NA	NA	NA	TRUE
HLA DR+ T cell%lymphocyte || id:ebi-a-GCST90001620	rs68174286	6	32503204	T	C	T	C	-9.2e-06	7.18e-05	0.9	FALSE	rs68174286	rs68174286	NA	NA	NA	NA	TRUE
HLA DR+ T cell%lymphocyte || id:ebi-a-GCST90001620	rs7032773	9	117645562	T	C	T	C	-5.58e-05	7.21e-05	0.44	FALSE	rs7032773	rs7032773	NA	NA	NA	NA	TRUE
HLA DR+ T cell%lymphocyte || id:ebi-a-GCST90001620	rs7088079	10	3066899	A	G	A	G	0.000272183	0.000161977	0.0929994	FALSE	rs7088079	rs7088079	NA	NA	NA	NA	TRUE
HLA DR+ T cell%lymphocyte || id:ebi-a-GCST90001620	rs7294683	12	126542791	G	A	G	A	4.87e-05	7.18e-05	0.5	FALSE	rs7294683	rs7294683	NA	NA	NA	NA	TRUE
HLA DR+ T cell%lymphocyte || id:ebi-a-GCST90001620	rs9526689	13	51299267	A	G	A	G	0.000260146	0.000138918	0.061	FALSE	rs9526689	rs9526689	NA	NA	NA	NA	TRUE
CD4 on resting CD4 regulatory T cell || id:ebi-a-GCST90002064	rs11615628	12	6903631	A	G	A	G	4.27e-05	7.78e-05	0.58	NA	NA	NA	NA	NA	NA	NA	TRUE
CD4 on resting CD4 regulatory T cell || id:ebi-a-GCST90002064	rs11646104	16	82621799	C	G	C	G	-0.000155738	0.000154646	0.31	NA	NA	NA	NA	NA	NA	NA	TRUE
CD4 on resting CD4 regulatory T cell || id:ebi-a-GCST90002064	rs2368500	2	241021276	A	C	A	C	4.7e-05	7.11e-05	0.51	NA	NA	NA	NA	NA	NA	NA	TRUE
CD4 on resting CD4 regulatory T cell || id:ebi-a-GCST90002064	rs2844608	6	31247414	T	C	T	C	-8.29e-05	7.33e-05	0.26	NA	NA	NA	NA	NA	NA	NA	TRUE
CD4 on resting CD4 regulatory T cell || id:ebi-a-GCST90002064	rs4793163	17	40680934	A	G	A	G	8.55e-05	8.37e-05	0.31	NA	NA	NA	NA	NA	NA	NA	TRUE
CD4 on resting CD4 regulatory T cell || id:ebi-a-GCST90002064	rs61908390	12	6015632	A	G	A	G	3.98e-05	9.56e-05	0.68	NA	NA	NA	NA	NA	NA	NA	TRUE
CD4 on resting CD4 regulatory T cell || id:ebi-a-GCST90002064	rs6724611	2	46180188	A	T	A	T	-4.66e-05	0.0001598	0.77	NA	NA	NA	NA	NA	NA	NA	TRUE
CD4 on resting CD4 regulatory T cell || id:ebi-a-GCST90002064	rs8011224	14	65969670	A	T	A	T	7.63e-05	7.56e-05	0.31	NA	NA	NA	NA	NA	NA	NA	TRUE
CD4 on resting CD4 regulatory T cell || id:ebi-a-GCST90002064	rs9294327	6	85782234	A	T	A	T	-6.57e-05	0.000131801	0.62	NA	NA	NA	NA	NA	NA	NA	TRUE
CD4+ CD8dim T cell %lymphocyte || id:ebi-a-GCST90001610	rs10858526	12	87314863	A	C	A	C	-7.75e-05	7.18e-05	0.28	TRUE	rs10858526	rs11104192	C	A	A	C	TRUE
CD4+ CD8dim T cell %lymphocyte || id:ebi-a-GCST90001610	rs10880825	12	45991896	A	C	A	C	-4.47e-06	7.37e-05	0.95	FALSE	rs10880825	rs10880825	NA	NA	NA	NA	TRUE
CD4+ CD8dim T cell %lymphocyte || id:ebi-a-GCST90001610	rs111693583	16	28583610	T	C	T	C	0.000123376	7.31e-05	0.0920005	FALSE	rs111693583	rs111693583	NA	NA	NA	NA	TRUE
CD4+ CD8dim T cell %lymphocyte || id:ebi-a-GCST90001610	rs150052968	3	42526600	C	T	C	T	5.66e-05	7.81e-05	0.47	TRUE	rs150052968	rs420851	C	T	G	C	TRUE
CD4+ CD8dim T cell %lymphocyte || id:ebi-a-GCST90001610	rs17530643	1	83469264	G	A	G	A	-8.96e-05	0.000119207	0.450001	FALSE	rs17530643	rs17530643	NA	NA	NA	NA	TRUE
CD4+ CD8dim T cell %lymphocyte || id:ebi-a-GCST90001610	rs2338695	8	90257990	T	C	T	C	-0.000129463	7.82e-05	0.0980009	FALSE	rs2338695	rs2338695	NA	NA	NA	NA	TRUE
CD4+ CD8dim T cell %lymphocyte || id:ebi-a-GCST90001610	rs2816843	1	90384101	G	A	G	A	1.36e-05	7.88e-05	0.86	FALSE	rs2816843	rs2816843	NA	NA	NA	NA	TRUE
CD4+ CD8dim T cell %lymphocyte || id:ebi-a-GCST90001610	rs28366280	6	32560262	G	A	G	A	0.000253938	9.34e-05	0.00659994	FALSE	rs28366280	rs28366280	NA	NA	NA	NA	TRUE
CD4+ CD8dim T cell %lymphocyte || id:ebi-a-GCST90001610	rs28521508	15	84131989	G	A	G	A	8.93e-06	7.15e-05	0.9	FALSE	rs28521508	rs28521508	NA	NA	NA	NA	TRUE
CD4+ CD8dim T cell %lymphocyte || id:ebi-a-GCST90001610	rs35290870	2	87023103	C	G	C	G	-6.62e-05	8.18e-05	0.42	FALSE	rs35290870	rs35290870	NA	NA	NA	NA	TRUE
CD4+ CD8dim T cell %lymphocyte || id:ebi-a-GCST90001610	rs4959028	6	32383138	G	A	G	A	-0.000273832	0.000170181	0.11	FALSE	rs4959028	rs4959028	NA	NA	NA	NA	TRUE
CD4+ CD8dim T cell %lymphocyte || id:ebi-a-GCST90001610	rs511713	11	128099099	A	G	A	G	-7.79e-05	7.83e-05	0.32	FALSE	rs511713	rs511713	NA	NA	NA	NA	TRUE
CD4+ CD8dim T cell %lymphocyte || id:ebi-a-GCST90001610	rs73729106	6	32514288	T	G	T	G	-2.44e-05	7.3e-05	0.74	FALSE	rs73729106	rs73729106	NA	NA	NA	NA	TRUE
CD4+ CD8dim T cell %lymphocyte || id:ebi-a-GCST90001610	rs755884	6	160524578	G	C	G	C	-5.38e-05	7.93e-05	0.5	FALSE	rs755884	rs755884	NA	NA	NA	NA	TRUE
CD4+ CD8dim T cell %lymphocyte || id:ebi-a-GCST90001610	rs78510378	7	154998925	G	A	G	A	-7.25e-06	0.00013402	0.96	FALSE	rs78510378	rs78510378	NA	NA	NA	NA	TRUE
CD4+ CD8dim T cell %lymphocyte || id:ebi-a-GCST90001610	rs79131379	6	33133040	A	G	A	G	9.58e-06	0.000127707	0.94	FALSE	rs79131379	rs79131379	NA	NA	NA	NA	TRUE
CD4+ CD8dim T cell %lymphocyte || id:ebi-a-GCST90001610	rs903881	16	16206042	T	C	T	C	8.5e-05	9.45e-05	0.37	FALSE	rs903881	rs903881	NA	NA	NA	NA	TRUE
CD8 on HLA DR+ CD8+ T cell || id:ebi-a-GCST90002060	rs10234570	7	10875345	T	C	T	C	-2.9e-05	7.15e-05	0.68	NA	NA	NA	NA	NA	NA	NA	TRUE
CD8 on HLA DR+ CD8+ T cell || id:ebi-a-GCST90002060	rs11128659	3	13833365	G	C	G	C	0.000161853	7.77e-05	0.0369999	NA	NA	NA	NA	NA	NA	NA	TRUE
CD8 on HLA DR+ CD8+ T cell || id:ebi-a-GCST90002060	rs117660790	14	28384801	C	T	C	T	-2.7e-05	0.000149567	0.86	NA	NA	NA	NA	NA	NA	NA	TRUE
CD8 on HLA DR+ CD8+ T cell || id:ebi-a-GCST90002060	rs11964370	6	75445964	A	G	A	G	-0.000240138	0.000191602	0.21	NA	NA	NA	NA	NA	NA	NA	TRUE
CD8 on HLA DR+ CD8+ T cell || id:ebi-a-GCST90002060	rs12602418	17	9678294	G	C	G	C	0.000109601	9.42e-05	0.24	NA	NA	NA	NA	NA	NA	NA	TRUE
CD8 on HLA DR+ CD8+ T cell || id:ebi-a-GCST90002060	rs1376775	2	121385142	G	A	G	A	0.000146873	0.000116897	0.21	NA	NA	NA	NA	NA	NA	NA	TRUE
CD8 on HLA DR+ CD8+ T cell || id:ebi-a-GCST90002060	rs2523402	6	29699156	C	T	C	T	0.000130363	7.24e-05	0.0719996	NA	NA	NA	NA	NA	NA	NA	TRUE
CD8 on HLA DR+ CD8+ T cell || id:ebi-a-GCST90002060	rs2523882	6	31042217	T	C	T	C	-3.06e-05	8.13e-05	0.709999	NA	NA	NA	NA	NA	NA	NA	TRUE
CD8 on HLA DR+ CD8+ T cell || id:ebi-a-GCST90002060	rs3020726	2	87016506	G	A	G	A	-0.000103883	9.74e-05	0.29	NA	NA	NA	NA	NA	NA	NA	TRUE
CD8 on HLA DR+ CD8+ T cell || id:ebi-a-GCST90002060	rs3131290	6	32183175	A	G	A	G	-9.17e-05	7.31e-05	0.21	NA	NA	NA	NA	NA	NA	NA	TRUE
CD8 on HLA DR+ CD8+ T cell || id:ebi-a-GCST90002060	rs55778875	2	12312863	C	T	C	T	4.21e-05	0.000112776	0.709999	NA	NA	NA	NA	NA	NA	NA	TRUE
CD8 on HLA DR+ CD8+ T cell || id:ebi-a-GCST90002060	rs56350470	19	53813407	T	C	T	C	-0.00023991	0.00010046	0.017	FALSE	rs56350470	rs56350470	NA	NA	NA	NA	TRUE
CD8 on HLA DR+ CD8+ T cell || id:ebi-a-GCST90002060	rs7258589	19	18701499	T	C	T	C	-7.54e-05	8.24e-05	0.36	NA	NA	NA	NA	NA	NA	NA	TRUE
CD8 on HLA DR+ CD8+ T cell || id:ebi-a-GCST90002060	rs75208356	10	67768125	A	T	A	T	-0.0001556	0.000102469	0.13	NA	NA	NA	NA	NA	NA	NA	TRUE
CD8 on HLA DR+ CD8+ T cell || id:ebi-a-GCST90002060	rs79120070	3	96895394	A	T	A	T	-2.67e-05	0.000161295	0.87	NA	NA	NA	NA	NA	NA	NA	TRUE
CD8 on HLA DR+ CD8+ T cell || id:ebi-a-GCST90002060	rs9926812	16	88811418	T	C	T	C	4.67e-05	7.17e-05	0.51	NA	NA	NA	NA	NA	NA	NA	TRUE
CD8 on HLA DR+ CD8+ T cell || id:ebi-a-GCST90002060	rs9987823	9	38394541	T	G	T	G	0.000310539	0.000157383	0.0479999	NA	NA	NA	NA	NA	NA	NA	TRUE
Central Memory CD8+ T cell %T cell || id:ebi-a-GCST90001550	rs10865142	2	38892836	C	T	C	T	8.36e-05	8.38e-05	0.32	FALSE	rs10865142	rs10865142	NA	NA	NA	NA	TRUE
Central Memory CD8+ T cell %T cell || id:ebi-a-GCST90001550	rs10868399	9	88852829	G	A	G	A	-2.15e-06	0.000103411	0.98	TRUE	rs10868399	rs7852879	G	A	G	A	TRUE
Central Memory CD8+ T cell %T cell || id:ebi-a-GCST90001550	rs117410040	7	155951234	G	A	G	A	-0.000162817	0.000179132	0.36	FALSE	rs117410040	rs117410040	NA	NA	NA	NA	TRUE
Central Memory CD8+ T cell %T cell || id:ebi-a-GCST90001550	rs140690408	16	53339004	T	C	T	C	-0.000240515	8.84e-05	0.00649995	FALSE	rs140690408	rs140690408	NA	NA	NA	NA	TRUE
Central Memory CD8+ T cell %T cell || id:ebi-a-GCST90001550	rs173262	16	12230161	T	C	T	C	1.53e-06	7.94e-05	0.98	FALSE	rs173262	rs173262	NA	NA	NA	NA	TRUE
Central Memory CD8+ T cell %T cell || id:ebi-a-GCST90001550	rs192459369	9	10726150	G	T	G	T	-0.000242945	0.000183581	0.19	FALSE	rs192459369	rs192459369	NA	NA	NA	NA	TRUE
Central Memory CD8+ T cell %T cell || id:ebi-a-GCST90001550	rs34353535	19	45038267	A	G	A	G	-8.08e-05	0.000131761	0.54	FALSE	rs34353535	rs34353535	NA	NA	NA	NA	TRUE
Central Memory CD8+ T cell %T cell || id:ebi-a-GCST90001550	rs35069110	7	157454257	A	G	A	G	6.27e-05	7.13e-05	0.38	FALSE	rs35069110	rs35069110	NA	NA	NA	NA	TRUE
Central Memory CD8+ T cell %T cell || id:ebi-a-GCST90001550	rs4702732	5	10806765	G	A	G	A	-4.37e-05	0.000106398	0.68	FALSE	rs4702732	rs4702732	NA	NA	NA	NA	TRUE
Central Memory CD8+ T cell %T cell || id:ebi-a-GCST90001550	rs56392104	16	11828567	A	G	A	G	2.92e-06	0.000145113	0.98	FALSE	rs56392104	rs56392104	NA	NA	NA	NA	TRUE
Central Memory CD8+ T cell %T cell || id:ebi-a-GCST90001550	rs59708244	11	121805674	A	G	A	G	5.5e-05	9.07e-05	0.54	FALSE	rs59708244	rs59708244	NA	NA	NA	NA	TRUE
Central Memory CD8+ T cell %T cell || id:ebi-a-GCST90001550	rs61735519	22	45749966	C	G	C	G	0.000404702	0.000153246	0.00830004	FALSE	rs61735519	rs61735519	NA	NA	NA	NA	TRUE
Central Memory CD8+ T cell %T cell || id:ebi-a-GCST90001550	rs75442393	8	2918034	A	C	A	C	-0.000168552	0.000119927	0.16	FALSE	rs75442393	rs75442393	NA	NA	NA	NA	TRUE
Central Memory CD8+ T cell %T cell || id:ebi-a-GCST90001550	rs7819099	8	144992862	G	A	G	A	-2.65e-05	7.2e-05	0.709999	FALSE	rs7819099	rs7819099	NA	NA	NA	NA	TRUE
Central Memory CD8+ T cell %T cell || id:ebi-a-GCST90001550	rs78708224	7	26455241	C	T	C	T	2.22e-06	0.000161477	0.99	FALSE	rs78708224	rs78708224	NA	NA	NA	NA	TRUE
Central Memory CD8+ T cell %T cell || id:ebi-a-GCST90001550	rs8003606	14	68973250	T	G	T	G	-0.000158228	9.18e-05	0.0850002	FALSE	rs8003606	rs8003606	NA	NA	NA	NA	TRUE
CD66b++ myeloid cell Absolute Count || id:ebi-a-GCST90001529	rs10419309	19	52141162	G	A	G	A	1.01e-05	7.83e-05	0.9	TRUE	rs10419309	rs12460111	G	A	G	A	TRUE
CD66b++ myeloid cell Absolute Count || id:ebi-a-GCST90001529	rs1047483	5	52249612	T	A	T	A	-3.42e-05	7.2e-05	0.630001	FALSE	rs1047483	rs1047483	NA	NA	NA	NA	FALSE
CD66b++ myeloid cell Absolute Count || id:ebi-a-GCST90001529	rs10803923	2	179931060	C	T	C	T	-8.17e-05	0.000116997	0.48	FALSE	rs10803923	rs10803923	NA	NA	NA	NA	TRUE
CD66b++ myeloid cell Absolute Count || id:ebi-a-GCST90001529	rs11114486	12	80908134	A	C	A	C	-1.91e-05	7.58e-05	0.8	TRUE	rs11114486	rs11114491	C	A	T	C	TRUE
CD66b++ myeloid cell Absolute Count || id:ebi-a-GCST90001529	rs11218704	11	122458787	G	A	G	A	-2.72e-05	0.000150488	0.86	FALSE	rs11218704	rs11218704	NA	NA	NA	NA	TRUE
CD66b++ myeloid cell Absolute Count || id:ebi-a-GCST90001529	rs12239179	1	198979818	T	C	T	C	2.78e-05	8.34e-05	0.74	TRUE	rs12239179	rs1124025	C	T	C	G	TRUE
CD66b++ myeloid cell Absolute Count || id:ebi-a-GCST90001529	rs16979810	20	18935780	T	C	T	C	3.09e-05	9.86e-05	0.75	FALSE	rs16979810	rs16979810	NA	NA	NA	NA	TRUE
CD66b++ myeloid cell Absolute Count || id:ebi-a-GCST90001529	rs1899009	12	74096868	G	A	G	A	-4.65e-05	8.25e-05	0.57	FALSE	rs1899009	rs1899009	NA	NA	NA	NA	TRUE
CD66b++ myeloid cell Absolute Count || id:ebi-a-GCST90001529	rs2070901	1	161185058	T	G	T	G	1.02e-05	8.01e-05	0.9	FALSE	rs2070901	rs2070901	NA	NA	NA	NA	TRUE
CD66b++ myeloid cell Absolute Count || id:ebi-a-GCST90001529	rs2630166	3	60042425	G	C	G	C	-0.000113064	7.88e-05	0.15	FALSE	rs2630166	rs2630166	NA	NA	NA	NA	TRUE
CD66b++ myeloid cell Absolute Count || id:ebi-a-GCST90001529	rs2911266	16	89509001	T	C	T	C	-0.000145315	8.66e-05	0.0929994	FALSE	rs2911266	rs2911266	NA	NA	NA	NA	TRUE
CD66b++ myeloid cell Absolute Count || id:ebi-a-GCST90001529	rs59277927	2	223074399	A	C	A	C	-1.07e-05	8.85e-05	0.9	FALSE	rs59277927	rs59277927	NA	NA	NA	NA	TRUE
CD66b++ myeloid cell Absolute Count || id:ebi-a-GCST90001529	rs71536865	7	11873259	T	G	T	G	0.000133589	0.000136359	0.33	FALSE	rs71536865	rs71536865	NA	NA	NA	NA	TRUE
CD8dim T cell %T cell || id:ebi-a-GCST90001597	rs111748563	19	17901533	G	A	G	A	-5.94e-05	0.00018908	0.75	FALSE	rs111748563	rs111748563	NA	NA	NA	NA	TRUE
CD8dim T cell %T cell || id:ebi-a-GCST90001597	rs112072415	11	33183043	A	T	A	T	-2.27e-05	0.000136433	0.87	FALSE	rs112072415	rs112072415	NA	NA	NA	NA	TRUE
CD8dim T cell %T cell || id:ebi-a-GCST90001597	rs112505246	6	100951913	C	T	C	T	-1.49e-05	0.000192553	0.94	TRUE	rs112505246	rs75595527	C	T	A	C	TRUE
CD8dim T cell %T cell || id:ebi-a-GCST90001597	rs12871857	13	26527159	T	C	T	C	7.28e-05	0.000118282	0.54	FALSE	rs12871857	rs12871857	NA	NA	NA	NA	TRUE
CD8dim T cell %T cell || id:ebi-a-GCST90001597	rs17700958	14	56993406	A	T	A	T	9.14e-05	0.00018317	0.62	FALSE	rs17700958	rs17700958	NA	NA	NA	NA	TRUE
CD8dim T cell %T cell || id:ebi-a-GCST90001597	rs2937553	5	36473128	G	A	G	A	-8e-05	8.6e-05	0.35	FALSE	rs2937553	rs2937553	NA	NA	NA	NA	TRUE
CD8dim T cell %T cell || id:ebi-a-GCST90001597	rs62287820	3	155664429	G	A	G	A	-0.000164839	0.000161243	0.31	FALSE	rs62287820	rs62287820	NA	NA	NA	NA	TRUE
CD8dim T cell %T cell || id:ebi-a-GCST90001597	rs7274761	20	60128452	G	A	G	A	8.06e-05	0.000166618	0.630001	FALSE	rs7274761	rs7274761	NA	NA	NA	NA	TRUE
CD8dim T cell %T cell || id:ebi-a-GCST90001597	rs79086781	6	100526652	T	C	T	C	5.58e-06	0.000183355	0.98	FALSE	rs79086781	rs79086781	NA	NA	NA	NA	TRUE
CD8dim T cell %T cell || id:ebi-a-GCST90001597	rs8022863	14	77628472	G	A	G	A	-0.000152972	7.41e-05	0.0389996	FALSE	rs8022863	rs8022863	NA	NA	NA	NA	TRUE
CD8dim T cell %T cell || id:ebi-a-GCST90001597	rs9457418	6	159051908	T	C	T	C	0.000116984	7.97e-05	0.14	FALSE	rs9457418	rs9457418	NA	NA	NA	NA	TRUE
HLA DR on HLA DR+ T cell || id:ebi-a-GCST90002113	rs116985795	13	105513838	A	G	A	G	-0.000169799	0.000129603	0.19	NA	NA	NA	NA	NA	NA	NA	TRUE
HLA DR on HLA DR+ T cell || id:ebi-a-GCST90002113	rs117406069	10	130262493	A	C	A	C	-7.58e-05	0.000148425	0.61	NA	NA	NA	NA	NA	NA	NA	TRUE
HLA DR on HLA DR+ T cell || id:ebi-a-GCST90002113	rs11931648	4	117545645	C	T	C	T	-8.12e-06	7.47e-05	0.91	NA	NA	NA	NA	NA	NA	NA	TRUE
HLA DR on HLA DR+ T cell || id:ebi-a-GCST90002113	rs12449199	16	10968440	G	T	G	T	9.04e-06	7.86e-05	0.91	NA	NA	NA	NA	NA	NA	NA	TRUE
HLA DR on HLA DR+ T cell || id:ebi-a-GCST90002113	rs2027912	14	107045318	C	T	C	T	9.68e-06	7.39e-05	0.9	NA	NA	NA	NA	NA	NA	NA	TRUE
HLA DR on HLA DR+ T cell || id:ebi-a-GCST90002113	rs246230	16	16132880	T	C	T	C	-4.5e-05	0.000103012	0.66	NA	NA	NA	NA	NA	NA	NA	TRUE
HLA DR on HLA DR+ T cell || id:ebi-a-GCST90002113	rs2526231	5	128296872	T	A	T	A	-2.79e-05	0.000189161	0.88	NA	NA	NA	NA	NA	NA	NA	TRUE
HLA DR on HLA DR+ T cell || id:ebi-a-GCST90002113	rs2584732	18	11025325	A	G	A	G	1.84e-05	7.14e-05	0.8	NA	NA	NA	NA	NA	NA	NA	TRUE
HLA DR on HLA DR+ T cell || id:ebi-a-GCST90002113	rs34590422	2	192127400	A	C	A	C	-7.53e-05	7.33e-05	0.3	NA	NA	NA	NA	NA	NA	NA	TRUE
HLA DR on HLA DR+ T cell || id:ebi-a-GCST90002113	rs4565150	4	6517066	C	T	C	T	6.61e-05	7.23e-05	0.36	NA	NA	NA	NA	NA	NA	NA	TRUE
HLA DR on HLA DR+ T cell || id:ebi-a-GCST90002113	rs4588375	3	161826111	T	A	T	A	-2.68e-05	7.54e-05	0.719999	NA	NA	NA	NA	NA	NA	NA	TRUE
HLA DR on HLA DR+ T cell || id:ebi-a-GCST90002113	rs55899966	20	361668	T	C	T	C	6.98e-05	0.000127809	0.58	NA	NA	NA	NA	NA	NA	NA	TRUE
HLA DR on HLA DR+ T cell || id:ebi-a-GCST90002113	rs609101	1	181413584	T	C	T	C	-0.00016238	0.000108146	0.13	NA	NA	NA	NA	NA	NA	NA	TRUE
HLA DR on HLA DR+ T cell || id:ebi-a-GCST90002113	rs7211380	17	64206768	G	A	G	A	1.48e-05	0.000141762	0.92	NA	NA	NA	NA	NA	NA	NA	TRUE
Central Memory CD8+ T cell Absolute Count || id:ebi-a-GCST90001548	rs116293582	3	152670506	C	T	C	T	-8.52e-05	0.000160523	0.6	FALSE	rs116293582	rs116293582	NA	NA	NA	NA	TRUE
Central Memory CD8+ T cell Absolute Count || id:ebi-a-GCST90001548	rs117534688	17	31444517	T	C	T	C	8.24e-05	0.000176822	0.64	FALSE	rs117534688	rs117534688	NA	NA	NA	NA	TRUE
Central Memory CD8+ T cell Absolute Count || id:ebi-a-GCST90001548	rs12149562	16	12222651	C	T	C	T	-0.000210191	0.000182172	0.25	FALSE	rs12149562	rs12149562	NA	NA	NA	NA	TRUE
Central Memory CD8+ T cell Absolute Count || id:ebi-a-GCST90001548	rs13290078	9	27934690	A	G	A	G	-0.000105744	0.000109022	0.33	FALSE	rs13290078	rs13290078	NA	NA	NA	NA	TRUE
Central Memory CD8+ T cell Absolute Count || id:ebi-a-GCST90001548	rs3179285	17	41486966	T	G	T	G	2.77e-05	0.00015716	0.86	TRUE	rs3179285	rs8066572	T	G	C	A	TRUE
Central Memory CD8+ T cell Absolute Count || id:ebi-a-GCST90001548	rs4565951	12	108304102	T	C	T	C	5.37e-06	0.000140664	0.97	FALSE	rs4565951	rs4565951	NA	NA	NA	NA	TRUE
Central Memory CD8+ T cell Absolute Count || id:ebi-a-GCST90001548	rs57031530	6	97286991	T	C	T	C	0.000115002	8.31e-05	0.17	FALSE	rs57031530	rs57031530	NA	NA	NA	NA	TRUE
Central Memory CD8+ T cell Absolute Count || id:ebi-a-GCST90001548	rs59128750	7	68448742	A	C	A	C	1.52e-05	0.000120449	0.9	FALSE	rs59128750	rs59128750	NA	NA	NA	NA	TRUE
Central Memory CD8+ T cell Absolute Count || id:ebi-a-GCST90001548	rs6073949	20	44531878	A	G	A	G	-1.26e-05	7.64e-05	0.87	FALSE	rs6073949	rs6073949	NA	NA	NA	NA	TRUE
Central Memory CD8+ T cell Absolute Count || id:ebi-a-GCST90001548	rs61735519	22	45749966	C	G	C	G	0.000404702	0.000153246	0.00830004	FALSE	rs61735519	rs61735519	NA	NA	NA	NA	TRUE
Central Memory CD8+ T cell Absolute Count || id:ebi-a-GCST90001548	rs62047982	16	53154832	T	C	T	C	-5.95e-05	8.21e-05	0.47	FALSE	rs62047982	rs62047982	NA	NA	NA	NA	TRUE
Central Memory CD8+ T cell Absolute Count || id:ebi-a-GCST90001548	rs71467473	11	69919703	A	G	A	G	-0.000198852	0.00013127	0.13	FALSE	rs71467473	rs71467473	NA	NA	NA	NA	TRUE
Central Memory CD8+ T cell Absolute Count || id:ebi-a-GCST90001548	rs7723922	5	171961688	T	C	T	C	0.000118153	8.18e-05	0.15	FALSE	rs7723922	rs7723922	NA	NA	NA	NA	TRUE
Central Memory CD8+ T cell Absolute Count || id:ebi-a-GCST90001548	rs78160658	16	4623421	T	C	T	C	-9.27e-05	0.000142307	0.51	FALSE	rs78160658	rs78160658	NA	NA	NA	NA	TRUE
Central Memory CD8+ T cell Absolute Count || id:ebi-a-GCST90001548	rs78389248	3	29218896	A	G	A	G	0.000431251	0.000186369	0.021	FALSE	rs78389248	rs78389248	NA	NA	NA	NA	TRUE
Central Memory CD8+ T cell Absolute Count || id:ebi-a-GCST90001548	rs78805150	5	52037812	A	T	A	T	-8.3e-05	0.000168408	0.62	FALSE	rs78805150	rs78805150	NA	NA	NA	NA	TRUE
Central Memory CD8+ T cell Absolute Count || id:ebi-a-GCST90001548	rs8079667	17	70743564	C	T	C	T	-3.91e-06	8.05e-05	0.96	FALSE	rs8079667	rs8079667	NA	NA	NA	NA	TRUE
Central Memory CD8+ T cell Absolute Count || id:ebi-a-GCST90001548	rs9924010	16	7398995	A	G	A	G	2.77e-06	0.000113022	0.98	FALSE	rs9924010	rs9924010	NA	NA	NA	NA	TRUE
CD25 on IgD+ CD38- B cell || id:ebi-a-GCST90001780	rs12139506	1	61376720	G	A	G	A	-6.9e-05	0.000152212	0.649999	FALSE	rs12139506	rs12139506	NA	NA	NA	NA	TRUE
CD25 on IgD+ CD38- B cell || id:ebi-a-GCST90001780	rs2139146	2	15014620	T	C	T	C	3.55e-05	0.000119164	0.77	FALSE	rs2139146	rs2139146	NA	NA	NA	NA	TRUE
CD25 on IgD+ CD38- B cell || id:ebi-a-GCST90001780	rs3793662	9	95886051	T	C	T	C	1.2e-06	9.13e-05	0.99	FALSE	rs3793662	rs3793662	NA	NA	NA	NA	TRUE
CD25 on IgD+ CD38- B cell || id:ebi-a-GCST90001780	rs77154655	3	16255245	C	T	C	T	2.33e-05	0.000159386	0.88	FALSE	rs77154655	rs77154655	NA	NA	NA	NA	TRUE
CD64 on CD14+ CD16- monocyte || id:ebi-a-GCST90001987	rs112755578	1	149716369	G	A	G	A	0.000194655	0.000148621	0.19	NA	NA	NA	NA	NA	NA	NA	TRUE
CD64 on CD14+ CD16- monocyte || id:ebi-a-GCST90001987	rs1146114	12	63713121	C	T	C	T	3.66e-05	7.14e-05	0.61	NA	NA	NA	NA	NA	NA	NA	TRUE
CD64 on CD14+ CD16- monocyte || id:ebi-a-GCST90001987	rs116275309	1	150863650	A	G	A	G	-0.000111388	0.000184022	0.54	NA	NA	NA	NA	NA	NA	NA	TRUE
CD64 on CD14+ CD16- monocyte || id:ebi-a-GCST90001987	rs11934532	4	182164089	G	A	G	A	-0.000124031	8.09e-05	0.13	NA	NA	NA	NA	NA	NA	NA	TRUE
CD64 on CD14+ CD16- monocyte || id:ebi-a-GCST90001987	rs1320440	14	101333700	C	T	C	T	-0.000112044	0.00016017	0.48	NA	NA	NA	NA	NA	NA	NA	TRUE
CD64 on CD14+ CD16- monocyte || id:ebi-a-GCST90001987	rs145828126	1	120233380	A	G	A	G	-1.44e-05	0.000137033	0.92	NA	NA	NA	NA	NA	NA	NA	TRUE
CD64 on CD14+ CD16- monocyte || id:ebi-a-GCST90001987	rs150145799	1	149738590	C	T	C	T	0.000201766	0.000135884	0.14	NA	NA	NA	NA	NA	NA	NA	TRUE
CD64 on CD14+ CD16- monocyte || id:ebi-a-GCST90001987	rs1560982	4	184826026	A	G	A	G	-5.27e-05	7.32e-05	0.47	NA	NA	NA	NA	NA	NA	NA	TRUE
CD64 on CD14+ CD16- monocyte || id:ebi-a-GCST90001987	rs16960068	17	64692068	A	G	A	G	-0.000115523	0.000142692	0.42	NA	NA	NA	NA	NA	NA	NA	TRUE
CD64 on CD14+ CD16- monocyte || id:ebi-a-GCST90001987	rs1801274	1	161479745	G	A	G	A	-1.84e-05	7.12e-05	0.8	FALSE	rs1801274	rs1801274	NA	NA	NA	NA	TRUE
CD64 on CD14+ CD16- monocyte || id:ebi-a-GCST90001987	rs1919458	10	13876322	C	A	C	A	5.81e-05	9.17e-05	0.53	NA	NA	NA	NA	NA	NA	NA	TRUE
CD64 on CD14+ CD16- monocyte || id:ebi-a-GCST90001987	rs406130	19	11940761	A	G	A	G	-0.000108393	7.12e-05	0.13	NA	NA	NA	NA	NA	NA	NA	TRUE
CD64 on CD14+ CD16- monocyte || id:ebi-a-GCST90001987	rs58902422	14	39342923	G	A	G	A	3.74e-05	0.000155861	0.81	NA	NA	NA	NA	NA	NA	NA	TRUE
CD64 on CD14+ CD16- monocyte || id:ebi-a-GCST90001987	rs610249	1	109692641	A	G	A	G	-1.42e-05	7.15e-05	0.84	NA	NA	NA	NA	NA	NA	NA	TRUE
CD64 on CD14+ CD16- monocyte || id:ebi-a-GCST90001987	rs627319	11	62247621	C	G	C	G	-0.000182235	0.000181651	0.32	NA	NA	NA	NA	NA	NA	NA	TRUE
CD64 on CD14+ CD16- monocyte || id:ebi-a-GCST90001987	rs6780007	3	55074425	T	A	T	A	8.35e-05	7.4e-05	0.26	NA	NA	NA	NA	NA	NA	NA	TRUE
CD64 on CD14+ CD16- monocyte || id:ebi-a-GCST90001987	rs72705789	1	162501593	T	G	T	G	0.000287207	0.000130709	0.0280001	NA	NA	NA	NA	NA	NA	NA	TRUE
CD64 on CD14+ CD16- monocyte || id:ebi-a-GCST90001987	rs76405727	1	119909416	T	A	T	A	0.000147563	0.000177356	0.41	NA	NA	NA	NA	NA	NA	NA	TRUE
CD64 on CD14+ CD16- monocyte || id:ebi-a-GCST90001987	rs766041	1	165432190	C	A	C	A	-1.83e-05	0.00016122	0.91	NA	NA	NA	NA	NA	NA	NA	TRUE
CD40 on CD14+ CD16- monocyte || id:ebi-a-GCST90001980	rs10887024	10	123688152	T	A	T	A	-4.47e-05	7.64e-05	0.56	NA	NA	NA	NA	NA	NA	NA	TRUE
CD40 on CD14+ CD16- monocyte || id:ebi-a-GCST90001980	rs117608122	7	152197572	C	T	C	T	-3.03e-05	0.000154987	0.84	NA	NA	NA	NA	NA	NA	NA	TRUE
CD40 on CD14+ CD16- monocyte || id:ebi-a-GCST90001980	rs118170720	11	26568364	T	C	T	C	0.000334944	0.000188261	0.0749998	NA	NA	NA	NA	NA	NA	NA	TRUE
CD40 on CD14+ CD16- monocyte || id:ebi-a-GCST90001980	rs1801274	1	161479745	G	A	G	A	-1.84e-05	7.12e-05	0.8	FALSE	rs1801274	rs1801274	NA	NA	NA	NA	TRUE
CD40 on CD14+ CD16- monocyte || id:ebi-a-GCST90001980	rs3780804	9	136598128	G	T	G	T	0.000159494	9.33e-05	0.0870001	NA	NA	NA	NA	NA	NA	NA	TRUE
CD40 on CD14+ CD16- monocyte || id:ebi-a-GCST90001980	rs3813611	1	161068240	A	G	A	G	0.000102687	7.3e-05	0.16	NA	NA	NA	NA	NA	NA	NA	TRUE
CD40 on CD14+ CD16- monocyte || id:ebi-a-GCST90001980	rs4894541	3	172015532	G	C	G	C	-0.00012552	7.19e-05	0.0810009	NA	NA	NA	NA	NA	NA	NA	FALSE
CD40 on CD14+ CD16- monocyte || id:ebi-a-GCST90001980	rs57041960	20	44074651	C	A	C	A	1.33e-05	0.000105647	0.9	NA	NA	NA	NA	NA	NA	NA	TRUE
CD40 on CD14+ CD16- monocyte || id:ebi-a-GCST90001980	rs60629714	9	95889160	C	T	C	T	-2.96e-05	8.94e-05	0.74	NA	NA	NA	NA	NA	NA	NA	TRUE
CD40 on CD14+ CD16- monocyte || id:ebi-a-GCST90001980	rs6713465	2	231251562	A	C	A	C	0.000115752	7.72e-05	0.13	NA	NA	NA	NA	NA	NA	NA	TRUE
CD40 on CD14+ CD16- monocyte || id:ebi-a-GCST90001980	rs745307	20	44747086	A	G	A	G	5.81e-05	8.02e-05	0.47	NA	NA	NA	NA	NA	NA	NA	TRUE
CD40 on CD14+ CD16- monocyte || id:ebi-a-GCST90001980	rs76949305	10	24729568	C	T	C	T	-2.28e-05	0.000145023	0.88	NA	NA	NA	NA	NA	NA	NA	TRUE
CD40 on CD14+ CD16- monocyte || id:ebi-a-GCST90001980	rs9954245	18	73881725	C	T	C	T	0.00012824	8.62e-05	0.14	NA	NA	NA	NA	NA	NA	NA	TRUE
CD45RA on naive CD8+ T cell || id:ebi-a-GCST90002100	rs12027761	1	247974959	T	C	T	C	-0.000101354	0.00010641	0.34	NA	NA	NA	NA	NA	NA	NA	TRUE
CD45RA on naive CD8+ T cell || id:ebi-a-GCST90002100	rs12712613	2	38948860	T	G	T	G	-9.34e-06	7.16e-05	0.9	NA	NA	NA	NA	NA	NA	NA	TRUE
CD45RA on naive CD8+ T cell || id:ebi-a-GCST90002100	rs1709408	15	22517225	G	T	G	T	-0.000129879	0.000189562	0.49	NA	NA	NA	NA	NA	NA	NA	TRUE
CD45RA on naive CD8+ T cell || id:ebi-a-GCST90002100	rs2620762	12	68003886	A	T	A	T	-7.56e-05	8.03e-05	0.35	NA	NA	NA	NA	NA	NA	NA	TRUE
CD45RA on naive CD8+ T cell || id:ebi-a-GCST90002100	rs2993668	1	11394782	T	C	T	C	9.17e-05	7.19e-05	0.2	NA	NA	NA	NA	NA	NA	NA	TRUE
CD45RA on naive CD8+ T cell || id:ebi-a-GCST90002100	rs3762058	9	116842333	T	C	T	C	-0.000117393	0.00016792	0.48	NA	NA	NA	NA	NA	NA	NA	TRUE
CD45RA on naive CD8+ T cell || id:ebi-a-GCST90002100	rs3812450	8	69349596	C	T	C	T	-9.76e-05	0.000142593	0.49	NA	NA	NA	NA	NA	NA	NA	TRUE
CD45RA on naive CD8+ T cell || id:ebi-a-GCST90002100	rs61875926	11	8705528	G	C	G	C	-0.000129813	0.000119469	0.28	NA	NA	NA	NA	NA	NA	NA	TRUE
CD45RA on naive CD8+ T cell || id:ebi-a-GCST90002100	rs6587385	1	248047301	C	T	C	T	5.5e-06	7.44e-05	0.94	TRUE	rs6587385	rs12037526	T	C	T	C	TRUE
CD45RA on naive CD8+ T cell || id:ebi-a-GCST90002100	rs7217643	17	62402769	C	T	C	T	-4.72e-05	8.36e-05	0.57	NA	NA	NA	NA	NA	NA	NA	TRUE
CD45RA on naive CD8+ T cell || id:ebi-a-GCST90002100	rs7239526	18	65414267	T	C	T	C	-0.000103812	9.76e-05	0.29	NA	NA	NA	NA	NA	NA	NA	TRUE
CD45RA on naive CD8+ T cell || id:ebi-a-GCST90002100	rs72845213	17	61280212	G	T	G	T	3.03e-05	0.000143973	0.83	NA	NA	NA	NA	NA	NA	NA	TRUE
CD45RA on naive CD8+ T cell || id:ebi-a-GCST90002100	rs79003654	5	180639067	T	C	T	C	0.000103428	0.000145753	0.48	NA	NA	NA	NA	NA	NA	NA	TRUE
CD20 on CD24+ CD27+ B cell || id:ebi-a-GCST90001745	rs11187166	10	94516008	T	C	T	C	-0.000298335	9.65e-05	0.002	FALSE	rs11187166	rs11187166	NA	NA	NA	NA	TRUE
CD20 on CD24+ CD27+ B cell || id:ebi-a-GCST90001745	rs111896387	12	45116844	T	C	T	C	0.000198531	0.000133621	0.14	FALSE	rs111896387	rs111896387	NA	NA	NA	NA	TRUE
CD20 on CD24+ CD27+ B cell || id:ebi-a-GCST90001745	rs114915558	5	98564385	G	A	G	A	-0.000339339	0.000175421	0.0530005	FALSE	rs114915558	rs114915558	NA	NA	NA	NA	TRUE
CD20 on CD24+ CD27+ B cell || id:ebi-a-GCST90001745	rs12554596	9	37002142	G	A	G	A	-3.8e-05	8.82e-05	0.67	FALSE	rs12554596	rs12554596	NA	NA	NA	NA	TRUE
CD20 on CD24+ CD27+ B cell || id:ebi-a-GCST90001745	rs13080324	3	111952407	A	C	A	C	-1.71e-05	7.52e-05	0.82	FALSE	rs13080324	rs13080324	NA	NA	NA	NA	TRUE
CD20 on CD24+ CD27+ B cell || id:ebi-a-GCST90001745	rs149695230	11	60288804	G	T	G	T	0.000202661	0.000134878	0.13	FALSE	rs149695230	rs149695230	NA	NA	NA	NA	TRUE
CD20 on CD24+ CD27+ B cell || id:ebi-a-GCST90001745	rs179212	16	19308868	C	T	C	T	6.66e-06	0.000148481	0.96	FALSE	rs179212	rs179212	NA	NA	NA	NA	TRUE
CD20 on CD24+ CD27+ B cell || id:ebi-a-GCST90001745	rs2114442	4	100832060	T	C	T	C	-8.51e-05	7.19e-05	0.24	FALSE	rs2114442	rs2114442	NA	NA	NA	NA	TRUE
CD20 on CD24+ CD27+ B cell || id:ebi-a-GCST90001745	rs2578469	12	4101401	A	G	A	G	-2.78e-05	8.01e-05	0.73	FALSE	rs2578469	rs2578469	NA	NA	NA	NA	TRUE
CD20 on CD24+ CD27+ B cell || id:ebi-a-GCST90001745	rs295654	5	58109742	T	C	T	C	-8.4e-05	7.14e-05	0.24	TRUE	rs295654	rs2176266	C	T	G	A	TRUE
CD20 on CD24+ CD27+ B cell || id:ebi-a-GCST90001745	rs55809481	19	49872521	C	T	C	T	-0.00017307	8.27e-05	0.0359998	FALSE	rs55809481	rs55809481	NA	NA	NA	NA	TRUE
CD20 on CD24+ CD27+ B cell || id:ebi-a-GCST90001745	rs61731791	19	50940778	T	C	T	C	-9.77e-05	0.000178953	0.59	FALSE	rs61731791	rs61731791	NA	NA	NA	NA	TRUE
CD20 on CD24+ CD27+ B cell || id:ebi-a-GCST90001745	rs61958965	13	72232674	T	C	T	C	0.000526306	0.000204948	0.01	FALSE	rs61958965	rs61958965	NA	NA	NA	NA	TRUE
CD20 on CD24+ CD27+ B cell || id:ebi-a-GCST90001745	rs62340965	4	190508875	A	T	A	T	-3.06e-05	0.00012179	0.8	FALSE	rs62340965	rs62340965	NA	NA	NA	NA	TRUE
CD20 on CD24+ CD27+ B cell || id:ebi-a-GCST90001745	rs6459417	6	15858996	T	C	T	C	-0.000122394	0.000124426	0.33	FALSE	rs6459417	rs6459417	NA	NA	NA	NA	TRUE
CD20 on CD24+ CD27+ B cell || id:ebi-a-GCST90001745	rs6922309	6	31321238	C	G	C	G	-4.43e-05	0.000147344	0.760001	FALSE	rs6922309	rs6922309	NA	NA	NA	NA	TRUE
CD20 on CD24+ CD27+ B cell || id:ebi-a-GCST90001745	rs7035906	9	95898832	A	G	A	G	3.91e-05	0.000151927	0.8	FALSE	rs7035906	rs7035906	NA	NA	NA	NA	TRUE
CD20 on CD24+ CD27+ B cell || id:ebi-a-GCST90001745	rs7128035	11	268078	C	T	C	T	0.000132907	8.01e-05	0.0969996	FALSE	rs7128035	rs7128035	NA	NA	NA	NA	TRUE
CD20 on CD24+ CD27+ B cell || id:ebi-a-GCST90001745	rs74621542	11	60166613	C	T	C	T	0.000184812	0.000128158	0.15	FALSE	rs74621542	rs74621542	NA	NA	NA	NA	TRUE
CD20 on CD24+ CD27+ B cell || id:ebi-a-GCST90001745	rs77612075	5	162820460	T	C	T	C	9.7e-05	0.00015217	0.52	FALSE	rs77612075	rs77612075	NA	NA	NA	NA	TRUE
CD20 on CD24+ CD27+ B cell || id:ebi-a-GCST90001745	rs9400057	6	107162216	A	G	A	G	8.18e-05	0.000154751	0.6	FALSE	rs9400057	rs9400057	NA	NA	NA	NA	TRUE
CD66b on Granulocytic Myeloid-Derived Suppressor Cells || id:ebi-a-GCST90001837	rs10864377	1	9066695	T	C	T	C	-5.01e-05	7.54e-05	0.51	FALSE	rs10864377	rs10864377	NA	NA	NA	NA	TRUE
CD66b on Granulocytic Myeloid-Derived Suppressor Cells || id:ebi-a-GCST90001837	rs11136666	8	3663762	A	G	A	G	8.24e-05	7.23e-05	0.25	FALSE	rs11136666	rs11136666	NA	NA	NA	NA	TRUE
CD66b on Granulocytic Myeloid-Derived Suppressor Cells || id:ebi-a-GCST90001837	rs12496184	3	32299237	C	G	C	G	4.52e-05	7.18e-05	0.53	FALSE	rs12496184	rs12496184	NA	NA	NA	NA	FALSE
CD66b on Granulocytic Myeloid-Derived Suppressor Cells || id:ebi-a-GCST90001837	rs13189938	5	60852845	G	A	G	A	-0.000143536	0.000140863	0.31	FALSE	rs13189938	rs13189938	NA	NA	NA	NA	TRUE
CD66b on Granulocytic Myeloid-Derived Suppressor Cells || id:ebi-a-GCST90001837	rs1404536	3	65517450	T	C	T	C	4.81e-05	7.29e-05	0.51	FALSE	rs1404536	rs1404536	NA	NA	NA	NA	TRUE
CD66b on Granulocytic Myeloid-Derived Suppressor Cells || id:ebi-a-GCST90001837	rs2160808	18	28147641	G	C	G	C	6.08e-05	9.37e-05	0.52	FALSE	rs2160808	rs2160808	NA	NA	NA	NA	TRUE
CD66b on Granulocytic Myeloid-Derived Suppressor Cells || id:ebi-a-GCST90001837	rs2724786	10	12451399	C	T	C	T	-0.000114762	7.94e-05	0.15	FALSE	rs2724786	rs2724786	NA	NA	NA	NA	TRUE
CD66b on Granulocytic Myeloid-Derived Suppressor Cells || id:ebi-a-GCST90001837	rs320439	1	213634267	A	G	A	G	8.9e-05	8.43e-05	0.29	TRUE	rs320439	rs35216713	A	G	T	C	TRUE
CD66b on Granulocytic Myeloid-Derived Suppressor Cells || id:ebi-a-GCST90001837	rs35066493	9	86717077	T	G	T	G	-0.00015973	0.000101347	0.12	FALSE	rs35066493	rs35066493	NA	NA	NA	NA	TRUE
CD66b on Granulocytic Myeloid-Derived Suppressor Cells || id:ebi-a-GCST90001837	rs61194862	8	97223147	T	C	T	C	4.42e-05	0.000156253	0.780001	FALSE	rs61194862	rs61194862	NA	NA	NA	NA	TRUE
CD66b on Granulocytic Myeloid-Derived Suppressor Cells || id:ebi-a-GCST90001837	rs62442507	7	2279645	T	C	T	C	-0.000130179	8.4e-05	0.12	FALSE	rs62442507	rs62442507	NA	NA	NA	NA	TRUE
CD66b on Granulocytic Myeloid-Derived Suppressor Cells || id:ebi-a-GCST90001837	rs74149325	1	240277599	G	A	G	A	-0.000123433	0.000127131	0.33	FALSE	rs74149325	rs74149325	NA	NA	NA	NA	TRUE
CD66b on Granulocytic Myeloid-Derived Suppressor Cells || id:ebi-a-GCST90001837	rs9296300	6	39458150	T	A	T	A	-0.00013606	9.62e-05	0.16	FALSE	rs9296300	rs9296300	NA	NA	NA	NA	TRUE
CD19 on IgD+ B cell || id:ebi-a-GCST90001741	rs10518007	4	67702525	T	A	T	A	0.000147649	9.78e-05	0.13	FALSE	rs10518007	rs10518007	NA	NA	NA	NA	TRUE
[truncated: 4,058 more rows]
