# Supplementary material for: Relationships between immune cells, blood metabolites, and intrahepatic cholangiocarcinoma: a Mendelian randomization study with experimental validation
Source: Front Cell Dev Biol. 2026 May 22;14:1836249. doi: 10.3389/fcell.2026.1836249 (PMC13236900; doi:10.3389/fcell.2026.1836249)
Supplement: Supplementary file 2 [file Table3.xlsx]

## Sheet: Sheet1
Supplementary Table 3: MR analysis of all immune cell on ICC
exposure	method	nsnp	b	se	pval	lo_ci	up_ci	or	or_lci95	or_uci95
CD39+ resting CD4 regulatory T cell Absolute Count || id:ebi-a-GCST90001483	MR Egger	4	0.000144438	0.000882205	0.884998	-0.00158468	0.00187356	1.00014	0.998417	1.00188
CD39+ resting CD4 regulatory T cell Absolute Count || id:ebi-a-GCST90001483	Weighted median	4	-0.000344477	0.000313686	0.272136	-0.000959302	0.000270348	0.999656	0.999041	1.00027
CD39+ resting CD4 regulatory T cell Absolute Count || id:ebi-a-GCST90001483	Inverse variance weighted	4	-0.000158785	0.000272185	0.559642	-0.000692268	0.000374697	0.999841	0.999308	1.00037
CD39+ resting CD4 regulatory T cell Absolute Count || id:ebi-a-GCST90001483	Simple mode	4	-0.000457842	0.000502625	0.429508	-0.00144299	0.000527304	0.999542	0.998558	1.00053
CD39+ resting CD4 regulatory T cell Absolute Count || id:ebi-a-GCST90001483	Weighted mode	4	-0.000476153	0.000465983	0.382076	-0.00138948	0.000437173	0.999524	0.998611	1.00044
CD39+ resting CD4 regulatory T cell %resting CD4 regulatory T cell || id:ebi-a-GCST90001484	MR Egger	13	9.61e-05	0.000504779	0.852471	-0.000893261	0.00108547	1.0001	0.999107	1.00109
CD39+ resting CD4 regulatory T cell %resting CD4 regulatory T cell || id:ebi-a-GCST90001484	Weighted median	13	-8.47e-05	0.000198612	0.66976	-0.000473983	0.000304576	0.999915	0.999526	1.0003
CD39+ resting CD4 regulatory T cell %resting CD4 regulatory T cell || id:ebi-a-GCST90001484	Inverse variance weighted	13	8.16e-05	0.000150284	0.58714	-0.000212954	0.000376158	1.00008	0.999787	1.00038
CD39+ resting CD4 regulatory T cell %resting CD4 regulatory T cell || id:ebi-a-GCST90001484	Simple mode	13	-8.92e-05	0.00035369	0.805189	-0.000782418	0.000604049	0.999911	0.999218	1.0006
CD39+ resting CD4 regulatory T cell %resting CD4 regulatory T cell || id:ebi-a-GCST90001484	Weighted mode	13	-0.000136432	0.000267635	0.619458	-0.000660998	0.000388133	0.999864	0.999339	1.00039
CD39+ resting CD4 regulatory T cell %CD4 regulatory T cell || id:ebi-a-GCST90001485	MR Egger	10	-0.000143945	0.000124928	0.282495	-0.000388804	0.000100914	0.999856	0.999611	1.0001
CD39+ resting CD4 regulatory T cell %CD4 regulatory T cell || id:ebi-a-GCST90001485	Weighted median	10	-0.000140228	9.93e-05	0.15771	-0.000334767	5.43e-05	0.99986	0.999665	1.00005
CD39+ resting CD4 regulatory T cell %CD4 regulatory T cell || id:ebi-a-GCST90001485	Inverse variance weighted	10	-0.000160044	9.5e-05	0.0921193	-0.000346282	2.62e-05	0.99984	0.999654	1.00003
CD39+ resting CD4 regulatory T cell %CD4 regulatory T cell || id:ebi-a-GCST90001485	Simple mode	10	-0.000496004	0.000277397	0.107399	-0.0010397	4.77e-05	0.999504	0.998961	1.00005
CD39+ resting CD4 regulatory T cell %CD4 regulatory T cell || id:ebi-a-GCST90001485	Weighted mode	10	-0.000127791	0.000101641	0.2403	-0.000327008	7.14e-05	0.999872	0.999673	1.00007
Activated CD4 regulatory T cell Absolute Count || id:ebi-a-GCST90001486	MR Egger	8	-0.000822665	0.000611953	0.227438	-0.00202209	0.000376762	0.999178	0.99798	1.00038
Activated CD4 regulatory T cell Absolute Count || id:ebi-a-GCST90001486	Weighted median	8	-0.000155196	0.000302348	0.607739	-0.000747797	0.000437405	0.999845	0.999252	1.00044
Activated CD4 regulatory T cell Absolute Count || id:ebi-a-GCST90001486	Inverse variance weighted	8	-6.95e-05	0.00028142	0.805032	-0.000621048	0.000482117	0.999931	0.999379	1.00048
Activated CD4 regulatory T cell Absolute Count || id:ebi-a-GCST90001486	Simple mode	8	-0.000430893	0.000503379	0.42033	-0.00141752	0.000555729	0.999569	0.998583	1.00056
Activated CD4 regulatory T cell Absolute Count || id:ebi-a-GCST90001486	Weighted mode	8	-0.000279291	0.000362161	0.46583	-0.000989126	0.000430545	0.999721	0.999011	1.00043
Activated CD4 regulatory T cell %CD4 regulatory T cell || id:ebi-a-GCST90001487	MR Egger	15	-2.58e-05	0.000515823	0.960824	-0.00103684	0.000985184	0.999974	0.998964	1.00099
Activated CD4 regulatory T cell %CD4 regulatory T cell || id:ebi-a-GCST90001487	Weighted median	15	0.000384181	0.000196536	0.0506111	-1.03e-06	0.000769391	1.00038	0.999999	1.00077
Activated CD4 regulatory T cell %CD4 regulatory T cell || id:ebi-a-GCST90001487	Inverse variance weighted	15	0.000492546	0.000153346	0.00131815	0.000191989	0.000793104	1.00049	1.00019	1.00079
Activated CD4 regulatory T cell %CD4 regulatory T cell || id:ebi-a-GCST90001487	Simple mode	15	0.000368371	0.000345098	0.303836	-0.000308022	0.00104476	1.00037	0.999692	1.00105
Activated CD4 regulatory T cell %CD4 regulatory T cell || id:ebi-a-GCST90001487	Weighted mode	15	0.000361564	0.000308981	0.261463	-0.000244039	0.000967166	1.00036	0.999756	1.00097
Activated CD4 regulatory T cell %CD4+ T cell || id:ebi-a-GCST90001488	MR Egger	10	3.01e-05	0.000186908	0.875917	-0.000336206	0.000396473	1.00003	0.999664	1.0004
Activated CD4 regulatory T cell %CD4+ T cell || id:ebi-a-GCST90001488	Weighted median	10	8.4e-05	0.000160418	0.600676	-0.000230452	0.000398387	1.00008	0.99977	1.0004
Activated CD4 regulatory T cell %CD4+ T cell || id:ebi-a-GCST90001488	Inverse variance weighted	10	4.14e-05	0.00011982	0.730006	-0.000193495	0.000276199	1.00004	0.999807	1.00028
Activated CD4 regulatory T cell %CD4+ T cell || id:ebi-a-GCST90001488	Simple mode	10	0.000102144	0.000286629	0.729781	-0.00045965	0.000663937	1.0001	0.99954	1.00066
Activated CD4 regulatory T cell %CD4+ T cell || id:ebi-a-GCST90001488	Weighted mode	10	0.000133228	0.000185603	0.491082	-0.000230553	0.00049701	1.00013	0.999769	1.0005
CD39+ activated CD4 regulatory T cell Absolute Count || id:ebi-a-GCST90001489	MR Egger	21	-0.000510455	0.000240096	0.0468293	-0.000981044	-3.99e-05	0.99949	0.999019	0.99996
CD39+ activated CD4 regulatory T cell Absolute Count || id:ebi-a-GCST90001489	Weighted median	21	-0.000224889	0.00014073	0.110038	-0.00050072	5.09e-05	0.999775	0.999499	1.00005
CD39+ activated CD4 regulatory T cell Absolute Count || id:ebi-a-GCST90001489	Inverse variance weighted	21	-0.000169857	0.000108334	0.116905	-0.000382193	4.25e-05	0.99983	0.999618	1.00004
CD39+ activated CD4 regulatory T cell Absolute Count || id:ebi-a-GCST90001489	Simple mode	21	-0.000201156	0.000215591	0.361926	-0.000623715	0.000221403	0.999799	0.999376	1.00022
CD39+ activated CD4 regulatory T cell Absolute Count || id:ebi-a-GCST90001489	Weighted mode	21	-0.00024107	0.000167183	0.164792	-0.000568748	8.66e-05	0.999759	0.999431	1.00009
CD39+ activated CD4 regulatory T cell %activated CD4 regulatory T cell || id:ebi-a-GCST90001490	MR Egger	3	-0.00121449	0.000799947	0.370797	-0.00278238	0.000353409	0.998786	0.997221	1.00035
CD39+ activated CD4 regulatory T cell %activated CD4 regulatory T cell || id:ebi-a-GCST90001490	Weighted median	3	-3.61e-05	0.000379381	0.924188	-0.00077969	0.000707486	0.999964	0.999221	1.00071
CD39+ activated CD4 regulatory T cell %activated CD4 regulatory T cell || id:ebi-a-GCST90001490	Inverse variance weighted	3	-0.000332294	0.000364346	0.361754	-0.00104641	0.000381825	0.999668	0.998954	1.00038
CD39+ activated CD4 regulatory T cell %activated CD4 regulatory T cell || id:ebi-a-GCST90001490	Simple mode	3	4.87e-05	0.000527139	0.934788	-0.000984475	0.00108191	1.00005	0.999016	1.00108
CD39+ activated CD4 regulatory T cell %activated CD4 regulatory T cell || id:ebi-a-GCST90001490	Weighted mode	3	0.000103521	0.000547897	0.867574	-0.000970358	0.0011774	1.0001	0.99903	1.00118
CD39+ activated CD4 regulatory T cell %CD4 regulatory T cell || id:ebi-a-GCST90001491	MR Egger	16	-0.000290186	0.000183048	0.135221	-0.000648961	6.86e-05	0.99971	0.999351	1.00007
CD39+ activated CD4 regulatory T cell %CD4 regulatory T cell || id:ebi-a-GCST90001491	Weighted median	16	-0.000164122	0.000146402	0.262275	-0.00045107	0.000122827	0.999836	0.999549	1.00012
CD39+ activated CD4 regulatory T cell %CD4 regulatory T cell || id:ebi-a-GCST90001491	Inverse variance weighted	16	-7.47e-05	0.000104975	0.476952	-0.000280412	0.000131092	0.999925	0.99972	1.00013
CD39+ activated CD4 regulatory T cell %CD4 regulatory T cell || id:ebi-a-GCST90001491	Simple mode	16	-0.000129203	0.000213051	0.553289	-0.000546784	0.000288377	0.999871	0.999453	1.00029
CD39+ activated CD4 regulatory T cell %CD4 regulatory T cell || id:ebi-a-GCST90001491	Weighted mode	16	-0.000153879	0.000162358	0.358264	-0.0004721	0.000164343	0.999846	0.999528	1.00016
Secreting CD4 regulatory T cell Absolute Count || id:ebi-a-GCST90001492	MR Egger	9	0.000164194	0.000180369	0.39292	-0.00018933	0.000517718	1.00016	0.999811	1.00052
Secreting CD4 regulatory T cell Absolute Count || id:ebi-a-GCST90001492	Weighted median	9	0.000113418	0.000135777	0.403533	-0.000152705	0.000379542	1.00011	0.999847	1.00038
Secreting CD4 regulatory T cell Absolute Count || id:ebi-a-GCST90001492	Inverse variance weighted	9	-4.34e-05	0.000138335	0.75379	-0.000314526	0.000227749	0.999957	0.999686	1.00023
Secreting CD4 regulatory T cell Absolute Count || id:ebi-a-GCST90001492	Simple mode	9	-0.000639663	0.000407106	0.154768	-0.00143759	0.000158265	0.999361	0.998563	1.00016
Secreting CD4 regulatory T cell Absolute Count || id:ebi-a-GCST90001492	Weighted mode	9	0.000162078	0.000146248	0.299963	-0.000124569	0.000448724	1.00016	0.999875	1.00045
Secreting CD4 regulatory T cell %CD4 regulatory T cell || id:ebi-a-GCST90001493	MR Egger	10	0.000140308	0.000103204	0.21106	-6.2e-05	0.000342588	1.00014	0.999938	1.00034
Secreting CD4 regulatory T cell %CD4 regulatory T cell || id:ebi-a-GCST90001493	Weighted median	10	9.97e-05	9.31e-05	0.284319	-8.28e-05	0.000282161	1.0001	0.999917	1.00028
Secreting CD4 regulatory T cell %CD4 regulatory T cell || id:ebi-a-GCST90001493	Inverse variance weighted	10	8.94e-05	8.31e-05	0.282321	-7.36e-05	0.000252336	1.00009	0.999926	1.00025
Secreting CD4 regulatory T cell %CD4 regulatory T cell || id:ebi-a-GCST90001493	Simple mode	10	-5.16e-06	0.000189007	0.978808	-0.000375617	0.000365293	0.999995	0.999624	1.00037
Secreting CD4 regulatory T cell %CD4 regulatory T cell || id:ebi-a-GCST90001493	Weighted mode	10	9.93e-05	9.26e-05	0.311475	-8.22e-05	0.000280697	1.0001	0.999918	1.00028
Secreting CD4 regulatory T cell %CD4+ T cell || id:ebi-a-GCST90001494	MR Egger	15	0.000147043	0.000106793	0.191792	-6.23e-05	0.000356357	1.00015	0.999938	1.00036
Secreting CD4 regulatory T cell %CD4+ T cell || id:ebi-a-GCST90001494	Weighted median	15	8.34e-05	9.82e-05	0.396059	-0.000109164	0.000275895	1.00008	0.999891	1.00028
Secreting CD4 regulatory T cell %CD4+ T cell || id:ebi-a-GCST90001494	Inverse variance weighted	15	1.94e-05	8.1e-05	0.810934	-0.000139376	0.000178128	1.00002	0.999861	1.00018
Secreting CD4 regulatory T cell %CD4+ T cell || id:ebi-a-GCST90001494	Simple mode	15	-0.000138016	0.000224942	0.549343	-0.000578902	0.000302869	0.999862	0.999421	1.0003
Secreting CD4 regulatory T cell %CD4+ T cell || id:ebi-a-GCST90001494	Weighted mode	15	0.000100218	9.41e-05	0.304961	-8.42e-05	0.000284681	1.0001	0.999916	1.00028
CD39+ secreting CD4 regulatory T cell Absolute Count || id:ebi-a-GCST90001495	MR Egger	16	-0.000508949	0.000511413	0.336538	-0.00151132	0.00049342	0.999491	0.99849	1.00049
CD39+ secreting CD4 regulatory T cell Absolute Count || id:ebi-a-GCST90001495	Weighted median	16	-7.1e-05	0.000169919	0.675983	-0.000404058	0.000262023	0.999929	0.999596	1.00026
CD39+ secreting CD4 regulatory T cell Absolute Count || id:ebi-a-GCST90001495	Inverse variance weighted	16	-8.71e-07	0.000150323	0.995379	-0.000295505	0.000293763	0.999999	0.999705	1.00029
CD39+ secreting CD4 regulatory T cell Absolute Count || id:ebi-a-GCST90001495	Simple mode	16	5.47e-05	0.000285881	0.850899	-0.000505654	0.000614999	1.00005	0.999494	1.00062
CD39+ secreting CD4 regulatory T cell Absolute Count || id:ebi-a-GCST90001495	Weighted mode	16	-0.00013874	0.000208224	0.515336	-0.000546859	0.000269379	0.999861	0.999453	1.00027
CD39+ secreting CD4 regulatory T cell %secreting CD4 regulatory T cell || id:ebi-a-GCST90001496	MR Egger	12	-0.000143148	0.000199201	0.488832	-0.000533582	0.000247287	0.999857	0.999467	1.00025
CD39+ secreting CD4 regulatory T cell %secreting CD4 regulatory T cell || id:ebi-a-GCST90001496	Weighted median	12	4.63e-05	0.000157014	0.768143	-0.000261459	0.000354036	1.00005	0.999739	1.00035
CD39+ secreting CD4 regulatory T cell %secreting CD4 regulatory T cell || id:ebi-a-GCST90001496	Inverse variance weighted	12	2.87e-05	0.000113305	0.800075	-0.000193383	0.000250772	1.00003	0.999807	1.00025
CD39+ secreting CD4 regulatory T cell %secreting CD4 regulatory T cell || id:ebi-a-GCST90001496	Simple mode	12	6.76e-05	0.00021191	0.755714	-0.000347748	0.000482941	1.00007	0.999652	1.00048
CD39+ secreting CD4 regulatory T cell %secreting CD4 regulatory T cell || id:ebi-a-GCST90001496	Weighted mode	12	3.67e-05	0.000159066	0.821688	-0.000275053	0.000348485	1.00004	0.999725	1.00035
CD39+ secreting CD4 regulatory T cell %CD4 regulatory T cell || id:ebi-a-GCST90001497	MR Egger	10	-0.000271547	0.000310443	0.407226	-0.000880016	0.000336922	0.999728	0.99912	1.00034
CD39+ secreting CD4 regulatory T cell %CD4 regulatory T cell || id:ebi-a-GCST90001497	Weighted median	10	5.9e-05	0.000191989	0.758492	-0.00031727	0.000435328	1.00006	0.999683	1.00044
CD39+ secreting CD4 regulatory T cell %CD4 regulatory T cell || id:ebi-a-GCST90001497	Inverse variance weighted	10	6.43e-05	0.000143849	0.654957	-0.000217661	0.000346229	1.00006	0.999782	1.00035
CD39+ secreting CD4 regulatory T cell %CD4 regulatory T cell || id:ebi-a-GCST90001497	Simple mode	10	5.69e-05	0.000268006	0.83673	-0.000468438	0.000582144	1.00006	0.999532	1.00058
CD39+ secreting CD4 regulatory T cell %CD4 regulatory T cell || id:ebi-a-GCST90001497	Weighted mode	10	7.54e-06	0.000215108	0.972804	-0.000414073	0.000429152	1.00001	0.999586	1.00043
Activated & resting CD4 regulatory T cell Absolute Count || id:ebi-a-GCST90001498	MR Egger	12	-0.000305073	0.000486586	0.544729	-0.00125878	0.000648636	0.999695	0.998742	1.00065
Activated & resting CD4 regulatory T cell Absolute Count || id:ebi-a-GCST90001498	Weighted median	12	-5.45e-05	0.000219672	0.80418	-0.000485024	0.000376092	0.999946	0.999515	1.00038
Activated & resting CD4 regulatory T cell Absolute Count || id:ebi-a-GCST90001498	Inverse variance weighted	12	-8.71e-05	0.000159207	0.584307	-0.000399148	0.000224943	0.999913	0.999601	1.00022
Activated & resting CD4 regulatory T cell Absolute Count || id:ebi-a-GCST90001498	Simple mode	12	-6.3e-05	0.000318062	0.846647	-0.000686383	0.000560422	0.999937	0.999314	1.00056
Activated & resting CD4 regulatory T cell Absolute Count || id:ebi-a-GCST90001498	Weighted mode	12	-7.73e-05	0.00028583	0.791738	-0.000637561	0.000482893	0.999923	0.999363	1.00048
Activated & resting CD4 regulatory T cell %CD4 regulatory T cell || id:ebi-a-GCST90001499	MR Egger	10	-0.000136463	0.000101024	0.213721	-0.000334471	6.15e-05	0.999864	0.999666	1.00006
Activated & resting CD4 regulatory T cell %CD4 regulatory T cell || id:ebi-a-GCST90001499	Weighted median	10	-9.82e-05	8.92e-05	0.271382	-0.000273075	7.68e-05	0.999902	0.999727	1.00008
Activated & resting CD4 regulatory T cell %CD4 regulatory T cell || id:ebi-a-GCST90001499	Inverse variance weighted	10	-8.92e-05	8.18e-05	0.27541	-0.000249558	7.11e-05	0.999911	0.99975	1.00007
Activated & resting CD4 regulatory T cell %CD4 regulatory T cell || id:ebi-a-GCST90001499	Simple mode	10	5.79e-06	0.00020182	0.97775	-0.000389781	0.000401355	1.00001	0.99961	1.0004
Activated & resting CD4 regulatory T cell %CD4 regulatory T cell || id:ebi-a-GCST90001499	Weighted mode	10	-0.000100943	9.41e-05	0.311437	-0.000285427	8.35e-05	0.999899	0.999715	1.00008
Activated & resting CD4 regulatory T cell %CD4+ T cell || id:ebi-a-GCST90001500	MR Egger	12	-0.000278878	0.000230721	0.254572	-0.000731092	0.000173335	0.999721	0.999269	1.00017
Activated & resting CD4 regulatory T cell %CD4+ T cell || id:ebi-a-GCST90001500	Weighted median	12	7.03e-05	0.000179024	0.694748	-0.000280635	0.00042114	1.00007	0.999719	1.00042
Activated & resting CD4 regulatory T cell %CD4+ T cell || id:ebi-a-GCST90001500	Inverse variance weighted	12	0.000120093	0.000144368	0.405494	-0.000162869	0.000403054	1.00012	0.999837	1.0004
Activated & resting CD4 regulatory T cell %CD4+ T cell || id:ebi-a-GCST90001500	Simple mode	12	0.000144789	0.000277251	0.611864	-0.000398622	0.000688201	1.00014	0.999601	1.00069
Activated & resting CD4 regulatory T cell %CD4+ T cell || id:ebi-a-GCST90001500	Weighted mode	12	5.45e-05	0.000178484	0.765766	-0.00029532	0.000404336	1.00005	0.999705	1.0004
Activated & secreting CD4 regulatory T cell Absolute Count || id:ebi-a-GCST90001501	MR Egger	8	0.000216169	0.000180122	0.275321	-0.00013687	0.000569208	1.00022	0.999863	1.00057
Activated & secreting CD4 regulatory T cell Absolute Count || id:ebi-a-GCST90001501	Weighted median	8	0.000167137	0.000144132	0.246207	-0.000115362	0.000449635	1.00017	0.999885	1.00045
Activated & secreting CD4 regulatory T cell Absolute Count || id:ebi-a-GCST90001501	Inverse variance weighted	8	8.38e-05	0.000125036	0.502778	-0.00016128	0.000328859	1.00008	0.999839	1.00033
Activated & secreting CD4 regulatory T cell Absolute Count || id:ebi-a-GCST90001501	Simple mode	8	0.000238752	0.000284711	0.429408	-0.000319281	0.000796786	1.00024	0.999681	1.0008
Activated & secreting CD4 regulatory T cell Absolute Count || id:ebi-a-GCST90001501	Weighted mode	8	0.000190199	0.000134806	0.201134	-7.4e-05	0.00045442	1.00019	0.999926	1.00045
Activated & secreting CD4 regulatory T cell %CD4 regulatory T cell || id:ebi-a-GCST90001502	MR Egger	5	0.000124954	0.000132199	0.414289	-0.000134156	0.000384064	1.00012	0.999866	1.00038
Activated & secreting CD4 regulatory T cell %CD4 regulatory T cell || id:ebi-a-GCST90001502	Weighted median	5	0.000106965	8.87e-05	0.22779	-6.69e-05	0.000280795	1.00011	0.999933	1.00028
Activated & secreting CD4 regulatory T cell %CD4 regulatory T cell || id:ebi-a-GCST90001502	Inverse variance weighted	5	0.000118297	9.88e-05	0.231139	-7.53e-05	0.00031193	1.00012	0.999925	1.00031
Activated & secreting CD4 regulatory T cell %CD4 regulatory T cell || id:ebi-a-GCST90001502	Simple mode	5	0.000168836	0.000348391	0.653289	-0.000514011	0.000851684	1.00017	0.999486	1.00085
Activated & secreting CD4 regulatory T cell %CD4 regulatory T cell || id:ebi-a-GCST90001502	Weighted mode	5	0.000109617	9.72e-05	0.322673	-8.1e-05	0.000300211	1.00011	0.999919	1.0003
Activated & secreting CD4 regulatory T cell %CD4+ T cell || id:ebi-a-GCST90001503	MR Egger	17	2.44e-05	6.15e-05	0.696741	-9.61e-05	0.000144921	1.00002	0.999904	1.00014
Activated & secreting CD4 regulatory T cell %CD4+ T cell || id:ebi-a-GCST90001503	Weighted median	17	-6.26e-06	6.66e-05	0.925152	-0.000136783	0.00012427	0.999994	0.999863	1.00012
Activated & secreting CD4 regulatory T cell %CD4+ T cell || id:ebi-a-GCST90001503	Inverse variance weighted	17	4.08e-05	5.24e-05	0.436075	-6.19e-05	0.000143538	1.00004	0.999938	1.00014
Activated & secreting CD4 regulatory T cell %CD4+ T cell || id:ebi-a-GCST90001503	Simple mode	17	5.1e-06	0.000131843	0.969628	-0.000253313	0.000263511	1.00001	0.999747	1.00026
Activated & secreting CD4 regulatory T cell %CD4+ T cell || id:ebi-a-GCST90001503	Weighted mode	17	1.69e-05	5.65e-05	0.769169	-9.39e-05	0.000127685	1.00002	0.999906	1.00013
CD25++ CD4+ T cell Absolute Count || id:ebi-a-GCST90001504	MR Egger	9	4.16e-05	0.000136314	0.768966	-0.000225549	0.000308801	1.00004	0.999774	1.00031
CD25++ CD4+ T cell Absolute Count || id:ebi-a-GCST90001504	Weighted median	9	9.06e-05	0.000123951	0.464776	-0.000152335	0.000333552	1.00009	0.999848	1.00033
CD25++ CD4+ T cell Absolute Count || id:ebi-a-GCST90001504	Inverse variance weighted	9	0.000144621	0.000100257	0.149158	-5.19e-05	0.000341124	1.00014	0.999948	1.00034
CD25++ CD4+ T cell Absolute Count || id:ebi-a-GCST90001504	Simple mode	9	0.000248262	0.000233622	0.318957	-0.000209637	0.000706161	1.00025	0.99979	1.00071
CD25++ CD4+ T cell Absolute Count || id:ebi-a-GCST90001504	Weighted mode	9	8.54e-05	0.000116406	0.484316	-0.000142797	0.000313515	1.00009	0.999857	1.00031
CD25++ CD4+ T cell %CD4+ T cell || id:ebi-a-GCST90001505	MR Egger	13	3.2e-06	0.000241595	0.989681	-0.00047033	0.000476723	1	0.99953	1.00048
CD25++ CD4+ T cell %CD4+ T cell || id:ebi-a-GCST90001505	Weighted median	13	9.09e-05	0.000174604	0.602723	-0.000251344	0.000433102	1.00009	0.999749	1.00043
CD25++ CD4+ T cell %CD4+ T cell || id:ebi-a-GCST90001505	Inverse variance weighted	13	8.7e-05	0.000121836	0.475237	-0.00015181	0.000325789	1.00009	0.999848	1.00033
CD25++ CD4+ T cell %CD4+ T cell || id:ebi-a-GCST90001505	Simple mode	13	5.9e-05	0.000298534	0.846563	-0.000526097	0.000644158	1.00006	0.999474	1.00064
CD25++ CD4+ T cell %CD4+ T cell || id:ebi-a-GCST90001505	Weighted mode	13	6.48e-05	0.000188719	0.737248	-0.000305086	0.000434694	1.00006	0.999695	1.00043
CD25++ CD4+ T cell %T cell || id:ebi-a-GCST90001506	MR Egger	13	-1.73e-05	0.000315687	0.957229	-0.000636067	0.000601426	0.999983	0.999364	1.0006
CD25++ CD4+ T cell %T cell || id:ebi-a-GCST90001506	Weighted median	13	2.92e-05	0.000170494	0.864146	-0.000304997	0.00036334	1.00003	0.999695	1.00036
CD25++ CD4+ T cell %T cell || id:ebi-a-GCST90001506	Inverse variance weighted	13	-6.14e-05	0.000146415	0.674853	-0.000348393	0.000225552	0.999939	0.999652	1.00023
CD25++ CD4+ T cell %T cell || id:ebi-a-GCST90001506	Simple mode	13	-4.93e-06	0.000253791	0.984834	-0.000502357	0.000492505	0.999995	0.999498	1.00049
CD25++ CD4+ T cell %T cell || id:ebi-a-GCST90001506	Weighted mode	13	4.96e-05	0.000196206	0.804711	-0.000334965	0.000434162	1.00005	0.999665	1.00043
CD25++ CD45RA+ CD4 not regulatory T cell Absolute Count || id:ebi-a-GCST90001507	MR Egger	10	9.88e-05	0.000128798	0.464903	-0.000153609	0.000351282	1.0001	0.999846	1.00035
CD25++ CD45RA+ CD4 not regulatory T cell Absolute Count || id:ebi-a-GCST90001507	Weighted median	10	6.02e-05	0.000115074	0.600665	-0.00016531	0.000285779	1.00006	0.999835	1.00029
CD25++ CD45RA+ CD4 not regulatory T cell Absolute Count || id:ebi-a-GCST90001507	Inverse variance weighted	10	0.000122212	9.27e-05	0.187585	-5.96e-05	0.000303988	1.00012	0.99994	1.0003
CD25++ CD45RA+ CD4 not regulatory T cell Absolute Count || id:ebi-a-GCST90001507	Simple mode	10	0.000253758	0.000215495	0.269172	-0.000168612	0.000676128	1.00025	0.999831	1.00068
CD25++ CD45RA+ CD4 not regulatory T cell Absolute Count || id:ebi-a-GCST90001507	Weighted mode	10	7.25e-05	0.000115973	0.547188	-0.000154769	0.000299846	1.00007	0.999845	1.0003
CD25++ CD45RA+ CD4 not regulatory T cell %CD4+ T cell || id:ebi-a-GCST90001508	MR Egger	16	0.000178339	0.000301876	0.564092	-0.000413339	0.000770016	1.00018	0.999587	1.00077
CD25++ CD45RA+ CD4 not regulatory T cell %CD4+ T cell || id:ebi-a-GCST90001508	Weighted median	16	6.22e-05	0.000171162	0.716474	-0.000273316	0.00039764	1.00006	0.999727	1.0004
CD25++ CD45RA+ CD4 not regulatory T cell %CD4+ T cell || id:ebi-a-GCST90001508	Inverse variance weighted	16	7.32e-05	0.000129513	0.571939	-0.000180645	0.000327046	1.00007	0.999819	1.00033
CD25++ CD45RA+ CD4 not regulatory T cell %CD4+ T cell || id:ebi-a-GCST90001508	Simple mode	16	-0.000137791	0.000268577	0.615395	-0.000664201	0.000388619	0.999862	0.999336	1.00039
CD25++ CD45RA+ CD4 not regulatory T cell %CD4+ T cell || id:ebi-a-GCST90001508	Weighted mode	16	4.85e-05	0.000184264	0.796074	-0.000312683	0.000409633	1.00005	0.999687	1.00041
CD25++ CD45RA+ CD4 not regulatory T cell %T cell || id:ebi-a-GCST90001509	MR Egger	12	3.39e-05	0.000129651	0.799206	-0.000220245	0.000287986	1.00003	0.99978	1.00029
CD25++ CD45RA+ CD4 not regulatory T cell %T cell || id:ebi-a-GCST90001509	Weighted median	12	5.71e-05	0.000129456	0.65926	-0.000196653	0.000310816	1.00006	0.999803	1.00031
CD25++ CD45RA+ CD4 not regulatory T cell %T cell || id:ebi-a-GCST90001509	Inverse variance weighted	12	8.7e-05	9.03e-05	0.334863	-8.99e-05	0.000263961	1.00009	0.99991	1.00026
CD25++ CD45RA+ CD4 not regulatory T cell %T cell || id:ebi-a-GCST90001509	Simple mode	12	0.00012733	0.00019682	0.530942	-0.000258437	0.000513096	1.00013	0.999742	1.00051
CD25++ CD45RA+ CD4 not regulatory T cell %T cell || id:ebi-a-GCST90001509	Weighted mode	12	5.68e-05	0.000110801	0.618257	-0.000160355	0.000273984	1.00006	0.99984	1.00027
CD25++ CD45RA- CD4 not regulatory T cell Absolute Count || id:ebi-a-GCST90001510	MR Egger	8	0.00012597	0.000113641	0.310095	-9.68e-05	0.000348706	1.00013	0.999903	1.00035
CD25++ CD45RA- CD4 not regulatory T cell Absolute Count || id:ebi-a-GCST90001510	Weighted median	8	9.39e-05	0.000104797	0.3701	-0.000111474	0.00029933	1.00009	0.999889	1.0003
CD25++ CD45RA- CD4 not regulatory T cell Absolute Count || id:ebi-a-GCST90001510	Inverse variance weighted	8	8.79e-05	8.37e-05	0.293588	-7.61e-05	0.000251866	1.00009	0.999924	1.00025
CD25++ CD45RA- CD4 not regulatory T cell Absolute Count || id:ebi-a-GCST90001510	Simple mode	8	-0.000234071	0.000156323	0.177968	-0.000540464	7.23e-05	0.999766	0.99946	1.00007
CD25++ CD45RA- CD4 not regulatory T cell Absolute Count || id:ebi-a-GCST90001510	Weighted mode	8	0.000108544	9.88e-05	0.308241	-8.51e-05	0.000302177	1.00011	0.999915	1.0003
CD25++ CD45RA- CD4 not regulatory T cell %CD4+ T cell || id:ebi-a-GCST90001511	MR Egger	11	0.000235141	0.00022189	0.316883	-0.000199763	0.000670046	1.00024	0.9998	1.00067
CD25++ CD45RA- CD4 not regulatory T cell %CD4+ T cell || id:ebi-a-GCST90001511	Weighted median	11	2.63e-05	0.000162456	0.8714	-0.000292115	0.000344712	1.00003	0.999708	1.00034
CD25++ CD45RA- CD4 not regulatory T cell %CD4+ T cell || id:ebi-a-GCST90001511	Inverse variance weighted	11	-9.89e-05	0.000121601	0.416197	-0.000337203	0.000139472	0.999901	0.999663	1.00014
CD25++ CD45RA- CD4 not regulatory T cell %CD4+ T cell || id:ebi-a-GCST90001511	Simple mode	11	-0.000135884	0.000292236	0.651905	-0.000708666	0.000436898	0.999864	0.999292	1.00044
CD25++ CD45RA- CD4 not regulatory T cell %CD4+ T cell || id:ebi-a-GCST90001511	Weighted mode	11	1.37e-05	0.000178854	0.940579	-0.000336882	0.000364224	1.00001	0.999663	1.00036
CD25++ CD45RA- CD4 not regulatory T cell %T cell || id:ebi-a-GCST90001512	MR Egger	17	6.59e-05	0.000184494	0.72585	-0.000295689	0.000427526	1.00007	0.999704	1.00043
CD25++ CD45RA- CD4 not regulatory T cell %T cell || id:ebi-a-GCST90001512	Weighted median	17	0.000134113	0.000123531	0.277629	-0.000108008	0.000376233	1.00013	0.999892	1.00038
CD25++ CD45RA- CD4 not regulatory T cell %T cell || id:ebi-a-GCST90001512	Inverse variance weighted	17	3.06e-05	0.000111046	0.782984	-0.000187065	0.000248236	1.00003	0.999813	1.00025
CD25++ CD45RA- CD4 not regulatory T cell %T cell || id:ebi-a-GCST90001512	Simple mode	17	0.000390006	0.000208067	0.0792495	-1.78e-05	0.000797818	1.00039	0.999982	1.0008
CD25++ CD45RA- CD4 not regulatory T cell %T cell || id:ebi-a-GCST90001512	Weighted mode	17	0.000131807	0.000125842	0.310481	-0.000114844	0.000378458	1.00013	0.999885	1.00038
CD4 regulatory T cell Absolute Count || id:ebi-a-GCST90001513	MR Egger	11	0.000696812	0.000691696	0.340059	-0.000658912	0.00205254	1.0007	0.999341	1.00205
CD4 regulatory T cell Absolute Count || id:ebi-a-GCST90001513	Weighted median	11	-0.000415517	0.000227521	0.0678084	-0.00086146	3.04e-05	0.999585	0.999139	1.00003
CD4 regulatory T cell Absolute Count || id:ebi-a-GCST90001513	Inverse variance weighted	11	-0.000162181	0.000183032	0.375574	-0.000520925	0.000196562	0.999838	0.999479	1.0002
CD4 regulatory T cell Absolute Count || id:ebi-a-GCST90001513	Simple mode	11	-0.000580306	0.00044585	0.222248	-0.00145417	0.00029356	0.99942	0.998547	1.00029
CD4 regulatory T cell Absolute Count || id:ebi-a-GCST90001513	Weighted mode	11	-0.000599661	0.00049847	0.256683	-0.00157666	0.000377341	0.999401	0.998425	1.00038
Hematopoietic Stem Cell Absolute Count || id:ebi-a-GCST90001514	MR Egger	9	0.000166757	0.000357197	0.65479	-0.00053335	0.000866864	1.00017	0.999467	1.00087
Hematopoietic Stem Cell Absolute Count || id:ebi-a-GCST90001514	Weighted median	9	3.88e-05	0.000174198	0.823654	-0.000302609	0.000380248	1.00004	0.999697	1.00038
Hematopoietic Stem Cell Absolute Count || id:ebi-a-GCST90001514	Inverse variance weighted	9	1.34e-05	0.000145346	0.926565	-0.000271482	0.000298274	1.00001	0.999729	1.0003
Hematopoietic Stem Cell Absolute Count || id:ebi-a-GCST90001514	Simple mode	9	-3.6e-05	0.000285011	0.902583	-0.00059463	0.000522615	0.999964	0.999406	1.00052
Hematopoietic Stem Cell Absolute Count || id:ebi-a-GCST90001514	Weighted mode	9	2.29e-05	0.000180947	0.902497	-0.000331776	0.000377537	1.00002	0.999668	1.00038
Immature Myeloid-Derived Suppressor Cells Absolute Count || id:ebi-a-GCST90001515	MR Egger	17	0.00014964	0.000200852	0.467772	-0.000244031	0.00054331	1.00015	0.999756	1.00054
Immature Myeloid-Derived Suppressor Cells Absolute Count || id:ebi-a-GCST90001515	Weighted median	17	-3.75e-05	0.000120555	0.755506	-0.000273828	0.000198749	0.999962	0.999726	1.0002
Immature Myeloid-Derived Suppressor Cells Absolute Count || id:ebi-a-GCST90001515	Inverse variance weighted	17	3.08e-05	9.36e-05	0.741893	-0.000152661	0.000214328	1.00003	0.999847	1.00021
Immature Myeloid-Derived Suppressor Cells Absolute Count || id:ebi-a-GCST90001515	Simple mode	17	-5.78e-05	0.000213303	0.789746	-0.00047591	0.000360237	0.999942	0.999524	1.00036
Immature Myeloid-Derived Suppressor Cells Absolute Count || id:ebi-a-GCST90001515	Weighted mode	17	-3.17e-05	0.000154148	0.839487	-0.000333865	0.000270395	0.999968	0.999666	1.00027
Immature Myeloid-Derived Suppressor Cells %CD33dim HLA DR- CD66b- || id:ebi-a-GCST90001516	MR Egger	14	0.000413115	0.000292316	0.182994	-0.000159824	0.000986054	1.00041	0.99984	1.00099
Immature Myeloid-Derived Suppressor Cells %CD33dim HLA DR- CD66b- || id:ebi-a-GCST90001516	Weighted median	14	-1.28e-05	0.000147038	0.930804	-0.000300961	0.000275426	0.999987	0.999699	1.00028
Immature Myeloid-Derived Suppressor Cells %CD33dim HLA DR- CD66b- || id:ebi-a-GCST90001516	Inverse variance weighted	14	-6.8e-05	0.000122887	0.579853	-0.00030889	0.000172829	0.999932	0.999691	1.00017
Immature Myeloid-Derived Suppressor Cells %CD33dim HLA DR- CD66b- || id:ebi-a-GCST90001516	Simple mode	14	0.000171402	0.000268524	0.534354	-0.000354905	0.000697709	1.00017	0.999645	1.0007
Immature Myeloid-Derived Suppressor Cells %CD33dim HLA DR- CD66b- || id:ebi-a-GCST90001516	Weighted mode	14	0.000123629	0.000197346	0.541861	-0.00026317	0.000510428	1.00012	0.999737	1.00051
CD33+ HLA DR+ Absolute Count || id:ebi-a-GCST90001517	MR Egger	15	-0.000295785	0.000235437	0.231107	-0.000757242	0.000165672	0.999704	0.999243	1.00017
CD33+ HLA DR+ Absolute Count || id:ebi-a-GCST90001517	Weighted median	15	-9.1e-05	0.000135214	0.500962	-0.000356016	0.000174024	0.999909	0.999644	1.00017
CD33+ HLA DR+ Absolute Count || id:ebi-a-GCST90001517	Inverse variance weighted	15	4.32e-05	0.000102965	0.675068	-0.000158648	0.000244974	1.00004	0.999841	1.00025
CD33+ HLA DR+ Absolute Count || id:ebi-a-GCST90001517	Simple mode	15	1.53e-05	0.000199562	0.939896	-0.000375822	0.000406461	1.00002	0.999624	1.00041
CD33+ HLA DR+ Absolute Count || id:ebi-a-GCST90001517	Weighted mode	15	-7.85e-05	0.000144084	0.594515	-0.000360892	0.000203919	0.999922	0.999639	1.0002
CD33+ HLA DR+ CD14- Absolute Count || id:ebi-a-GCST90001518	MR Egger	13	-0.000254339	0.000301566	0.41697	-0.000845408	0.000336729	0.999746	0.999155	1.00034
CD33+ HLA DR+ CD14- Absolute Count || id:ebi-a-GCST90001518	Weighted median	13	-0.000106012	0.000143623	0.46044	-0.000387514	0.00017549	0.999894	0.999613	1.00018
CD33+ HLA DR+ CD14- Absolute Count || id:ebi-a-GCST90001518	Inverse variance weighted	13	-9.68e-07	0.000133499	0.994214	-0.000262625	0.000260689	0.999999	0.999737	1.00026
CD33+ HLA DR+ CD14- Absolute Count || id:ebi-a-GCST90001518	Simple mode	13	6.89e-05	0.000223036	0.762586	-0.000368223	0.00050608	1.00007	0.999632	1.00051
CD33+ HLA DR+ CD14- Absolute Count || id:ebi-a-GCST90001518	Weighted mode	13	-9.65e-05	0.000142646	0.511725	-0.000376045	0.000183126	0.999904	0.999624	1.00018
CD33+ HLA DR+ CD14- %CD33+ HLA DR+ || id:ebi-a-GCST90001519	MR Egger	14	0.000124496	0.000163051	0.45989	-0.000195084	0.000444075	1.00012	0.999805	1.00044
CD33+ HLA DR+ CD14- %CD33+ HLA DR+ || id:ebi-a-GCST90001519	Weighted median	14	1.32e-06	0.00013	0.991923	-0.000253484	0.000256116	1	0.999747	1.00026
CD33+ HLA DR+ CD14- %CD33+ HLA DR+ || id:ebi-a-GCST90001519	Inverse variance weighted	14	7.83e-05	8.69e-05	0.367916	-9.21e-05	0.000248651	1.00008	0.999908	1.00025
CD33+ HLA DR+ CD14- %CD33+ HLA DR+ || id:ebi-a-GCST90001519	Simple mode	14	-7.24e-05	0.000203867	0.728174	-0.000471982	0.000327175	0.999928	0.999528	1.00033
CD33+ HLA DR+ CD14- %CD33+ HLA DR+ || id:ebi-a-GCST90001519	Weighted mode	14	-2.79e-05	0.00012209	0.822493	-0.000267246	0.000211348	0.999972	0.999733	1.00021
CD33+ HLA DR+ CD14dim Absolute Count || id:ebi-a-GCST90001520	MR Egger	14	-2.91e-06	0.000207769	0.989063	-0.000410135	0.000404319	0.999997	0.99959	1.0004
CD33+ HLA DR+ CD14dim Absolute Count || id:ebi-a-GCST90001520	Weighted median	14	-0.00011417	0.000133126	0.391109	-0.000375097	0.000146757	0.999886	0.999625	1.00015
CD33+ HLA DR+ CD14dim Absolute Count || id:ebi-a-GCST90001520	Inverse variance weighted	14	-7e-05	9.64e-05	0.46762	-0.00025899	0.000118935	0.99993	0.999741	1.00012
CD33+ HLA DR+ CD14dim Absolute Count || id:ebi-a-GCST90001520	Simple mode	14	-0.000132746	0.000248268	0.601892	-0.000619352	0.00035386	0.999867	0.999381	1.00035
CD33+ HLA DR+ CD14dim Absolute Count || id:ebi-a-GCST90001520	Weighted mode	14	-0.00014226	0.000189688	0.466631	-0.000514048	0.000229529	0.999858	0.999486	1.00023
CD33+ HLA DR+ CD14dim %CD33+ HLA DR+ || id:ebi-a-GCST90001521	MR Egger	15	-0.00021904	0.000374008	0.568136	-0.000952097	0.000514017	0.999781	0.999048	1.00051
CD33+ HLA DR+ CD14dim %CD33+ HLA DR+ || id:ebi-a-GCST90001521	Weighted median	15	-0.000416101	0.000160834	0.00967746	-0.000731336	-0.000100866	0.999584	0.999269	0.999899
CD33+ HLA DR+ CD14dim %CD33+ HLA DR+ || id:ebi-a-GCST90001521	Inverse variance weighted	15	-0.000288409	0.000120646	0.016824	-0.000524876	-5.19e-05	0.999712	0.999475	0.999948
CD33+ HLA DR+ CD14dim %CD33+ HLA DR+ || id:ebi-a-GCST90001521	Simple mode	15	-0.000474207	0.000289252	0.123393	-0.00104114	9.27e-05	0.999526	0.998959	1.00009
CD33+ HLA DR+ CD14dim %CD33+ HLA DR+ || id:ebi-a-GCST90001521	Weighted mode	15	-0.000534674	0.000299568	0.0959674	-0.00112183	5.25e-05	0.999465	0.998879	1.00005
CD33- HLA DR- Absolute Count || id:ebi-a-GCST90001522	MR Egger	14	-0.000262992	0.000313413	0.417804	-0.000877282	0.000351298	0.999737	0.999123	1.00035
CD33- HLA DR- Absolute Count || id:ebi-a-GCST90001522	Weighted median	14	6.18e-05	0.000139329	0.657166	-0.000211247	0.000334924	1.00006	0.999789	1.00033
CD33- HLA DR- Absolute Count || id:ebi-a-GCST90001522	Inverse variance weighted	14	-1.32e-05	0.000102892	0.897688	-0.000214898	0.000188438	0.999987	0.999785	1.00019
CD33- HLA DR- Absolute Count || id:ebi-a-GCST90001522	Simple mode	14	0.000120646	0.000230981	0.610233	-0.000332077	0.000573369	1.00012	0.999668	1.00057
CD33- HLA DR- Absolute Count || id:ebi-a-GCST90001522	Weighted mode	14	0.000100459	0.000209247	0.639135	-0.000309665	0.000510584	1.0001	0.99969	1.00051
CD33- HLA DR+ Absolute Count || id:ebi-a-GCST90001523	MR Egger	12	-0.000254664	0.00040378	0.542381	-0.00104607	0.000536744	0.999745	0.998954	1.00054
CD33- HLA DR+ Absolute Count || id:ebi-a-GCST90001523	Weighted median	12	-0.000189186	0.000162236	0.243567	-0.000507169	0.000128796	0.999811	0.999493	1.00013
CD33- HLA DR+ Absolute Count || id:ebi-a-GCST90001523	Inverse variance weighted	12	-4.99e-05	0.000127672	0.69587	-0.000300145	0.00020033	0.99995	0.9997	1.0002
CD33- HLA DR+ Absolute Count || id:ebi-a-GCST90001523	Simple mode	12	-0.000231704	0.000250728	0.375248	-0.00072313	0.000259722	0.999768	0.999277	1.00026
CD33- HLA DR+ Absolute Count || id:ebi-a-GCST90001523	Weighted mode	12	-0.000231704	0.000224311	0.3238	-0.000671353	0.000207945	0.999768	0.999329	1.00021
Granulocytic Myeloid-Derived Suppressor Cells Absolute Count || id:ebi-a-GCST90001524	MR Egger	16	0.000251683	0.000184123	0.193197	-0.000109198	0.000612563	1.00025	0.999891	1.00061
Granulocytic Myeloid-Derived Suppressor Cells Absolute Count || id:ebi-a-GCST90001524	Weighted median	16	0.000193703	0.000129198	0.133802	-5.95e-05	0.00044693	1.00019	0.99994	1.00045
Granulocytic Myeloid-Derived Suppressor Cells Absolute Count || id:ebi-a-GCST90001524	Inverse variance weighted	16	7.86e-05	9.23e-05	0.394529	-0.000102302	0.000259448	1.00008	0.999898	1.00026
Granulocytic Myeloid-Derived Suppressor Cells Absolute Count || id:ebi-a-GCST90001524	Simple mode	16	0.000152181	0.000233365	0.524195	-0.000305215	0.000609577	1.00015	0.999695	1.00061
Granulocytic Myeloid-Derived Suppressor Cells Absolute Count || id:ebi-a-GCST90001524	Weighted mode	16	0.000196612	0.000169521	0.264254	-0.000135649	0.000528873	1.0002	0.999864	1.00053
CD33dim HLA DR+ CD11b+ Absolute Count || id:ebi-a-GCST90001525	MR Egger	16	-0.000121152	0.000239129	0.620294	-0.000589845	0.000347541	0.999879	0.99941	1.00035
CD33dim HLA DR+ CD11b+ Absolute Count || id:ebi-a-GCST90001525	Weighted median	16	-5.86e-05	0.000145202	0.686362	-0.000343227	0.000225963	0.999941	0.999657	1.00023
CD33dim HLA DR+ CD11b+ Absolute Count || id:ebi-a-GCST90001525	Inverse variance weighted	16	-6.38e-05	9.78e-05	0.514177	-0.000255442	0.000127866	0.999936	0.999745	1.00013
CD33dim HLA DR+ CD11b+ Absolute Count || id:ebi-a-GCST90001525	Simple mode	16	0.000104483	0.000234457	0.662222	-0.000355052	0.000564018	1.0001	0.999645	1.00056
CD33dim HLA DR+ CD11b+ Absolute Count || id:ebi-a-GCST90001525	Weighted mode	16	-1.14e-05	0.000172244	0.947948	-0.000349032	0.000326163	0.999989	0.999651	1.00033
CD33dim HLA DR+ CD11b+ %CD33dim HLA DR+ || id:ebi-a-GCST90001526	MR Egger	19	0.00012786	0.00015575	0.42305	-0.000177411	0.00043313	1.00013	0.999823	1.00043
CD33dim HLA DR+ CD11b+ %CD33dim HLA DR+ || id:ebi-a-GCST90001526	Weighted median	19	-1.69e-05	9.74e-05	0.862434	-0.000207881	0.00017411	0.999983	0.999792	1.00017
CD33dim HLA DR+ CD11b+ %CD33dim HLA DR+ || id:ebi-a-GCST90001526	Inverse variance weighted	19	2.24e-05	7.31e-05	0.759744	-0.000120938	0.000165654	1.00002	0.999879	1.00017
CD33dim HLA DR+ CD11b+ %CD33dim HLA DR+ || id:ebi-a-GCST90001526	Simple mode	19	5.76e-05	0.00014328	0.692326	-0.000223213	0.000338447	1.00006	0.999777	1.00034
CD33dim HLA DR+ CD11b+ %CD33dim HLA DR+ || id:ebi-a-GCST90001526	Weighted mode	19	1.09e-05	0.000105116	0.918466	-0.000195115	0.000216939	1.00001	0.999805	1.00022
CD33dim HLA DR+ CD11b- Absolute Count || id:ebi-a-GCST90001527	MR Egger	19	-0.000342239	0.00018984	0.0891789	-0.000714325	2.98e-05	0.999658	0.999286	1.00003
CD33dim HLA DR+ CD11b- Absolute Count || id:ebi-a-GCST90001527	Weighted median	19	0.000108021	0.000135321	0.424724	-0.000157209	0.000373251	1.00011	0.999843	1.00037
CD33dim HLA DR+ CD11b- Absolute Count || id:ebi-a-GCST90001527	Inverse variance weighted	19	-6.13e-05	8.93e-05	0.492096	-0.000236314	0.000113651	0.999939	0.999764	1.00011
CD33dim HLA DR+ CD11b- Absolute Count || id:ebi-a-GCST90001527	Simple mode	19	0.000201217	0.000259858	0.448785	-0.000308104	0.000710537	1.0002	0.999692	1.00071
CD33dim HLA DR+ CD11b- Absolute Count || id:ebi-a-GCST90001527	Weighted mode	19	0.00018035	0.000243819	0.469027	-0.000297535	0.000658234	1.00018	0.999703	1.00066
CD33dim HLA DR+ CD11b- %CD33dim HLA DR+ || id:ebi-a-GCST90001528	MR Egger	20	3.1e-05	0.000106403	0.774134	-0.000177553	0.000239548	1.00003	0.999822	1.00024
CD33dim HLA DR+ CD11b- %CD33dim HLA DR+ || id:ebi-a-GCST90001528	Weighted median	20	1.93e-05	8.14e-05	0.81244	-0.000140261	0.000178899	1.00002	0.99986	1.00018
CD33dim HLA DR+ CD11b- %CD33dim HLA DR+ || id:ebi-a-GCST90001528	Inverse variance weighted	20	3.61e-05	6.26e-05	0.563442	-8.65e-05	0.00015874	1.00004	0.999914	1.00016
CD33dim HLA DR+ CD11b- %CD33dim HLA DR+ || id:ebi-a-GCST90001528	Simple mode	20	-4.38e-05	0.000122743	0.724927	-0.000284412	0.000196741	0.999956	0.999716	1.0002
CD33dim HLA DR+ CD11b- %CD33dim HLA DR+ || id:ebi-a-GCST90001528	Weighted mode	20	2.35e-05	8.08e-05	0.774483	-0.000134842	0.000181793	1.00002	0.999865	1.00018
CD66b++ myeloid cell Absolute Count || id:ebi-a-GCST90001529	MR Egger	12	-0.000579711	0.000533897	0.303044	-0.00162615	0.000466727	0.99942	0.998375	1.00047
CD66b++ myeloid cell Absolute Count || id:ebi-a-GCST90001529	Weighted median	12	-0.000103695	0.000164478	0.5284	-0.000426071	0.000218681	0.999896	0.999574	1.00022
CD66b++ myeloid cell Absolute Count || id:ebi-a-GCST90001529	Inverse variance weighted	12	-0.000103437	0.000126107	0.41208	-0.000350606	0.000143731	0.999897	0.999649	1.00014
CD66b++ myeloid cell Absolute Count || id:ebi-a-GCST90001529	Simple mode	12	-7.21e-05	0.00024811	0.776618	-0.000558444	0.000414146	0.999928	0.999442	1.00041
CD66b++ myeloid cell Absolute Count || id:ebi-a-GCST90001529	Weighted mode	12	-4.96e-05	0.000258272	0.851266	-0.000555794	0.000456634	0.99995	0.999444	1.00046
Monocytic Myeloid-Derived Suppressor Cells Absolute Count || id:ebi-a-GCST90001530	MR Egger	12	-0.00010961	0.000300583	0.722959	-0.000698753	0.000479532	0.99989	0.999301	1.00048
Monocytic Myeloid-Derived Suppressor Cells Absolute Count || id:ebi-a-GCST90001530	Weighted median	12	-6.17e-05	0.000151874	0.684477	-0.000359389	0.000235957	0.999938	0.999641	1.00024
Monocytic Myeloid-Derived Suppressor Cells Absolute Count || id:ebi-a-GCST90001530	Inverse variance weighted	12	4.15e-05	0.000108976	0.703023	-0.000172047	0.000255139	1.00004	0.999828	1.00026
Monocytic Myeloid-Derived Suppressor Cells Absolute Count || id:ebi-a-GCST90001530	Simple mode	12	0.000239024	0.000251639	0.362582	-0.000254188	0.000732236	1.00024	0.999746	1.00073
Monocytic Myeloid-Derived Suppressor Cells Absolute Count || id:ebi-a-GCST90001530	Weighted mode	12	-4.52e-05	0.00016214	0.785534	-0.000363007	0.000272582	0.999955	0.999637	1.00027
CD33dim HLA DR- Absolute Count || id:ebi-a-GCST90001531	MR Egger	14	-8.67e-05	0.000185221	0.648255	-0.000449694	0.000276372	0.999913	0.99955	1.00028
CD33dim HLA DR- Absolute Count || id:ebi-a-GCST90001531	Weighted median	14	-1.61e-05	0.000122725	0.895386	-0.000256678	0.000224403	0.999984	0.999743	1.00022
CD33dim HLA DR- Absolute Count || id:ebi-a-GCST90001531	Inverse variance weighted	14	6.02e-05	9.01e-05	0.504434	-0.000116464	0.000236766	1.00006	0.999884	1.00024
CD33dim HLA DR- Absolute Count || id:ebi-a-GCST90001531	Simple mode	14	4.16e-05	0.000188995	0.829165	-0.000328821	0.000412039	1.00004	0.999671	1.00041
CD33dim HLA DR- Absolute Count || id:ebi-a-GCST90001531	Weighted mode	14	-7.72e-06	0.000122068	0.950534	-0.000246974	0.000231533	0.999992	0.999753	1.00023
Basophil Absolute Count || id:ebi-a-GCST90001532	MR Egger	15	-0.000258358	0.000202036	0.223333	-0.000654348	0.000137632	0.999742	0.999346	1.00014
Basophil Absolute Count || id:ebi-a-GCST90001532	Weighted median	15	-8.02e-05	0.000126488	0.525898	-0.000328145	0.000167688	0.99992	0.999672	1.00017
Basophil Absolute Count || id:ebi-a-GCST90001532	Inverse variance weighted	15	6.35e-05	9.9e-05	0.521054	-0.000130491	0.000257533	1.00006	0.99987	1.00026
Basophil Absolute Count || id:ebi-a-GCST90001532	Simple mode	15	0.000125571	0.000211659	0.562462	-0.000289281	0.000540424	1.00013	0.999711	1.00054
Basophil Absolute Count || id:ebi-a-GCST90001532	Weighted mode	15	-3.6e-05	0.000140191	0.800954	-0.000310797	0.000238752	0.999964	0.999689	1.00024
Basophil %CD33dim HLA DR- CD66b- || id:ebi-a-GCST90001533	MR Egger	17	-0.000170286	0.000167339	0.324998	-0.000498271	0.000157699	0.99983	0.999502	1.00016
Basophil %CD33dim HLA DR- CD66b- || id:ebi-a-GCST90001533	Weighted median	17	-8.45e-05	0.000113248	0.455823	-0.000306421	0.000137513	0.999916	0.999694	1.00014
Basophil %CD33dim HLA DR- CD66b- || id:ebi-a-GCST90001533	Inverse variance weighted	17	0.00010452	8.93e-05	0.241696	-7.05e-05	0.0002795	1.0001	0.99993	1.00028
Basophil %CD33dim HLA DR- CD66b- || id:ebi-a-GCST90001533	Simple mode	17	6.93e-05	0.000241863	0.778143	-0.000404749	0.000543355	1.00007	0.999595	1.00054
Basophil %CD33dim HLA DR- CD66b- || id:ebi-a-GCST90001533	Weighted mode	17	-7.57e-05	0.000124228	0.550938	-0.000319167	0.000167805	0.999924	0.999681	1.00017
CD45RA- CD4+ T cell Absolute Count || id:ebi-a-GCST90001534	MR Egger	10	0.000495116	0.000578737	0.417153	-0.000639208	0.00162944	1.0005	0.999361	1.00163
CD45RA- CD4+ T cell Absolute Count || id:ebi-a-GCST90001534	Weighted median	10	-0.000151537	0.000214207	0.479299	-0.000571383	0.00026831	0.999848	0.999429	1.00027
CD45RA- CD4+ T cell Absolute Count || id:ebi-a-GCST90001534	Inverse variance weighted	10	-0.000209276	0.000164343	0.202872	-0.000531388	0.000112836	0.999791	0.999469	1.00011
CD45RA- CD4+ T cell Absolute Count || id:ebi-a-GCST90001534	Simple mode	10	-2.19e-05	0.000331614	0.948702	-0.000671902	0.000628027	0.999978	0.999328	1.00063
CD45RA- CD4+ T cell Absolute Count || id:ebi-a-GCST90001534	Weighted mode	10	2.45e-05	0.000358512	0.947092	-0.000678222	0.000727147	1.00002	0.999322	1.00073
CD45RA- CD4+ T cell %CD4+ T cell || id:ebi-a-GCST90001535	MR Egger	19	0.000202695	0.000169132	0.247187	-0.000128805	0.000534194	1.0002	0.999871	1.00053
CD45RA- CD4+ T cell %CD4+ T cell || id:ebi-a-GCST90001535	Weighted median	19	0.000161054	0.000144999	0.266685	-0.000123143	0.000445252	1.00016	0.999877	1.00045
CD45RA- CD4+ T cell %CD4+ T cell || id:ebi-a-GCST90001535	Inverse variance weighted	19	0.000113407	0.000103536	0.27337	-8.95e-05	0.000316337	1.00011	0.99991	1.00032
CD45RA- CD4+ T cell %CD4+ T cell || id:ebi-a-GCST90001535	Simple mode	19	0.000145042	0.000275135	0.604516	-0.000394223	0.000684306	1.00015	0.999606	1.00068
CD45RA- CD4+ T cell %CD4+ T cell || id:ebi-a-GCST90001535	Weighted mode	19	0.000160256	0.000157335	0.321904	-0.00014812	0.000468632	1.00016	0.999852	1.00047
CD45RA- CD4+ T cell %T cell || id:ebi-a-GCST90001536	MR Egger	15	0.000310158	0.000174734	0.0992956	-3.23e-05	0.000652636	1.00031	0.999968	1.00065
CD45RA- CD4+ T cell %T cell || id:ebi-a-GCST90001536	Weighted median	15	0.00019435	0.000151964	0.200926	-0.0001035	0.0004922	1.00019	0.999897	1.00049
CD45RA- CD4+ T cell %T cell || id:ebi-a-GCST90001536	Inverse variance weighted	15	0.000214376	0.000108368	0.0479038	1.97e-06	0.000426777	1.00021	1	1.00043
CD45RA- CD4+ T cell %T cell || id:ebi-a-GCST90001536	Simple mode	15	0.000124002	0.000220136	0.582142	-0.000307465	0.000555469	1.00012	0.999693	1.00056
CD45RA- CD4+ T cell %T cell || id:ebi-a-GCST90001536	Weighted mode	15	0.000189963	0.000154029	0.237773	-0.000111934	0.00049186	1.00019	0.999888	1.00049
Central Memory CD4+ T cell Absolute Count || id:ebi-a-GCST90001537	MR Egger	16	-0.000122381	0.000307083	0.696253	-0.000724263	0.000479501	0.999878	0.999276	1.00048
Central Memory CD4+ T cell Absolute Count || id:ebi-a-GCST90001537	Weighted median	16	-0.000321283	0.000210821	0.127519	-0.000734493	9.19e-05	0.999679	0.999266	1.00009
Central Memory CD4+ T cell Absolute Count || id:ebi-a-GCST90001537	Inverse variance weighted	16	-0.000219625	0.000134371	0.102161	-0.000482992	4.37e-05	0.99978	0.999517	1.00004
Central Memory CD4+ T cell Absolute Count || id:ebi-a-GCST90001537	Simple mode	16	-0.000549265	0.000358117	0.145908	-0.00125117	0.000152644	0.999451	0.99875	1.00015
Central Memory CD4+ T cell Absolute Count || id:ebi-a-GCST90001537	Weighted mode	16	-0.000437532	0.000268631	0.124182	-0.000964049	8.9e-05	0.999563	0.999036	1.00009
Central Memory CD4+ T cell %CD4+ T cell || id:ebi-a-GCST90001538	MR Egger	18	0.000275814	0.000149637	0.0839009	-1.75e-05	0.000569103	1.00028	0.999983	1.00057
Central Memory CD4+ T cell %CD4+ T cell || id:ebi-a-GCST90001538	Weighted median	18	0.000146828	0.000134908	0.276441	-0.000117593	0.000411248	1.00015	0.999882	1.00041
Central Memory CD4+ T cell %CD4+ T cell || id:ebi-a-GCST90001538	Inverse variance weighted	18	1.56e-05	0.000104753	0.881288	-0.000189672	0.000220959	1.00002	0.99981	1.00022
Central Memory CD4+ T cell %CD4+ T cell || id:ebi-a-GCST90001538	Simple mode	18	9.99e-05	0.000263387	0.709094	-0.000416312	0.000616166	1.0001	0.999584	1.00062
Central Memory CD4+ T cell %CD4+ T cell || id:ebi-a-GCST90001538	Weighted mode	18	0.000229352	0.00014455	0.131013	-5.4e-05	0.00051267	1.00023	0.999946	1.00051
Central Memory CD4+ T cell %T cell || id:ebi-a-GCST90001539	MR Egger	15	-0.000791582	0.000588235	0.201404	-0.00194452	0.000361358	0.999209	0.998057	1.00036
Central Memory CD4+ T cell %T cell || id:ebi-a-GCST90001539	Weighted median	15	-7.99e-05	0.000207368	0.70003	-0.000486335	0.000326546	0.99992	0.999514	1.00033
Central Memory CD4+ T cell %T cell || id:ebi-a-GCST90001539	Inverse variance weighted	15	3.89e-05	0.000154557	0.801077	-0.00026399	0.000341873	1.00004	0.999736	1.00034
Central Memory CD4+ T cell %T cell || id:ebi-a-GCST90001539	Simple mode	15	-0.000212008	0.000357628	0.562757	-0.000912958	0.000488942	0.999788	0.999087	1.00049
Central Memory CD4+ T cell %T cell || id:ebi-a-GCST90001539	Weighted mode	15	-0.000204806	0.000374886	0.593449	-0.000939582	0.00052997	0.999795	0.999061	1.00053
Naive CD4+ T cell Absolute Count || id:ebi-a-GCST90001540	MR Egger	17	0.00067575	0.000374316	0.0911371	-5.79e-05	0.00140941	1.00068	0.999942	1.00141
Naive CD4+ T cell Absolute Count || id:ebi-a-GCST90001540	Weighted median	17	-4.87e-05	0.000189673	0.797288	-0.000420477	0.000323039	0.999951	0.99958	1.00032
Naive CD4+ T cell Absolute Count || id:ebi-a-GCST90001540	Inverse variance weighted	17	-4.67e-05	0.000131645	0.722899	-0.000304705	0.000211345	0.999953	0.999695	1.00021
Naive CD4+ T cell Absolute Count || id:ebi-a-GCST90001540	Simple mode	17	-4.35e-05	0.000323805	0.894755	-0.00067818	0.000591135	0.999956	0.999322	1.00059
Naive CD4+ T cell Absolute Count || id:ebi-a-GCST90001540	Weighted mode	17	5.04e-05	0.000279176	0.85894	-0.000496763	0.000597608	1.00005	0.999503	1.0006
Naive CD4+ T cell %CD4+ T cell || id:ebi-a-GCST90001541	MR Egger	23	-0.000227856	0.000210311	0.290903	-0.000640066	0.000184353	0.999772	0.99936	1.00018
Naive CD4+ T cell %CD4+ T cell || id:ebi-a-GCST90001541	Weighted median	23	-0.000106306	0.000154965	0.492711	-0.000410037	0.000197425	0.999894	0.99959	1.0002
Naive CD4+ T cell %CD4+ T cell || id:ebi-a-GCST90001541	Inverse variance weighted	23	-3.89e-05	0.000107002	0.716044	-0.000248646	0.000170802	0.999961	0.999751	1.00017
Naive CD4+ T cell %CD4+ T cell || id:ebi-a-GCST90001541	Simple mode	23	0.000197001	0.000276305	0.483351	-0.000344557	0.00073856	1.0002	0.999656	1.00074
Naive CD4+ T cell %CD4+ T cell || id:ebi-a-GCST90001541	Weighted mode	23	-0.000140097	0.000179857	0.444316	-0.000492617	0.000212423	0.99986	0.999508	1.00021
Effector Memory CD4+ T cell Absolute Count || id:ebi-a-GCST90001542	MR Egger	10	0.000344891	0.000244038	0.195284	-0.000133423	0.000823206	1.00034	0.999867	1.00082
Effector Memory CD4+ T cell Absolute Count || id:ebi-a-GCST90001542	Weighted median	10	0.000174788	0.000191646	0.36175	-0.000200838	0.000550413	1.00017	0.999799	1.00055
Effector Memory CD4+ T cell Absolute Count || id:ebi-a-GCST90001542	Inverse variance weighted	10	-5.25e-05	0.000136976	0.701558	-0.000320966	0.000215982	0.999948	0.999679	1.00022
Effector Memory CD4+ T cell Absolute Count || id:ebi-a-GCST90001542	Simple mode	10	1.44e-05	0.000339194	0.966995	-0.00065039	0.00067925	1.00001	0.99935	1.00068
Effector Memory CD4+ T cell Absolute Count || id:ebi-a-GCST90001542	Weighted mode	10	0.00015877	0.000183766	0.410033	-0.000201411	0.000518951	1.00016	0.999799	1.00052
Effector Memory CD4+ T cell %CD4+ T cell || id:ebi-a-GCST90001543	MR Egger	14	5.47e-05	0.00025471	0.833615	-0.000444548	0.000553915	1.00005	0.999556	1.00055
Effector Memory CD4+ T cell %CD4+ T cell || id:ebi-a-GCST90001543	Weighted median	14	0.00015581	0.000170878	0.361862	-0.00017911	0.000490731	1.00016	0.999821	1.00049
Effector Memory CD4+ T cell %CD4+ T cell || id:ebi-a-GCST90001543	Inverse variance weighted	14	4.89e-05	0.000148548	0.741838	-0.000242219	0.000340088	1.00005	0.999758	1.00034
Effector Memory CD4+ T cell %CD4+ T cell || id:ebi-a-GCST90001543	Simple mode	14	0.000167355	0.000326478	0.616825	-0.000472542	0.000807252	1.00017	0.999528	1.00081
Effector Memory CD4+ T cell %CD4+ T cell || id:ebi-a-GCST90001543	Weighted mode	14	0.000184282	0.000170352	0.299014	-0.000149609	0.000518173	1.00018	0.99985	1.00052
Effector Memory CD4+ T cell %T cell || id:ebi-a-GCST90001544	MR Egger	16	0.000185062	0.000202669	0.376636	-0.00021217	0.000582294	1.00019	0.999788	1.00058
Effector Memory CD4+ T cell %T cell || id:ebi-a-GCST90001544	Weighted median	16	9.1e-05	0.000141646	0.520409	-0.000186588	0.000368663	1.00009	0.999813	1.00037
Effector Memory CD4+ T cell %T cell || id:ebi-a-GCST90001544	Inverse variance weighted	16	1.96e-05	0.000116122	0.865753	-0.000207968	0.000247231	1.00002	0.999792	1.00025
Effector Memory CD4+ T cell %T cell || id:ebi-a-GCST90001544	Simple mode	16	-6.55e-05	0.000242714	0.790926	-0.000541224	0.000410214	0.999934	0.999459	1.00041
Effector Memory CD4+ T cell %T cell || id:ebi-a-GCST90001544	Weighted mode	16	0.000136193	0.000146854	0.368399	-0.000151641	0.000424027	1.00014	0.999848	1.00042
Terminally Differentiated CD4+ T cell Absolute Count || id:ebi-a-GCST90001545	MR Egger	7	-3.23e-06	0.00106317	0.997696	-0.00208703	0.00208058	0.999997	0.997915	1.00208
Terminally Differentiated CD4+ T cell Absolute Count || id:ebi-a-GCST90001545	Weighted median	7	-0.00010871	0.000272359	0.689788	-0.000642535	0.000425114	0.999891	0.999358	1.00043
Terminally Differentiated CD4+ T cell Absolute Count || id:ebi-a-GCST90001545	Inverse variance weighted	7	-7.82e-05	0.000214955	0.71595	-0.000499528	0.000343094	0.999922	0.999501	1.00034
Terminally Differentiated CD4+ T cell Absolute Count || id:ebi-a-GCST90001545	Simple mode	7	-0.000131489	0.000431901	0.771074	-0.000978015	0.000715037	0.999869	0.999022	1.00072
Terminally Differentiated CD4+ T cell Absolute Count || id:ebi-a-GCST90001545	Weighted mode	7	-0.000131489	0.00044216	0.776204	-0.000998122	0.000735144	0.999869	0.999002	1.00074
Terminally Differentiated CD4+ T cell %CD4+ T cell || id:ebi-a-GCST90001546	MR Egger	15	5.04e-05	0.00041894	0.906147	-0.000770757	0.000871487	1.00005	0.99923	1.00087
Terminally Differentiated CD4+ T cell %CD4+ T cell || id:ebi-a-GCST90001546	Weighted median	15	1.03e-06	0.000191676	0.995716	-0.000374656	0.000376715	1	0.999625	1.00038
Terminally Differentiated CD4+ T cell %CD4+ T cell || id:ebi-a-GCST90001546	Inverse variance weighted	15	-8.07e-05	0.000143476	0.573964	-0.000361879	0.000200548	0.999919	0.999638	1.0002
Terminally Differentiated CD4+ T cell %CD4+ T cell || id:ebi-a-GCST90001546	Simple mode	15	0.000152747	0.000298602	0.616945	-0.000432513	0.000738008	1.00015	0.999568	1.00074
Terminally Differentiated CD4+ T cell %CD4+ T cell || id:ebi-a-GCST90001546	Weighted mode	15	6.37e-05	0.000275736	0.820514	-0.000476696	0.000604189	1.00006	0.999523	1.0006
Terminally Differentiated CD4+ T cell %T cell || id:ebi-a-GCST90001547	MR Egger	19	0.000156001	0.000382956	0.688827	-0.000594593	0.000906596	1.00016	0.999406	1.00091
Terminally Differentiated CD4+ T cell %T cell || id:ebi-a-GCST90001547	Weighted median	19	-0.000103726	0.000188447	0.582028	-0.000473082	0.00026563	0.999896	0.999527	1.00027
Terminally Differentiated CD4+ T cell %T cell || id:ebi-a-GCST90001547	Inverse variance weighted	19	-0.000148399	0.00013543	0.273184	-0.000413841	0.000117044	0.999852	0.999586	1.00012
Terminally Differentiated CD4+ T cell %T cell || id:ebi-a-GCST90001547	Simple mode	19	1.26e-05	0.000319918	0.969018	-0.00061444	0.000639639	1.00001	0.999386	1.00064
Terminally Differentiated CD4+ T cell %T cell || id:ebi-a-GCST90001547	Weighted mode	19	-1.32e-06	0.000262219	0.996038	-0.00051527	0.00051263	0.999999	0.999485	1.00051
Central Memory CD8+ T cell Absolute Count || id:ebi-a-GCST90001548	MR Egger	18	0.000405293	0.000527326	0.453337	-0.000628265	0.00143885	1.00041	0.999372	1.00144
Central Memory CD8+ T cell Absolute Count || id:ebi-a-GCST90001548	Weighted median	18	0.000278258	0.000214744	0.195056	-0.00014264	0.000699157	1.00028	0.999857	1.0007
Central Memory CD8+ T cell Absolute Count || id:ebi-a-GCST90001548	Inverse variance weighted	18	0.000258388	0.000163507	0.11404	-6.21e-05	0.000578862	1.00026	0.999938	1.00058
Central Memory CD8+ T cell Absolute Count || id:ebi-a-GCST90001548	Simple mode	18	0.000198627	0.00037867	0.606676	-0.000543566	0.000940821	1.0002	0.999457	1.00094
Central Memory CD8+ T cell Absolute Count || id:ebi-a-GCST90001548	Weighted mode	18	0.000173911	0.000356151	0.631571	-0.000524144	0.000871967	1.00017	0.999476	1.00087
Central Memory CD8+ T cell %CD8+ T cell || id:ebi-a-GCST90001549	MR Egger	23	-0.000295016	0.000313737	0.35774	-0.000909941	0.000319908	0.999705	0.99909	1.00032
Central Memory CD8+ T cell %CD8+ T cell || id:ebi-a-GCST90001549	Weighted median	23	-0.000142236	0.00016965	0.401803	-0.000474751	0.000190279	0.999858	0.999525	1.00019
Central Memory CD8+ T cell %CD8+ T cell || id:ebi-a-GCST90001549	Inverse variance weighted	23	2.95e-05	0.000122521	0.809704	-0.000210637	0.000269644	1.00003	0.999789	1.00027
Central Memory CD8+ T cell %CD8+ T cell || id:ebi-a-GCST90001549	Simple mode	23	-0.000248012	0.000271536	0.370951	-0.000780223	0.000284198	0.999752	0.99922	1.00028
Central Memory CD8+ T cell %CD8+ T cell || id:ebi-a-GCST90001549	Weighted mode	23	-0.000221394	0.00027014	0.421261	-0.000750869	0.00030808	0.999779	0.999249	1.00031
Central Memory CD8+ T cell %T cell || id:ebi-a-GCST90001550	MR Egger	16	0.000423596	0.000653302	0.527224	-0.000856876	0.00170407	1.00042	0.999143	1.00171
Central Memory CD8+ T cell %T cell || id:ebi-a-GCST90001550	Weighted median	16	-0.000169129	0.000238703	0.478615	-0.000636986	0.000298729	0.999831	0.999363	1.0003
Central Memory CD8+ T cell %T cell || id:ebi-a-GCST90001550	Inverse variance weighted	16	6.06e-05	0.000204938	0.767353	-0.00034105	0.000462307	1.00006	0.999659	1.00046
Central Memory CD8+ T cell %T cell || id:ebi-a-GCST90001550	Simple mode	16	-0.000173756	0.000400238	0.670372	-0.000958223	0.00061071	0.999826	0.999042	1.00061
Central Memory CD8+ T cell %T cell || id:ebi-a-GCST90001550	Weighted mode	16	-0.000245978	0.000375322	0.52215	-0.000981609	0.000489654	0.999754	0.999019	1.00049
Naive CD8+ T cell Absolute Count || id:ebi-a-GCST90001551	MR Egger	18	-0.00103116	0.000593546	0.101544	-0.00219451	0.000132189	0.998969	0.997808	1.00013
Naive CD8+ T cell Absolute Count || id:ebi-a-GCST90001551	Weighted median	18	-7e-05	0.000256084	0.784548	-0.000571937	0.000431912	0.99993	0.999428	1.00043
Naive CD8+ T cell Absolute Count || id:ebi-a-GCST90001551	Inverse variance weighted	18	-9.35e-05	0.000184143	0.611522	-0.000454448	0.000267394	0.999906	0.999546	1.00027
Naive CD8+ T cell Absolute Count || id:ebi-a-GCST90001551	Simple mode	18	-6.5e-05	0.000452173	0.887324	-0.000951296	0.000821221	0.999935	0.999049	1.00082
Naive CD8+ T cell Absolute Count || id:ebi-a-GCST90001551	Weighted mode	18	-0.000122929	0.000373242	0.74591	-0.000854484	0.000608625	0.999877	0.999146	1.00061
Naive CD8+ T cell %CD8+ T cell || id:ebi-a-GCST90001552	MR Egger	20	-7.66e-05	0.000272831	0.781997	-0.000611385	0.000458113	0.999923	0.999389	1.00046
Naive CD8+ T cell %CD8+ T cell || id:ebi-a-GCST90001552	Weighted median	20	9.5e-06	0.000209992	0.963898	-0.000402079	0.000421088	1.00001	0.999598	1.00042
Naive CD8+ T cell %CD8+ T cell || id:ebi-a-GCST90001552	Inverse variance weighted	20	-4.63e-05	0.000138963	0.738932	-0.000318679	0.000226056	0.999954	0.999681	1.00023
Naive CD8+ T cell %CD8+ T cell || id:ebi-a-GCST90001552	Simple mode	20	0.000269265	0.000365307	0.470072	-0.000446737	0.000985266	1.00027	0.999553	1.00099
Naive CD8+ T cell %CD8+ T cell || id:ebi-a-GCST90001552	Weighted mode	20	4.84e-05	0.000233657	0.838104	-0.000409568	0.000506367	1.00005	0.999591	1.00051
Naive CD8+ T cell %T cell || id:ebi-a-GCST90001553	MR Egger	17	-0.00028767	0.00111313	0.799585	-0.0024694	0.00189406	0.999712	0.997534	1.0019
Naive CD8+ T cell %T cell || id:ebi-a-GCST90001553	Weighted median	17	5.94e-05	0.000314244	0.850149	-0.000556548	0.000675287	1.00006	0.999444	1.00068
Naive CD8+ T cell %T cell || id:ebi-a-GCST90001553	Inverse variance weighted	17	3.27e-05	0.000217856	0.880809	-0.000394332	0.000459665	1.00003	0.999606	1.00046
Naive CD8+ T cell %T cell || id:ebi-a-GCST90001553	Simple mode	17	0.000188163	0.000560093	0.741274	-0.00090962	0.00128595	1.00019	0.999091	1.00129
Naive CD8+ T cell %T cell || id:ebi-a-GCST90001553	Weighted mode	17	0.000188163	0.000593784	0.755426	-0.000975653	0.00135198	1.00019	0.999025	1.00135
Effector Memory CD8+ T cell Absolute Count || id:ebi-a-GCST90001554	MR Egger	17	1.91e-05	0.000279528	0.946561	-0.000528823	0.000566926	1.00002	0.999471	1.00057
Effector Memory CD8+ T cell Absolute Count || id:ebi-a-GCST90001554	Weighted median	17	-4.61e-05	0.000161344	0.77503	-0.000362346	0.000270121	0.999954	0.999638	1.00027
Effector Memory CD8+ T cell Absolute Count || id:ebi-a-GCST90001554	Inverse variance weighted	17	0.00012677	0.000135403	0.349146	-0.000138619	0.00039216	1.00013	0.999861	1.00039
Effector Memory CD8+ T cell Absolute Count || id:ebi-a-GCST90001554	Simple mode	17	8.9e-05	0.000265569	0.741846	-0.000431502	0.000609528	1.00009	0.999569	1.00061
Effector Memory CD8+ T cell Absolute Count || id:ebi-a-GCST90001554	Weighted mode	17	-3.35e-05	0.000156036	0.832562	-0.000339362	0.000272299	0.999966	0.999661	1.00027
Effector Memory CD8+ T cell %CD8+ T cell || id:ebi-a-GCST90001555	MR Egger	15	-5.34e-05	0.000252757	0.836053	-0.00054877	0.000442037	0.999947	0.999451	1.00044
Effector Memory CD8+ T cell %CD8+ T cell || id:ebi-a-GCST90001555	Weighted median	15	-7.73e-05	0.000187647	0.680419	-0.000445078	0.000290498	0.999923	0.999555	1.00029
Effector Memory CD8+ T cell %CD8+ T cell || id:ebi-a-GCST90001555	Inverse variance weighted	15	3.85e-05	0.000130249	0.767286	-0.000216745	0.000293833	1.00004	0.999783	1.00029
Effector Memory CD8+ T cell %CD8+ T cell || id:ebi-a-GCST90001555	Simple mode	15	0.000347087	0.000312059	0.284767	-0.000264549	0.000958723	1.00035	0.999735	1.00096
Effector Memory CD8+ T cell %CD8+ T cell || id:ebi-a-GCST90001555	Weighted mode	15	3.81e-05	0.00020508	0.855334	-0.000363872	0.000440044	1.00004	0.999636	1.00044
Effector Memory CD8+ T cell %T cell || id:ebi-a-GCST90001556	MR Egger	7	1.02e-05	0.00030605	0.97474	-0.000589674	0.000610044	1.00001	0.99941	1.00061
Effector Memory CD8+ T cell %T cell || id:ebi-a-GCST90001556	Weighted median	7	-9.35e-05	0.000179565	0.602548	-0.000445453	0.00025844	0.999906	0.999555	1.00026
Effector Memory CD8+ T cell %T cell || id:ebi-a-GCST90001556	Inverse variance weighted	7	-0.000130376	0.000160905	0.417785	-0.00044575	0.000184997	0.99987	0.999554	1.00019
Effector Memory CD8+ T cell %T cell || id:ebi-a-GCST90001556	Simple mode	7	-0.000209636	0.000271627	0.469541	-0.000742025	0.000322753	0.99979	0.999258	1.00032
Effector Memory CD8+ T cell %T cell || id:ebi-a-GCST90001556	Weighted mode	7	-0.000103317	0.000189847	0.605913	-0.000475416	0.000268783	0.999897	0.999525	1.00027
Terminally Differentiated CD8+ T cell Absolute Count || id:ebi-a-GCST90001557	MR Egger	11	-0.000330892	0.000293778	0.28916	-0.000906697	0.000244913	0.999669	0.999094	1.00024
Terminally Differentiated CD8+ T cell Absolute Count || id:ebi-a-GCST90001557	Weighted median	11	-0.000223294	0.000211087	0.290133	-0.000637024	0.000190436	0.999777	0.999363	1.00019
Terminally Differentiated CD8+ T cell Absolute Count || id:ebi-a-GCST90001557	Inverse variance weighted	11	-4.09e-05	0.000147491	0.781367	-0.000330017	0.000248148	0.999959	0.99967	1.00025
Terminally Differentiated CD8+ T cell Absolute Count || id:ebi-a-GCST90001557	Simple mode	11	-0.000278283	0.000345486	0.439275	-0.000955436	0.000398871	0.999722	0.999045	1.0004
Terminally Differentiated CD8+ T cell Absolute Count || id:ebi-a-GCST90001557	Weighted mode	11	-0.000253104	0.000232437	0.301739	-0.000708681	0.000202474	0.999747	0.999292	1.0002
Terminally Differentiated CD8+ T cell %CD8+ T cell || id:ebi-a-GCST90001558	MR Egger	17	-9.65e-05	0.000158546	0.551916	-0.000407236	0.000214264	0.999904	0.999593	1.00021
Terminally Differentiated CD8+ T cell %CD8+ T cell || id:ebi-a-GCST90001558	Weighted median	17	3.6e-06	0.000139202	0.979395	-0.00026924	0.000276431	1	0.999731	1.00028
Terminally Differentiated CD8+ T cell %CD8+ T cell || id:ebi-a-GCST90001558	Inverse variance weighted	17	4.55e-05	9.71e-05	0.639476	-0.000144815	0.000235774	1.00005	0.999855	1.00024
Terminally Differentiated CD8+ T cell %CD8+ T cell || id:ebi-a-GCST90001558	Simple mode	17	-2.53e-05	0.000242694	0.91841	-0.000500936	0.000450424	0.999975	0.999499	1.00045
Terminally Differentiated CD8+ T cell %CD8+ T cell || id:ebi-a-GCST90001558	Weighted mode	17	-6.66e-05	0.000146038	0.654491	-0.000352833	0.000219635	0.999933	0.999647	1.00022
Terminally Differentiated CD8+ T cell %T cell || id:ebi-a-GCST90001559	MR Egger	11	-8.52e-05	0.00020001	0.680183	-0.000477204	0.000306835	0.999915	0.999523	1.00031
Terminally Differentiated CD8+ T cell %T cell || id:ebi-a-GCST90001559	Weighted median	11	-2.82e-05	0.000165187	0.864587	-0.000351937	0.000295596	0.999972	0.999648	1.0003
Terminally Differentiated CD8+ T cell %T cell || id:ebi-a-GCST90001559	Inverse variance weighted	11	2.86e-05	0.000119964	0.811522	-0.000206522	0.000263736	1.00003	0.999793	1.00026
Terminally Differentiated CD8+ T cell %T cell || id:ebi-a-GCST90001559	Simple mode	11	-4.47e-05	0.000307264	0.887211	-0.000646943	0.000557532	0.999955	0.999353	1.00056
Terminally Differentiated CD8+ T cell %T cell || id:ebi-a-GCST90001559	Weighted mode	11	-3.82e-05	0.000159985	0.816268	-0.000351735	0.000275405	0.999962	0.999648	1.00028
CD45RA+ CD8+ T cell Absolute Count || id:ebi-a-GCST90001560	MR Egger	13	-0.00108372	0.000848211	0.227677	-0.00274621	0.000578774	0.998917	0.997258	1.00058
CD45RA+ CD8+ T cell Absolute Count || id:ebi-a-GCST90001560	Weighted median	13	-0.000310058	0.000239643	0.195723	-0.000779759	0.000159642	0.99969	0.999221	1.00016
CD45RA+ CD8+ T cell Absolute Count || id:ebi-a-GCST90001560	Inverse variance weighted	13	-0.000368167	0.000178664	0.0393345	-0.000718347	-1.8e-05	0.999632	0.999282	0.999982
CD45RA+ CD8+ T cell Absolute Count || id:ebi-a-GCST90001560	Simple mode	13	-0.000209738	0.000402681	0.611945	-0.000998992	0.000579516	0.99979	0.999002	1.00058
CD45RA+ CD8+ T cell Absolute Count || id:ebi-a-GCST90001560	Weighted mode	13	-0.000244116	0.00036199	0.512858	-0.000953617	0.000465385	0.999756	0.999047	1.00047
CD45RA+ CD8+ T cell %CD8+ T cell || id:ebi-a-GCST90001561	MR Egger	10	8.44e-05	0.00025718	0.751072	-0.000419627	0.00058852	1.00008	0.99958	1.00059
CD45RA+ CD8+ T cell %CD8+ T cell || id:ebi-a-GCST90001561	Weighted median	10	9.67e-05	0.000199958	0.628494	-0.000295168	0.000488666	1.0001	0.999705	1.00049
CD45RA+ CD8+ T cell %CD8+ T cell || id:ebi-a-GCST90001561	Inverse variance weighted	10	5.21e-05	0.000140858	0.711557	-0.000223997	0.000328166	1.00005	0.999776	1.00033
CD45RA+ CD8+ T cell %CD8+ T cell || id:ebi-a-GCST90001561	Simple mode	10	5.9e-05	0.000307287	0.851882	-0.000543235	0.000661332	1.00006	0.999457	1.00066
CD45RA+ CD8+ T cell %CD8+ T cell || id:ebi-a-GCST90001561	Weighted mode	10	7.94e-05	0.00020472	0.706984	-0.000321805	0.000480696	1.00008	0.999678	1.00048
CD45RA+ CD8+ T cell %T cell || id:ebi-a-GCST90001562	MR Egger	15	0.000291498	0.000348153	0.417568	-0.000390882	0.000973877	1.00029	0.999609	1.00097
CD45RA+ CD8+ T cell %T cell || id:ebi-a-GCST90001562	Weighted median	15	4.44e-05	0.000207371	0.830369	-0.000362022	0.000450871	1.00004	0.999638	1.00045
CD45RA+ CD8+ T cell %T cell || id:ebi-a-GCST90001562	Inverse variance weighted	15	-2.19e-05	0.000147584	0.882166	-0.000311139	0.000267389	0.999978	0.999689	1.00027
CD45RA+ CD8+ T cell %T cell || id:ebi-a-GCST90001562	Simple mode	15	0.000218898	0.000311587	0.493867	-0.000391812	0.000829608	1.00022	0.999608	1.00083
CD45RA+ CD8+ T cell %T cell || id:ebi-a-GCST90001562	Weighted mode	15	9.76e-05	0.000235182	0.684308	-0.000363316	0.000558599	1.0001	0.999637	1.00056
Central Memory CD4-CD8- T cell Absolute Count || id:ebi-a-GCST90001563	MR Egger	3	0.000232596	0.000230286	0.496823	-0.000218765	0.000683957	1.00023	0.999781	1.00068
Central Memory CD4-CD8- T cell Absolute Count || id:ebi-a-GCST90001563	Weighted median	3	0.000135979	0.000166811	0.414974	-0.000190969	0.000462928	1.00014	0.999809	1.00046
Central Memory CD4-CD8- T cell Absolute Count || id:ebi-a-GCST90001563	Inverse variance weighted	3	0.000108222	0.000153157	0.479809	-0.000191965	0.000408409	1.00011	0.999808	1.00041
Central Memory CD4-CD8- T cell Absolute Count || id:ebi-a-GCST90001563	Simple mode	3	0.000197169	0.000305214	0.584505	-0.000401052	0.000795389	1.0002	0.999599	1.0008
Central Memory CD4-CD8- T cell Absolute Count || id:ebi-a-GCST90001563	Weighted mode	3	0.000140153	0.000165218	0.485611	-0.000183675	0.00046398	1.00014	0.999816	1.00046
Central Memory CD4-CD8- T cell %CD4-CD8- T cell || id:ebi-a-GCST90001564	MR Egger	13	-0.000567384	0.000306994	0.0916154	-0.00116909	3.43e-05	0.999433	0.998832	1.00003
Central Memory CD4-CD8- T cell %CD4-CD8- T cell || id:ebi-a-GCST90001564	Weighted median	13	-0.00011976	0.000212908	0.573777	-0.000537059	0.000297539	0.99988	0.999463	1.0003
Central Memory CD4-CD8- T cell %CD4-CD8- T cell || id:ebi-a-GCST90001564	Inverse variance weighted	13	-0.000187375	0.000169928	0.27017	-0.000520435	0.000145684	0.999813	0.99948	1.00015
Central Memory CD4-CD8- T cell %CD4-CD8- T cell || id:ebi-a-GCST90001564	Simple mode	13	-0.000307265	0.000397393	0.454365	-0.00108616	0.000471625	0.999693	0.998914	1.00047
Central Memory CD4-CD8- T cell %CD4-CD8- T cell || id:ebi-a-GCST90001564	Weighted mode	13	-0.000157981	0.000290926	0.597053	-0.000728195	0.000412234	0.999842	0.999272	1.00041
Central Memory CD4-CD8- T cell %T cell || id:ebi-a-GCST90001565	MR Egger	9	0.000881599	0.000775293	0.292912	-0.000637975	0.00240117	1.00088	0.999362	1.0024
Central Memory CD4-CD8- T cell %T cell || id:ebi-a-GCST90001565	Weighted median	9	0.000317886	0.000273478	0.24508	-0.00021813	0.000853902	1.00032	0.999782	1.00085
Central Memory CD4-CD8- T cell %T cell || id:ebi-a-GCST90001565	Inverse variance weighted	9	0.000389959	0.000212323	0.0662646	-2.62e-05	0.000806112	1.00039	0.999974	1.00081
Central Memory CD4-CD8- T cell %T cell || id:ebi-a-GCST90001565	Simple mode	9	0.00020213	0.000428899	0.650028	-0.000638512	0.00104277	1.0002	0.999362	1.00104
Central Memory CD4-CD8- T cell %T cell || id:ebi-a-GCST90001565	Weighted mode	9	0.000223102	0.000397522	0.590011	-0.000556042	0.00100224	1.00022	0.999444	1.001
Naive CD4-CD8- T cell Absolute Count || id:ebi-a-GCST90001566	Inverse variance weighted	2	-0.000824934	0.000482482	0.0873082	-0.0017706	0.000120731	0.999175	0.998231	1.00012
Naive CD4-CD8- T cell %T cell || id:ebi-a-GCST90001568	Wald ratio	1	-0.000269322	0.000532549	0.613051	-0.00131312	0.000774473	0.999731	0.998688	1.00077
Naive CD4+ T cell %T cell || id:ebi-a-GCST90001575	MR Egger	12	0.000172487	0.000491905	0.733124	-0.000791646	0.00113662	1.00017	0.999209	1.00114
Naive CD4+ T cell %T cell || id:ebi-a-GCST90001575	Weighted median	12	-6.38e-06	0.000223453	0.977207	-0.000444351	0.000431583	0.999994	0.999556	1.00043
Naive CD4+ T cell %T cell || id:ebi-a-GCST90001575	Inverse variance weighted	12	4.91e-05	0.000170334	0.773213	-0.000284769	0.000382941	1.00005	0.999715	1.00038
Naive CD4+ T cell %T cell || id:ebi-a-GCST90001575	Simple mode	12	-0.000168004	0.000349094	0.639765	-0.000852228	0.000516221	0.999832	0.999148	1.00052
Naive CD4+ T cell %T cell || id:ebi-a-GCST90001575	Weighted mode	12	-4.49e-05	0.000293415	0.881202	-0.000619973	0.000530213	0.999955	0.99938	1.00053
CD14- CD16+ monocyte %monocyte || id:ebi-a-GCST90001584	Wald ratio	1	0.000190076	0.000465726	0.683178	-0.000722746	0.0011029	1.00019	0.999278	1.0011
CD14+ CD16- monocyte %monocyte || id:ebi-a-GCST90001586	Wald ratio	1	-0.000259399	0.000515835	0.615054	-0.00127044	0.000751637	0.999741	0.99873	1.00075
CD16+ monocyte %monocyte || id:ebi-a-GCST90001587	Wald ratio	1	0.000250339	0.000497819	0.615054	-0.000725385	0.00122606	1.00025	0.999275	1.00123
CD4+/CD8+ T cell || id:ebi-a-GCST90001589	Wald ratio	1	-0.00056045	0.000687036	0.414642	-0.00190704	0.00078614	0.99944	0.998095	1.00079
CD4+ T cell Absolute Count || id:ebi-a-GCST90001590	MR Egger	4	-0.00018101	0.00216486	0.94098	-0.00442414	0.00406212	0.999819	0.995586	1.00407
CD4+ T cell Absolute Count || id:ebi-a-GCST90001590	Weighted median	4	-0.00044706	0.000330594	0.176282	-0.00109502	0.000200904	0.999553	0.998906	1.0002
CD4+ T cell Absolute Count || id:ebi-a-GCST90001590	Inverse variance weighted	4	-0.000180986	0.000329688	0.583032	-0.000827175	0.000465203	0.999819	0.999173	1.00047
CD4+ T cell Absolute Count || id:ebi-a-GCST90001590	Simple mode	4	-0.000498687	0.000462377	0.359789	-0.00140495	0.000407573	0.999501	0.998596	1.00041
CD4+ T cell Absolute Count || id:ebi-a-GCST90001590	Weighted mode	4	-0.000547572	0.000378193	0.243478	-0.00128883	0.000193687	0.999453	0.998712	1.00019
CD4+ T cell %T cell || id:ebi-a-GCST90001591	Wald ratio	1	-0.000884986	0.000580732	0.12753	-0.00202322	0.000253248	0.999115	0.997979	1.00025
CD8+ T cell Absolute Count || id:ebi-a-GCST90001592	MR Egger	6	-0.00122256	0.00131683	0.405744	-0.00380354	0.00135842	0.998778	0.996204	1.00136
CD8+ T cell Absolute Count || id:ebi-a-GCST90001592	Weighted median	6	-1.46e-05	0.000313406	0.962832	-0.000628881	0.000599671	0.999985	0.999371	1.0006
CD8+ T cell Absolute Count || id:ebi-a-GCST90001592	Inverse variance weighted	6	-1.95e-05	0.00024537	0.936527	-0.000500466	0.000461385	0.99998	0.9995	1.00046
CD8+ T cell Absolute Count || id:ebi-a-GCST90001592	Simple mode	6	4.59e-05	0.000437326	0.920559	-0.000811299	0.00090302	1.00005	0.999189	1.0009
CD8+ T cell Absolute Count || id:ebi-a-GCST90001592	Weighted mode	6	-2.54e-05	0.00034537	0.944236	-0.00070232	0.00065153	0.999975	0.999298	1.00065
CD4+CD8+ T cell %T cell || id:ebi-a-GCST90001595	Wald ratio	1	0.000253032	0.00041554	0.542576	-0.000561427	0.00106749	1.00025	0.999439	1.00107
CD8dim T cell Absolute Count || id:ebi-a-GCST90001596	MR Egger	16	3.75e-05	0.000292102	0.899618	-0.000534998	0.00061004	1.00004	0.999465	1.00061
CD8dim T cell Absolute Count || id:ebi-a-GCST90001596	Weighted median	16	-0.000111785	0.000187793	0.551673	-0.00047986	0.00025629	0.999888	0.99952	1.00026
CD8dim T cell Absolute Count || id:ebi-a-GCST90001596	Inverse variance weighted	16	-0.000217031	0.000135812	0.110037	-0.000483222	4.92e-05	0.999783	0.999517	1.00005
CD8dim T cell Absolute Count || id:ebi-a-GCST90001596	Simple mode	16	-0.000149478	0.000266592	0.583281	-0.000671998	0.000373041	0.999851	0.999328	1.00037
CD8dim T cell Absolute Count || id:ebi-a-GCST90001596	Weighted mode	16	-0.000162486	0.000240565	0.509681	-0.000633994	0.000309023	0.999838	0.999366	1.00031
CD8dim T cell %T cell || id:ebi-a-GCST90001597	MR Egger	11	-0.000303321	0.000333068	0.386201	-0.000956134	0.000349492	0.999697	0.999044	1.00035
CD8dim T cell %T cell || id:ebi-a-GCST90001597	Weighted median	11	-0.000231795	0.000204638	0.257337	-0.000632886	0.000169295	0.999768	0.999367	1.00017
CD8dim T cell %T cell || id:ebi-a-GCST90001597	Inverse variance weighted	11	-0.000162088	0.000158174	0.305485	-0.00047211	0.000147934	0.999838	0.999528	1.00015
CD8dim T cell %T cell || id:ebi-a-GCST90001597	Simple mode	11	-0.000227448	0.0002998	0.465557	-0.000815055	0.000360159	0.999773	0.999185	1.00036
CD8dim T cell %T cell || id:ebi-a-GCST90001597	Weighted mode	11	-0.000268808	0.000259066	0.323892	-0.000776578	0.000238961	0.999731	0.999224	1.00024
CD4-CD8- T cell Absolute Count || id:ebi-a-GCST90001598	MR Egger	12	1.05e-05	0.000759471	0.989222	-0.00147805	0.00149908	1.00001	0.998523	1.0015
CD4-CD8- T cell Absolute Count || id:ebi-a-GCST90001598	Weighted median	12	4.65e-05	0.00024375	0.848704	-0.00043125	0.000524252	1.00005	0.999569	1.00052
CD4-CD8- T cell Absolute Count || id:ebi-a-GCST90001598	Inverse variance weighted	12	0.000196097	0.000188893	0.299206	-0.000174133	0.000566327	1.0002	0.999826	1.00057
CD4-CD8- T cell Absolute Count || id:ebi-a-GCST90001598	Simple mode	12	3.8e-05	0.000399055	0.925869	-0.000744158	0.000820138	1.00004	0.999256	1.00082
CD4-CD8- T cell Absolute Count || id:ebi-a-GCST90001598	Weighted mode	12	3.8e-05	0.000409151	0.927692	-0.000763947	0.000839926	1.00004	0.999236	1.00084
CD4-CD8- T cell %T cell || id:ebi-a-GCST90001599	MR Egger	6	-0.000530038	0.000615759	0.437893	-0.00173693	0.00067685	0.99947	0.998265	1.00068
CD4-CD8- T cell %T cell || id:ebi-a-GCST90001599	Weighted median	6	-0.000212236	0.000270357	0.432441	-0.000742136	0.000317663	0.999788	0.999258	1.00032
CD4-CD8- T cell %T cell || id:ebi-a-GCST90001599	Inverse variance weighted	6	3.5e-05	0.000230584	0.879214	-0.000416904	0.000486986	1.00004	0.999583	1.00049
CD4-CD8- T cell %T cell || id:ebi-a-GCST90001599	Simple mode	6	-0.000267998	0.00037082	0.502234	-0.000994806	0.00045881	0.999732	0.999006	1.00046
CD4-CD8- T cell %T cell || id:ebi-a-GCST90001599	Weighted mode	6	-0.000258555	0.000299085	0.426841	-0.000844762	0.000327652	0.999741	0.999156	1.00033
Leukocyte Absolute Count || id:ebi-a-GCST90001600	MR Egger	5	-0.000229086	0.000336928	0.545319	-0.000889465	0.000431293	0.999771	0.999111	1.00043
Leukocyte Absolute Count || id:ebi-a-GCST90001600	Weighted median	5	-0.000182684	0.000176553	0.300799	-0.000528728	0.000163361	0.999817	0.999471	1.00016
Leukocyte Absolute Count || id:ebi-a-GCST90001600	Inverse variance weighted	5	-0.000153002	0.000146734	0.297079	-0.000440601	0.000134597	0.999847	0.999559	1.00013
Leukocyte Absolute Count || id:ebi-a-GCST90001600	Simple mode	5	-0.000119678	0.000231925	0.633052	-0.000574251	0.000334894	0.99988	0.999426	1.00033
Leukocyte Absolute Count || id:ebi-a-GCST90001600	Weighted mode	5	-0.000177531	0.000173664	0.364448	-0.000517913	0.000162851	0.999822	0.999482	1.00016
Lymphocyte Absolute Count || id:ebi-a-GCST90001601	MR Egger	8	0.000269085	0.00124515	0.836064	-0.0021714	0.00270957	1.00027	0.997831	1.00271
Lymphocyte Absolute Count || id:ebi-a-GCST90001601	Weighted median	8	-0.000260586	0.000274472	0.342413	-0.000798551	0.000277379	0.999739	0.999202	1.00028
Lymphocyte Absolute Count || id:ebi-a-GCST90001601	Inverse variance weighted	8	-0.000254532	0.000204492	0.213241	-0.000655336	0.000146272	0.999745	0.999345	1.00015
Lymphocyte Absolute Count || id:ebi-a-GCST90001601	Simple mode	8	-0.00049338	0.00044609	0.305278	-0.00136772	0.000380955	0.999507	0.998633	1.00038
Lymphocyte Absolute Count || id:ebi-a-GCST90001601	Weighted mode	8	-0.000506493	0.000408944	0.255436	-0.00130802	0.000295036	0.999494	0.998693	1.0003
Lymphocyte %leukocyte || id:ebi-a-GCST90001602	MR Egger	14	-0.000454122	0.000814259	0.587295	-0.00205007	0.00114183	0.999546	0.997952	1.00114
Lymphocyte %leukocyte || id:ebi-a-GCST90001602	Weighted median	14	-0.000205822	0.000235458	0.382045	-0.00066732	0.000255676	0.999794	0.999333	1.00026
Lymphocyte %leukocyte || id:ebi-a-GCST90001602	Inverse variance weighted	14	-6.37e-05	0.000182283	0.726701	-0.000420985	0.000293563	0.999936	0.999579	1.00029
Lymphocyte %leukocyte || id:ebi-a-GCST90001602	Simple mode	14	-0.000348794	0.000400195	0.399259	-0.00113318	0.000435589	0.999651	0.998867	1.00044
Lymphocyte %leukocyte || id:ebi-a-GCST90001602	Weighted mode	14	-0.000316461	0.000383875	0.424588	-0.00106886	0.000435933	0.999684	0.998932	1.00044
T cell Absolute Count || id:ebi-a-GCST90001603	MR Egger	9	-0.000148679	0.000265363	0.592756	-0.000668791	0.000371433	0.999851	0.999331	1.00037
T cell Absolute Count || id:ebi-a-GCST90001603	Weighted median	9	-0.000186001	0.000208993	0.373473	-0.000595627	0.000223625	0.999814	0.999405	1.00022
T cell Absolute Count || id:ebi-a-GCST90001603	Inverse variance weighted	9	-0.000252797	0.000147075	0.0856459	-0.000541064	3.55e-05	0.999747	0.999459	1.00004
T cell Absolute Count || id:ebi-a-GCST90001603	Simple mode	9	-5.19e-05	0.000304288	0.868858	-0.000648281	0.000544526	0.999948	0.999352	1.00054
T cell Absolute Count || id:ebi-a-GCST90001603	Weighted mode	9	-0.000167922	0.000204538	0.435437	-0.000568817	0.000232973	0.999832	0.999431	1.00023
T cell %lymphocyte || id:ebi-a-GCST90001604	MR Egger	13	-0.000932523	0.000428806	0.0523468	-0.00177298	-9.21e-05	0.999068	0.998229	0.999908
T cell %lymphocyte || id:ebi-a-GCST90001604	Weighted median	13	-0.000215032	0.000174528	0.21792	-0.000557106	0.000127043	0.999785	0.999443	1.00013
T cell %lymphocyte || id:ebi-a-GCST90001604	Inverse variance weighted	13	-0.000211979	0.000136591	0.12068	-0.000479697	5.57e-05	0.999788	0.99952	1.00006
T cell %lymphocyte || id:ebi-a-GCST90001604	Simple mode	13	0.000152371	0.00027739	0.592872	-0.000391313	0.000696055	1.00015	0.999609	1.0007
T cell %lymphocyte || id:ebi-a-GCST90001604	Weighted mode	13	-0.000277907	0.000232322	0.254713	-0.000733258	0.000177443	0.999722	0.999267	1.00018
T cell %leukocyte || id:ebi-a-GCST90001605	MR Egger	13	-3.8e-05	0.000632815	0.9532	-0.00127831	0.00120232	0.999962	0.998723	1.0012
T cell %leukocyte || id:ebi-a-GCST90001605	Weighted median	13	-0.000280131	0.000243244	0.249467	-0.000756889	0.000196627	0.99972	0.999243	1.0002
T cell %leukocyte || id:ebi-a-GCST90001605	Inverse variance weighted	13	-0.000163624	0.000172795	0.343677	-0.000502301	0.000175054	0.999836	0.999498	1.00018
T cell %leukocyte || id:ebi-a-GCST90001605	Simple mode	13	-0.000414912	0.000474016	0.398585	-0.00134398	0.000514159	0.999585	0.998657	1.00051
T cell %leukocyte || id:ebi-a-GCST90001605	Weighted mode	13	-0.000408003	0.000486791	0.418329	-0.00136211	0.000546107	0.999592	0.998639	1.00055
CD4+ T cell %leukocyte || id:ebi-a-GCST90001606	MR Egger	7	0.000182291	0.00105938	0.870128	-0.00189409	0.00225867	1.00018	0.998108	1.00226
CD4+ T cell %leukocyte || id:ebi-a-GCST90001606	Weighted median	7	-2.13e-05	0.00029113	0.941766	-0.000591882	0.000549348	0.999979	0.999408	1.00055
CD4+ T cell %leukocyte || id:ebi-a-GCST90001606	Inverse variance weighted	7	2e-05	0.000218322	0.927181	-0.000407959	0.000447865	1.00002	0.999592	1.00045
CD4+ T cell %leukocyte || id:ebi-a-GCST90001606	Simple mode	7	-0.000356694	0.000527814	0.524349	-0.00139121	0.000677821	0.999643	0.99861	1.00068
CD4+ T cell %leukocyte || id:ebi-a-GCST90001606	Weighted mode	7	0.00048451	0.00053235	0.397839	-0.000558896	0.00152792	1.00048	0.999441	1.00153
CD8+ T cell %leukocyte || id:ebi-a-GCST90001607	MR Egger	11	0.000310447	0.000466013	0.522006	-0.000602939	0.00122383	1.00031	0.999397	1.00122
CD8+ T cell %leukocyte || id:ebi-a-GCST90001607	Weighted median	11	-3.18e-05	0.000197848	0.872317	-0.00041958	0.000355985	0.999968	0.999581	1.00036
CD8+ T cell %leukocyte || id:ebi-a-GCST90001607	Inverse variance weighted	11	-0.000104145	0.000149445	0.485879	-0.000397057	0.000188768	0.999896	0.999603	1.00019
CD8+ T cell %leukocyte || id:ebi-a-GCST90001607	Simple mode	11	-3.79e-05	0.000295988	0.900662	-0.000618032	0.000542241	0.999962	0.999382	1.00054
CD8+ T cell %leukocyte || id:ebi-a-GCST90001607	Weighted mode	11	-1.36e-05	0.000239607	0.955798	-0.000483247	0.000456012	0.999986	0.999517	1.00046
CD4+CD8+ T cell %leukocyte || id:ebi-a-GCST90001608	MR Egger	7	-0.00025004	0.000638185	0.711349	-0.00150088	0.0010008	0.99975	0.9985	1.001
CD4+CD8+ T cell %leukocyte || id:ebi-a-GCST90001608	Weighted median	7	0.000203442	0.000292493	0.486714	-0.000369844	0.000776729	1.0002	0.99963	1.00078
CD4+CD8+ T cell %leukocyte || id:ebi-a-GCST90001608	Inverse variance weighted	7	1.77e-05	0.000249032	0.94324	-0.000470372	0.000505834	1.00002	0.99953	1.00051
CD4+CD8+ T cell %leukocyte || id:ebi-a-GCST90001608	Simple mode	7	6.77e-05	0.00044709	0.884683	-0.000808643	0.00094395	1.00007	0.999192	1.00094
CD4+CD8+ T cell %leukocyte || id:ebi-a-GCST90001608	Weighted mode	7	0.000118933	0.000401438	0.777013	-0.000667886	0.000905752	1.00012	0.999332	1.00091
CD4+ CD8dim T cell Absolute Count || id:ebi-a-GCST90001609	MR Egger	16	-0.000152943	0.000176312	0.400318	-0.000498514	0.000192629	0.999847	0.999502	1.00019
CD4+ CD8dim T cell Absolute Count || id:ebi-a-GCST90001609	Weighted median	16	6.14e-05	0.000138748	0.658357	-0.000210595	0.000333299	1.00006	0.999789	1.00033
CD4+ CD8dim T cell Absolute Count || id:ebi-a-GCST90001609	Inverse variance weighted	16	7.4e-05	0.000103606	0.474845	-0.00012903	0.000277108	1.00007	0.999871	1.00028
CD4+ CD8dim T cell Absolute Count || id:ebi-a-GCST90001609	Simple mode	16	2.59e-05	0.000240383	0.915589	-0.000445238	0.000497061	1.00003	0.999555	1.0005
CD4+ CD8dim T cell Absolute Count || id:ebi-a-GCST90001609	Weighted mode	16	-6.51e-05	0.000147203	0.664506	-0.000353641	0.000223393	0.999935	0.999646	1.00022
CD4+ CD8dim T cell %lymphocyte || id:ebi-a-GCST90001610	MR Egger	17	0.000338189	0.000299334	0.276303	-0.000248506	0.000924883	1.00034	0.999752	1.00093
CD4+ CD8dim T cell %lymphocyte || id:ebi-a-GCST90001610	Weighted median	17	0.000112977	0.000154809	0.465523	-0.000190449	0.000416402	1.00011	0.99981	1.00042
CD4+ CD8dim T cell %lymphocyte || id:ebi-a-GCST90001610	Inverse variance weighted	17	0.000108679	0.000125416	0.386188	-0.000137136	0.000354493	1.00011	0.999863	1.00035
CD4+ CD8dim T cell %lymphocyte || id:ebi-a-GCST90001610	Simple mode	17	8.81e-06	0.000271282	0.974483	-0.000522899	0.000540527	1.00001	0.999477	1.00054
CD4+ CD8dim T cell %lymphocyte || id:ebi-a-GCST90001610	Weighted mode	17	0.000113366	0.000168437	0.51052	-0.000216769	0.000443502	1.00011	0.999783	1.00044
CD4+ CD8dim T cell %leukocyte || id:ebi-a-GCST90001611	MR Egger	16	0.00021837	0.000305057	0.485863	-0.000379542	0.000816282	1.00022	0.999621	1.00082
CD4+ CD8dim T cell %leukocyte || id:ebi-a-GCST90001611	Weighted median	16	0.000141666	0.000160625	0.377794	-0.000173159	0.000456492	1.00014	0.999827	1.00046
CD4+ CD8dim T cell %leukocyte || id:ebi-a-GCST90001611	Inverse variance weighted	16	0.000177687	0.0001217	0.144279	-6.08e-05	0.00041622	1.00018	0.999939	1.00042
CD4+ CD8dim T cell %leukocyte || id:ebi-a-GCST90001611	Simple mode	16	6.59e-05	0.000250807	0.796267	-0.000425666	0.000557498	1.00007	0.999574	1.00056
CD4+ CD8dim T cell %leukocyte || id:ebi-a-GCST90001611	Weighted mode	16	0.000129811	0.000175574	0.471107	-0.000214314	0.000473935	1.00013	0.999786	1.00047
CD8dim T cell %leukocyte || id:ebi-a-GCST90001612	MR Egger	12	-0.000176369	0.000349971	0.62521	-0.000862312	0.000509573	0.999824	0.999138	1.00051
CD8dim T cell %leukocyte || id:ebi-a-GCST90001612	Weighted median	12	-0.000226057	0.000211033	0.284082	-0.000639681	0.000187567	0.999774	0.999361	1.00019
CD8dim T cell %leukocyte || id:ebi-a-GCST90001612	Inverse variance weighted	12	-0.000165137	0.000154607	0.285471	-0.000468168	0.000137893	0.999835	0.999532	1.00014
CD8dim T cell %leukocyte || id:ebi-a-GCST90001612	Simple mode	12	-0.000258028	0.000288051	0.389556	-0.000822608	0.000306552	0.999742	0.999178	1.00031
CD8dim T cell %leukocyte || id:ebi-a-GCST90001612	Weighted mode	12	-0.000281848	0.000264769	0.309908	-0.000800794	0.000237098	0.999718	0.9992	1.00024
CD4-CD8- T cell %leukocyte || id:ebi-a-GCST90001613	MR Egger	7	7.44e-05	0.000622381	0.909533	-0.00114549	0.00129424	1.00007	0.998855	1.0013
CD4-CD8- T cell %leukocyte || id:ebi-a-GCST90001613	Weighted median	7	-0.000275805	0.000253029	0.275706	-0.000771742	0.000220131	0.999724	0.999229	1.00022
CD4-CD8- T cell %leukocyte || id:ebi-a-GCST90001613	Inverse variance weighted	7	-0.000154914	0.000208475	0.457431	-0.000563525	0.000253697	0.999845	0.999437	1.00025
CD4-CD8- T cell %leukocyte || id:ebi-a-GCST90001613	Simple mode	7	-0.00030293	0.000326811	0.389728	-0.000943481	0.00033762	0.999697	0.999057	1.00034
CD4-CD8- T cell %leukocyte || id:ebi-a-GCST90001613	Weighted mode	7	-0.000288134	0.000305301	0.38172	-0.000886524	0.000310255	0.999712	0.999114	1.00031
CD8+ and CD8dim T cell %leukocyte || id:ebi-a-GCST90001614	MR Egger	7	-0.00218542	0.00141014	0.181881	-0.00494929	0.000578454	0.997817	0.995063	1.00058
CD8+ and CD8dim T cell %leukocyte || id:ebi-a-GCST90001614	Weighted median	7	-0.000143081	0.000264692	0.588813	-0.000661877	0.000375715	0.999857	0.999338	1.00038
CD8+ and CD8dim T cell %leukocyte || id:ebi-a-GCST90001614	Inverse variance weighted	7	0.000121381	0.000224902	0.589398	-0.000319426	0.000562189	1.00012	0.999681	1.00056
CD8+ and CD8dim T cell %leukocyte || id:ebi-a-GCST90001614	Simple mode	7	-0.000236376	0.000446028	0.61517	-0.00111059	0.000637839	0.999764	0.99889	1.00064
CD8+ and CD8dim T cell %leukocyte || id:ebi-a-GCST90001614	Weighted mode	7	-0.000262243	0.000381866	0.517893	-0.0010107	0.000486214	0.999738	0.99899	1.00049
TCRgd T cell Absolute Count || id:ebi-a-GCST90001615	MR Egger	12	-0.000245328	0.000387295	0.540663	-0.00100443	0.000513771	0.999755	0.998996	1.00051
TCRgd T cell Absolute Count || id:ebi-a-GCST90001615	Weighted median	12	6.11e-06	0.000204365	0.976168	-0.00039445	0.00040666	1.00001	0.999606	1.00041
TCRgd T cell Absolute Count || id:ebi-a-GCST90001615	Inverse variance weighted	12	-4.35e-05	0.000150964	0.773476	-0.000339342	0.000252437	0.999957	0.999661	1.00025
TCRgd T cell Absolute Count || id:ebi-a-GCST90001615	Simple mode	12	1.62e-05	0.000279252	0.95481	-0.000531145	0.000563523	1.00002	0.999469	1.00056
TCRgd T cell Absolute Count || id:ebi-a-GCST90001615	Weighted mode	12	-4.83e-05	0.000223134	0.832562	-0.000485651	0.000389034	0.999952	0.999514	1.00039
TCRgd T cell %T cell || id:ebi-a-GCST90001616	MR Egger	12	-0.000939118	0.000418947	0.04887	-0.00176025	-0.000117982	0.999061	0.998241	0.999882
TCRgd T cell %T cell || id:ebi-a-GCST90001616	Weighted median	12	2.27e-05	0.000238068	0.923986	-0.000443898	0.000489328	1.00002	0.999556	1.00049
TCRgd T cell %T cell || id:ebi-a-GCST90001616	Inverse variance weighted	12	-3.05e-05	0.000161101	0.849791	-0.000346269	0.000285248	0.999969	0.999654	1.00029
TCRgd T cell %T cell || id:ebi-a-GCST90001616	Simple mode	12	0.000138705	0.00041021	0.741629	-0.000665306	0.000942716	1.00014	0.999335	1.00094
TCRgd T cell %T cell || id:ebi-a-GCST90001616	Weighted mode	12	-0.000461263	0.000336142	0.197327	-0.0011201	0.000197576	0.999539	0.998881	1.0002
TCRgd T cell %lymphocyte || id:ebi-a-GCST90001617	MR Egger	13	-0.00024038	0.00030059	0.440816	-0.000829537	0.000348777	0.99976	0.999171	1.00035
TCRgd T cell %lymphocyte || id:ebi-a-GCST90001617	Weighted median	13	4.86e-05	0.000212367	0.819065	-0.000367661	0.000464818	1.00005	0.999632	1.00046
TCRgd T cell %lymphocyte || id:ebi-a-GCST90001617	Inverse variance weighted	13	-9.3e-06	0.000145518	0.949038	-0.000294515	0.000275914	0.999991	0.999706	1.00028
TCRgd T cell %lymphocyte || id:ebi-a-GCST90001617	Simple mode	13	0.000111169	0.000370155	0.769064	-0.000614334	0.000836672	1.00011	0.999386	1.00084
TCRgd T cell %lymphocyte || id:ebi-a-GCST90001617	Weighted mode	13	-2.6e-05	0.000294766	0.931149	-0.000603749	0.000551734	0.999974	0.999396	1.00055
HLA DR+ T cell Absolute Count || id:ebi-a-GCST90001618	MR Egger	24	0.00011425	0.000161182	0.485876	-0.000201667	0.000430168	1.00011	0.999798	1.00043
HLA DR+ T cell Absolute Count || id:ebi-a-GCST90001618	Weighted median	24	-3.46e-05	0.000117369	0.767831	-0.000264691	0.000195394	0.999965	0.999735	1.0002
HLA DR+ T cell Absolute Count || id:ebi-a-GCST90001618	Inverse variance weighted	24	3.89e-05	8.47e-05	0.646072	-0.000127085	0.00020486	1.00004	0.999873	1.0002
HLA DR+ T cell Absolute Count || id:ebi-a-GCST90001618	Simple mode	24	-4.95e-05	0.000173432	0.777682	-0.000389473	0.000290381	0.99995	0.999611	1.00029
HLA DR+ T cell Absolute Count || id:ebi-a-GCST90001618	Weighted mode	24	-3.2e-05	0.000130098	0.808179	-0.000286942	0.000223041	0.999968	0.999713	1.00022
HLA DR+ T cell%T cell || id:ebi-a-GCST90001619	MR Egger	19	0.000278033	0.000121583	0.0353054	3.97e-05	0.000516335	1.00028	1.00004	1.00052
HLA DR+ T cell%T cell || id:ebi-a-GCST90001619	Weighted median	19	0.000171258	0.000125241	0.171491	-7.42e-05	0.000416731	1.00017	0.999926	1.00042
HLA DR+ T cell%T cell || id:ebi-a-GCST90001619	Inverse variance weighted	19	8.59e-05	8.74e-05	0.3261	-8.55e-05	0.000257265	1.00009	0.999914	1.00026
HLA DR+ T cell%T cell || id:ebi-a-GCST90001619	Simple mode	19	0.000140389	0.000226996	0.544017	-0.000304523	0.000585301	1.00014	0.999696	1.00059
HLA DR+ T cell%T cell || id:ebi-a-GCST90001619	Weighted mode	19	0.000140389	0.000107732	0.208955	-7.08e-05	0.000351543	1.00014	0.999929	1.00035
HLA DR+ T cell%lymphocyte || id:ebi-a-GCST90001620	MR Egger	17	0.000198877	0.000120998	0.12104	-3.83e-05	0.000436032	1.0002	0.999962	1.00044
HLA DR+ T cell%lymphocyte || id:ebi-a-GCST90001620	Weighted median	17	0.000154369	0.000111972	0.168006	-6.51e-05	0.000373834	1.00015	0.999935	1.00037
HLA DR+ T cell%lymphocyte || id:ebi-a-GCST90001620	Inverse variance weighted	17	0.000145772	7.68e-05	0.0578219	-4.84e-06	0.000296381	1.00015	0.999995	1.0003
HLA DR+ T cell%lymphocyte || id:ebi-a-GCST90001620	Simple mode	17	0.000120216	0.000166082	0.47962	-0.000205306	0.000445737	1.00012	0.999795	1.00045
HLA DR+ T cell%lymphocyte || id:ebi-a-GCST90001620	Weighted mode	17	0.00010135	0.000102594	0.337918	-9.97e-05	0.000302435	1.0001	0.9999	1.0003
Natural Killer T Absolute Count || id:ebi-a-GCST90001621	MR Egger	23	0.000328336	0.000185112	0.090614	-3.45e-05	0.000691156	1.00033	0.999966	1.00069
Natural Killer T Absolute Count || id:ebi-a-GCST90001621	Weighted median	23	-9.76e-05	0.000132353	0.460643	-0.000357059	0.000161763	0.999902	0.999643	1.00016
Natural Killer T Absolute Count || id:ebi-a-GCST90001621	Inverse variance weighted	23	-4.78e-05	9.78e-05	0.624701	-0.000239526	0.000143841	0.999952	0.999761	1.00014
Natural Killer T Absolute Count || id:ebi-a-GCST90001621	Simple mode	23	-0.00017226	0.000256431	0.508729	-0.000674866	0.000330345	0.999828	0.999325	1.00033
Natural Killer T Absolute Count || id:ebi-a-GCST90001621	Weighted mode	23	-0.000140256	0.000196265	0.482356	-0.000524935	0.000244424	0.99986	0.999475	1.00024
Natural Killer T %T cell || id:ebi-a-GCST90001622	MR Egger	22	0.000196104	0.000355025	0.586817	-0.000499745	0.000891954	1.0002	0.9995	1.00089
Natural Killer T %T cell || id:ebi-a-GCST90001622	Weighted median	22	-3.81e-05	0.000157263	0.808542	-0.000346341	0.000270129	0.999962	0.999654	1.00027
Natural Killer T %T cell || id:ebi-a-GCST90001622	Inverse variance weighted	22	2.04e-05	0.00011913	0.863715	-0.000213047	0.000253943	1.00002	0.999787	1.00025
Natural Killer T %T cell || id:ebi-a-GCST90001622	Simple mode	22	-9.02e-05	0.00026271	0.734754	-0.000605112	0.000424713	0.99991	0.999395	1.00042
Natural Killer T %T cell || id:ebi-a-GCST90001622	Weighted mode	22	-8.37e-05	0.000249513	0.740508	-0.00057278	0.000405311	0.999916	0.999427	1.00041
Natural Killer T %lymphocyte || id:ebi-a-GCST90001623	MR Egger	24	0.000346895	0.00039158	0.385261	-0.000420602	0.00111439	1.00035	0.999579	1.00112
Natural Killer T %lymphocyte || id:ebi-a-GCST90001623	Weighted median	24	-4.45e-05	0.000156612	0.776506	-0.000351419	0.000262502	0.999956	0.999649	1.00026
Natural Killer T %lymphocyte || id:ebi-a-GCST90001623	Inverse variance weighted	24	-3.13e-05	0.000116138	0.787747	-0.000258899	0.000196362	0.999969	0.999741	1.0002
Natural Killer T %lymphocyte || id:ebi-a-GCST90001623	Simple mode	24	-9.71e-05	0.000265501	0.718003	-0.00061745	0.000423315	0.999903	0.999383	1.00042
Natural Killer T %lymphocyte || id:ebi-a-GCST90001623	Weighted mode	24	-7.56e-05	0.000233237	0.74889	-0.000532706	0.000381584	0.999924	0.999467	1.00038
HLA DR+ CD4+ T cell Absolute Count || id:ebi-a-GCST90001624	MR Egger	21	0.00014801	0.000200769	0.469999	-0.000245498	0.000541518	1.00015	0.999755	1.00054
HLA DR+ CD4+ T cell Absolute Count || id:ebi-a-GCST90001624	Weighted median	21	-6.04e-05	0.000137718	0.660743	-0.000330371	0.000209485	0.99994	0.99967	1.00021
HLA DR+ CD4+ T cell Absolute Count || id:ebi-a-GCST90001624	Inverse variance weighted	21	-2.14e-05	9.84e-05	0.827473	-0.000214344	0.000171445	0.999979	0.999786	1.00017
HLA DR+ CD4+ T cell Absolute Count || id:ebi-a-GCST90001624	Simple mode	21	-9.3e-05	0.000196919	0.641743	-0.000478989	0.000292933	0.999907	0.999521	1.00029
HLA DR+ CD4+ T cell Absolute Count || id:ebi-a-GCST90001624	Weighted mode	21	-4.02e-05	0.000146819	0.78721	-0.000327933	0.000247598	0.99996	0.999672	1.00025
HLA DR+ CD4+ T cell %T cell || id:ebi-a-GCST90001625	MR Egger	19	-6.15e-05	0.000251771	0.809855	-0.000555	0.000431941	0.999938	0.999445	1.00043
HLA DR+ CD4+ T cell %T cell || id:ebi-a-GCST90001625	Weighted median	19	-8.07e-06	0.000170266	0.962215	-0.000341788	0.000325655	0.999992	0.999658	1.00033
HLA DR+ CD4+ T cell %T cell || id:ebi-a-GCST90001625	Inverse variance weighted	19	-5.83e-05	0.000125957	0.643304	-0.000305203	0.000188546	0.999942	0.999695	1.00019
HLA DR+ CD4+ T cell %T cell || id:ebi-a-GCST90001625	Simple mode	19	-7.49e-05	0.000273377	0.787327	-0.000610681	0.000460958	0.999925	0.99939	1.00046
HLA DR+ CD4+ T cell %T cell || id:ebi-a-GCST90001625	Weighted mode	19	-4.17e-05	0.000183968	0.823044	-0.000402322	0.000318831	0.999958	0.999598	1.00032
HLA DR+ CD4+ T cell %lymphocyte || id:ebi-a-GCST90001626	MR Egger	14	-0.00012371	0.000397759	0.761124	-0.000903319	0.000655898	0.999876	0.999097	1.00066
HLA DR+ CD4+ T cell %lymphocyte || id:ebi-a-GCST90001626	Weighted median	14	-4.83e-05	0.000207642	0.816005	-0.000455293	0.000358662	0.999952	0.999545	1.00036
HLA DR+ CD4+ T cell %lymphocyte || id:ebi-a-GCST90001626	Inverse variance weighted	14	-0.000101073	0.000147966	0.494555	-0.000391088	0.000188941	0.999899	0.999609	1.00019
HLA DR+ CD4+ T cell %lymphocyte || id:ebi-a-GCST90001626	Simple mode	14	-5.26e-05	0.000306603	0.866431	-0.000653539	0.000548343	0.999947	0.999347	1.00055
HLA DR+ CD4+ T cell %lymphocyte || id:ebi-a-GCST90001626	Weighted mode	14	-4.66e-05	0.000230872	0.843159	-0.000499111	0.000405908	0.999953	0.999501	1.00041
HLA DR+ CD8+ T cell Absolute Count || id:ebi-a-GCST90001627	MR Egger	26	0.000169659	0.000212659	0.43281	-0.000247152	0.000586471	1.00017	0.999753	1.00059
HLA DR+ CD8+ T cell Absolute Count || id:ebi-a-GCST90001627	Weighted median	26	-1.47e-05	0.000133466	0.912497	-0.00027626	0.000246927	0.999985	0.999724	1.00025
HLA DR+ CD8+ T cell Absolute Count || id:ebi-a-GCST90001627	Inverse variance weighted	26	6.12e-05	9.22e-05	0.506566	-0.00011949	0.000241985	1.00006	0.999881	1.00024
HLA DR+ CD8+ T cell Absolute Count || id:ebi-a-GCST90001627	Simple mode	26	-6.48e-05	0.000226921	0.777466	-0.000509596	0.000379936	0.999935	0.999491	1.00038
HLA DR+ CD8+ T cell Absolute Count || id:ebi-a-GCST90001627	Weighted mode	26	1.44e-05	0.000150536	0.924551	-0.00028065	0.000309452	1.00001	0.999719	1.00031
HLA DR+ CD8+ T cell %T cell || id:ebi-a-GCST90001628	MR Egger	22	0.000149804	0.00012709	0.252342	-9.93e-05	0.0003989	1.00015	0.999901	1.0004
HLA DR+ CD8+ T cell %T cell || id:ebi-a-GCST90001628	Weighted median	22	9.8e-06	0.000118664	0.934151	-0.000222777	0.000242386	1.00001	0.999777	1.00024
HLA DR+ CD8+ T cell %T cell || id:ebi-a-GCST90001628	Inverse variance weighted	22	1.72e-05	8.07e-05	0.83083	-0.000140924	0.000175403	1.00002	0.999859	1.00018
HLA DR+ CD8+ T cell %T cell || id:ebi-a-GCST90001628	Simple mode	22	-0.00018613	0.00022103	0.409218	-0.000619348	0.000247088	0.999814	0.999381	1.00025
HLA DR+ CD8+ T cell %T cell || id:ebi-a-GCST90001628	Weighted mode	22	-4.05e-06	0.000112285	0.971555	-0.00022413	0.000216026	0.999996	0.999776	1.00022
HLA DR+ CD8+ T cell %lymphocyte || id:ebi-a-GCST90001629	MR Egger	22	0.000278214	0.00023647	0.253196	-0.000185266	0.000741695	1.00028	0.999815	1.00074
HLA DR+ CD8+ T cell %lymphocyte || id:ebi-a-GCST90001629	Weighted median	22	7.71e-07	0.000152191	0.99596	-0.000297523	0.000299064	1	0.999703	1.0003
HLA DR+ CD8+ T cell %lymphocyte || id:ebi-a-GCST90001629	Inverse variance weighted	22	5.22e-05	0.000105094	0.619474	-0.000153794	0.000258173	1.00005	0.999846	1.00026
HLA DR+ CD8+ T cell %lymphocyte || id:ebi-a-GCST90001629	Simple mode	22	-0.000135998	0.000296843	0.651551	-0.00071781	0.000445814	0.999864	0.999282	1.00045
HLA DR+ CD8+ T cell %lymphocyte || id:ebi-a-GCST90001629	Weighted mode	22	-2.58e-05	0.000175614	0.884557	-0.000370014	0.000318394	0.999974	0.99963	1.00032
CD8+ Natural Killer T Absolute Count || id:ebi-a-GCST90001630	MR Egger	20	0.000294921	0.000268344	0.286234	-0.000231034	0.000820876	1.00029	0.999769	1.00082
CD8+ Natural Killer T Absolute Count || id:ebi-a-GCST90001630	Weighted median	20	3.45e-05	0.000184225	0.851652	-0.000326628	0.000395533	1.00003	0.999673	1.0004
CD8+ Natural Killer T Absolute Count || id:ebi-a-GCST90001630	Inverse variance weighted	20	-1.16e-05	0.00012031	0.923148	-0.000247414	0.000224201	0.999988	0.999753	1.00022
CD8+ Natural Killer T Absolute Count || id:ebi-a-GCST90001630	Simple mode	20	-0.000239411	0.00032598	0.471652	-0.000878332	0.00039951	0.999761	0.999122	1.0004
CD8+ Natural Killer T Absolute Count || id:ebi-a-GCST90001630	Weighted mode	20	-5.02e-05	0.00022038	0.822343	-0.000482115	0.000381773	0.99995	0.999518	1.00038
CD8+ Natural Killer T %T cell || id:ebi-a-GCST90001631	MR Egger	7	0.000339631	0.000402349	0.437114	-0.000448974	0.00112824	1.00034	0.999551	1.00113
CD8+ Natural Killer T %T cell || id:ebi-a-GCST90001631	Weighted median	7	1.4e-05	0.000226786	0.950727	-0.000430486	0.000458514	1.00001	0.99957	1.00046
CD8+ Natural Killer T %T cell || id:ebi-a-GCST90001631	Inverse variance weighted	7	5.68e-05	0.000225881	0.801455	-0.000385925	0.000499527	1.00006	0.999614	1.0005
CD8+ Natural Killer T %T cell || id:ebi-a-GCST90001631	Simple mode	7	-0.0002749	0.000387574	0.504764	-0.00103455	0.000484746	0.999725	0.998966	1.00048
CD8+ Natural Killer T %T cell || id:ebi-a-GCST90001631	Weighted mode	7	-5.94e-06	0.000238267	0.980924	-0.000472942	0.000461065	0.999994	0.999527	1.00046
CD8+ Natural Killer T %lymphocyte || id:ebi-a-GCST90001632	MR Egger	8	0.000262389	0.000413182	0.548836	-0.000547449	0.00107223	1.00026	0.999453	1.00107
CD8+ Natural Killer T %lymphocyte || id:ebi-a-GCST90001632	Weighted median	8	6.62e-05	0.000234564	0.777651	-0.000393508	0.000525982	1.00007	0.999607	1.00053
CD8+ Natural Killer T %lymphocyte || id:ebi-a-GCST90001632	Inverse variance weighted	8	0.000135291	0.000212989	0.525296	-0.000282168	0.00055275	1.00014	0.999718	1.00055
CD8+ Natural Killer T %lymphocyte || id:ebi-a-GCST90001632	Simple mode	8	-0.000169026	0.000427499	0.704332	-0.00100693	0.000668872	0.999831	0.998994	1.00067
CD8+ Natural Killer T %lymphocyte || id:ebi-a-GCST90001632	Weighted mode	8	4.16e-05	0.000231588	0.86256	-0.000412322	0.000495505	1.00004	0.999588	1.0005
CD8dim Natural Killer T Absolute Count || id:ebi-a-GCST90001633	MR Egger	8	0.000199103	0.000338783	0.578165	-0.000464912	0.000863118	1.0002	0.999535	1.00086
CD8dim Natural Killer T Absolute Count || id:ebi-a-GCST90001633	Weighted median	8	-0.000186225	0.000208842	0.372552	-0.000595554	0.000223105	0.999814	0.999405	1.00022
CD8dim Natural Killer T Absolute Count || id:ebi-a-GCST90001633	Inverse variance weighted	8	-0.000236409	0.000169987	0.164302	-0.000569583	9.68e-05	0.999764	0.999431	1.0001
CD8dim Natural Killer T Absolute Count || id:ebi-a-GCST90001633	Simple mode	8	-0.000172656	0.000302467	0.585967	-0.00076549	0.000420179	0.999827	0.999235	1.00042
CD8dim Natural Killer T Absolute Count || id:ebi-a-GCST90001633	Weighted mode	8	-0.000161034	0.000259099	0.553954	-0.000668867	0.0003468	0.999839	0.999331	1.00035
CD8dim Natural Killer T %T cell || id:ebi-a-GCST90001634	MR Egger	6	6.68e-05	0.000328666	0.848813	-0.000577362	0.000711008	1.00007	0.999423	1.00071
CD8dim Natural Killer T %T cell || id:ebi-a-GCST90001634	Weighted median	6	-0.000182073	0.000214806	0.396652	-0.000603093	0.000238947	0.999818	0.999397	1.00024
CD8dim Natural Killer T %T cell || id:ebi-a-GCST90001634	Inverse variance weighted	6	-0.000144069	0.000179318	0.421725	-0.000495532	0.000207393	0.999856	0.999505	1.00021
CD8dim Natural Killer T %T cell || id:ebi-a-GCST90001634	Simple mode	6	-0.000342256	0.000317644	0.33048	-0.000964838	0.000280326	0.999658	0.999036	1.00028
CD8dim Natural Killer T %T cell || id:ebi-a-GCST90001634	Weighted mode	6	-0.000204606	0.000278653	0.495754	-0.000750766	0.000341554	0.999795	0.99925	1.00034
CD8dim Natural Killer T %lymphocyte || id:ebi-a-GCST90001635	MR Egger	8	-6.34e-05	0.00033022	0.854026	-0.000710655	0.000583807	0.999937	0.99929	1.00058
CD8dim Natural Killer T %lymphocyte || id:ebi-a-GCST90001635	Weighted median	8	-0.000259828	0.000197994	0.189418	-0.000647897	0.00012824	0.99974	0.999352	1.00013
CD8dim Natural Killer T %lymphocyte || id:ebi-a-GCST90001635	Inverse variance weighted	8	-0.000185634	0.000156485	0.235515	-0.000492344	0.000121077	0.999814	0.999508	1.00012
CD8dim Natural Killer T %lymphocyte || id:ebi-a-GCST90001635	Simple mode	8	-0.000302383	0.000255919	0.275962	-0.000803985	0.000199218	0.999698	0.999196	1.0002
CD8dim Natural Killer T %lymphocyte || id:ebi-a-GCST90001635	Weighted mode	8	-0.000305099	0.000263228	0.284436	-0.000821027	0.000210829	0.999695	0.999179	1.00021
CD4-CD8- Natural Killer T Absolute Count || id:ebi-a-GCST90001636	Inverse variance weighted	2	0.000351248	0.00110407	0.750379	-0.00181273	0.00251522	1.00035	0.998189	1.00252
CD4-CD8- Natural Killer T %T cell || id:ebi-a-GCST90001637	MR Egger	4	-0.000361846	0.000536127	0.569291	-0.00141266	0.000688962	0.999638	0.998588	1.00069
CD4-CD8- Natural Killer T %T cell || id:ebi-a-GCST90001637	Weighted median	4	-3.29e-05	0.000264849	0.901201	-0.000551983	0.000486225	0.999967	0.999448	1.00049
CD4-CD8- Natural Killer T %T cell || id:ebi-a-GCST90001637	Inverse variance weighted	4	8.47e-05	0.000248792	0.733431	-0.000402903	0.000572363	1.00008	0.999597	1.00057
CD4-CD8- Natural Killer T %T cell || id:ebi-a-GCST90001637	Simple mode	4	-2.09e-05	0.000330839	0.953607	-0.000669341	0.000627546	0.999979	0.999331	1.00063
CD4-CD8- Natural Killer T %T cell || id:ebi-a-GCST90001637	Weighted mode	4	-8.16e-05	0.000284301	0.792855	-0.000638799	0.000475661	0.999918	0.999361	1.00048
CD4-CD8- Natural Killer T %lymphocyte || id:ebi-a-GCST90001638	MR Egger	5	-1.82e-06	0.000445629	0.996994	-0.000875255	0.00087161	0.999998	0.999125	1.00087
CD4-CD8- Natural Killer T %lymphocyte || id:ebi-a-GCST90001638	Weighted median	5	-5.14e-05	0.000254749	0.840101	-0.000550707	0.000447909	0.999949	0.999449	1.00045
CD4-CD8- Natural Killer T %lymphocyte || id:ebi-a-GCST90001638	Inverse variance weighted	5	-3.85e-05	0.000199912	0.847215	-0.000430345	0.000353309	0.999961	0.99957	1.00035
CD4-CD8- Natural Killer T %lymphocyte || id:ebi-a-GCST90001638	Simple mode	5	0.000138572	0.000329154	0.695396	-0.000506571	0.000783714	1.00014	0.999494	1.00078
CD4-CD8- Natural Killer T %lymphocyte || id:ebi-a-GCST90001638	Weighted mode	5	-5.89e-05	0.000292408	0.850312	-0.000631971	0.000514269	0.999941	0.999368	1.00051
CD3- lymphocyte Absolute Count || id:ebi-a-GCST90001639	Wald ratio	1	0.000435664	0.00069671	0.531764	-0.000929888	0.00180122	1.00044	0.999071	1.0018
CD3- lymphocyte %lymphocyte || id:ebi-a-GCST90001640	MR Egger	4	0.00108423	0.000742613	0.281715	-0.00037129	0.00253975	1.00108	0.999629	1.00254
CD3- lymphocyte %lymphocyte || id:ebi-a-GCST90001640	Weighted median	4	0.000287849	0.000283889	0.310608	-0.000268574	0.000844271	1.00029	0.999731	1.00084
CD3- lymphocyte %lymphocyte || id:ebi-a-GCST90001640	Inverse variance weighted	4	0.000285389	0.000232004	0.218658	-0.000169339	0.000740118	1.00029	0.999831	1.00074
CD3- lymphocyte %lymphocyte || id:ebi-a-GCST90001640	Simple mode	4	-0.000168537	0.000445224	0.730227	-0.00104118	0.000704102	0.999831	0.998959	1.0007
CD3- lymphocyte %lymphocyte || id:ebi-a-GCST90001640	Weighted mode	4	0.000445854	0.000282609	0.212753	-0.000108059	0.000999767	1.00045	0.999892	1.001
CD3- lymphocyte %leukocyte || id:ebi-a-GCST90001641	MR Egger	5	0.00110183	0.00143333	0.498034	-0.0017075	0.00391115	1.0011	0.998294	1.00392
CD3- lymphocyte %leukocyte || id:ebi-a-GCST90001641	Weighted median	5	-0.000130046	0.000335217	0.698056	-0.000787072	0.00052698	0.99987	0.999213	1.00053
CD3- lymphocyte %leukocyte || id:ebi-a-GCST90001641	Inverse variance weighted	5	-2.71e-05	0.00027203	0.920636	-0.000560282	0.000506076	0.999973	0.99944	1.00051
CD3- lymphocyte %leukocyte || id:ebi-a-GCST90001641	Simple mode	5	-0.000210262	0.000406135	0.631972	-0.00100629	0.000585763	0.99979	0.998994	1.00059
CD3- lymphocyte %leukocyte || id:ebi-a-GCST90001641	Weighted mode	5	-0.000208083	0.000426435	0.651118	-0.00104389	0.000627729	0.999792	0.998957	1.00063
B cell %CD3- lymphocyte || id:ebi-a-GCST90001643	Wald ratio	1	-0.000176402	0.00042307	0.67671	-0.00100562	0.000652815	0.999824	0.998995	1.00065
Natural Killer Absolute Count || id:ebi-a-GCST90001645	Inverse variance weighted	2	-0.000146903	0.000489823	0.764246	-0.00110696	0.000813151	0.999853	0.998894	1.00081
Natural Killer %CD3- lymphocyte || id:ebi-a-GCST90001646	Inverse variance weighted	2	0.000109664	0.000303845	0.718157	-0.000485872	0.000705201	1.00011	0.999514	1.00071
Natural Killer %lymphocyte || id:ebi-a-GCST90001647	Inverse variance weighted	2	8.58e-05	0.00023879	0.719486	-0.000382267	0.000553788	1.00009	0.999618	1.00055
HLA DR+ Natural Killer %Natural Killer || id:ebi-a-GCST90001649	Wald ratio	1	-0.000204975	0.000491597	0.67671	-0.00116851	0.000758556	0.999795	0.998832	1.00076
Granulocyte Absolute Count || id:ebi-a-GCST90001651	Inverse variance weighted	2	-0.000107382	0.000483133	0.82411	-0.00105432	0.000839559	0.999893	0.998946	1.00084
Granulocyte %leukocyte || id:ebi-a-GCST90001652	MR Egger	8	0.000586042	0.000885949	0.532866	-0.00115042	0.0023225	1.00059	0.99885	1.00233
Granulocyte %leukocyte || id:ebi-a-GCST90001652	Weighted median	8	1.71e-05	0.000265963	0.948755	-0.000504195	0.000538382	1.00002	0.999496	1.00054
Granulocyte %leukocyte || id:ebi-a-GCST90001652	Inverse variance weighted	8	-0.000106822	0.000207509	0.606703	-0.000513539	0.000299894	0.999893	0.999487	1.0003
Granulocyte %leukocyte || id:ebi-a-GCST90001652	Simple mode	8	0.000194443	0.000395574	0.638077	-0.000580881	0.000969768	1.00019	0.999419	1.00097
Granulocyte %leukocyte || id:ebi-a-GCST90001652	Weighted mode	8	0.000158441	0.00038125	0.690159	-0.00058881	0.000905692	1.00016	0.999411	1.00091
CD28- CD4-CD8- T cell %CD4-CD8- T cell || id:ebi-a-GCST90001653	Wald ratio	1	-0.000329566	0.000527039	0.531764	-0.00136256	0.000703431	0.99967	0.998638	1.0007
CD28- CD4-CD8- T cell Absolute Count || id:ebi-a-GCST90001654	MR Egger	3	-0.000545219	0.00142991	0.768092	-0.00334784	0.0022574	0.999455	0.996658	1.00226
CD28- CD4-CD8- T cell Absolute Count || id:ebi-a-GCST90001654	Weighted median	3	0.00030579	0.00042222	0.468917	-0.000521761	0.00113334	1.00031	0.999478	1.00113
CD28- CD4-CD8- T cell Absolute Count || id:ebi-a-GCST90001654	Inverse variance weighted	3	0.00029378	0.00034753	0.397922	-0.000387378	0.000974938	1.00029	0.999613	1.00098
CD28- CD4-CD8- T cell Absolute Count || id:ebi-a-GCST90001654	Simple mode	3	0.000308109	0.000502006	0.601885	-0.000675823	0.00129204	1.00031	0.999324	1.00129
CD28- CD4-CD8- T cell Absolute Count || id:ebi-a-GCST90001654	Weighted mode	3	0.00036915	0.000491757	0.531149	-0.000594694	0.00133299	1.00037	0.999405	1.00133
CD28+ CD4-CD8- T cell %CD4-CD8- T cell || id:ebi-a-GCST90001656	Wald ratio	1	0.000329566	0.000527039	0.531764	-0.000703431	0.00136256	1.00033	0.999297	1.00136
CD39+ CD4+ T cell %T cell || id:ebi-a-GCST90001658	MR Egger	3	0.000147363	0.00079986	0.884012	-0.00142036	0.00171509	1.00015	0.998581	1.00172
CD39+ CD4+ T cell %T cell || id:ebi-a-GCST90001658	Weighted median	3	-0.000385038	0.000217534	0.0767244	-0.000811404	4.13e-05	0.999615	0.999189	1.00004
CD39+ CD4+ T cell %T cell || id:ebi-a-GCST90001658	Inverse variance weighted	3	-0.000410519	0.000193673	0.0340358	-0.000790119	-3.09e-05	0.99959	0.99921	0.999969
CD39+ CD4+ T cell %T cell || id:ebi-a-GCST90001658	Simple mode	3	-0.000420213	0.000280975	0.273411	-0.000970925	0.000130498	0.99958	0.99903	1.00013
CD39+ CD4+ T cell %T cell || id:ebi-a-GCST90001658	Weighted mode	3	-0.000372538	0.000248216	0.272196	-0.000859042	0.000113965	0.999628	0.999141	1.00011
CD39+ CD4+ T cell %CD4+ T cell || id:ebi-a-GCST90001659	MR Egger	4	-5.18e-05	0.000751124	0.951248	-0.00152405	0.00142036	0.999948	0.998477	1.00142
CD39+ CD4+ T cell %CD4+ T cell || id:ebi-a-GCST90001659	Weighted median	4	-0.000325821	0.00019393	0.092939	-0.000705925	5.43e-05	0.999674	0.999294	1.00005
CD39+ CD4+ T cell %CD4+ T cell || id:ebi-a-GCST90001659	Inverse variance weighted	4	-0.000285015	0.000163892	0.0820277	-0.000606243	3.62e-05	0.999715	0.999394	1.00004
CD39+ CD4+ T cell %CD4+ T cell || id:ebi-a-GCST90001659	Simple mode	4	-0.000355771	0.000260941	0.266052	-0.000867215	0.000155674	0.999644	0.999133	1.00016
CD39+ CD4+ T cell %CD4+ T cell || id:ebi-a-GCST90001659	Weighted mode	4	-0.000352399	0.00022194	0.210531	-0.000787401	8.26e-05	0.999648	0.999213	1.00008
CD39+ CD4+ T cell Absolute Count || id:ebi-a-GCST90001660	MR Egger	10	-0.000826248	0.000578214	0.190875	-0.00195955	0.000307052	0.999174	0.998042	1.00031
CD39+ CD4+ T cell Absolute Count || id:ebi-a-GCST90001660	Weighted median	10	-0.000193523	0.000186662	0.299848	-0.000559381	0.000172334	0.999806	0.999441	1.00017
CD39+ CD4+ T cell Absolute Count || id:ebi-a-GCST90001660	Inverse variance weighted	10	-0.000138724	0.000141664	0.327457	-0.000416385	0.000138937	0.999861	0.999584	1.00014
CD39+ CD4+ T cell Absolute Count || id:ebi-a-GCST90001660	Simple mode	10	7.31e-05	0.000320605	0.824782	-0.000555305	0.000701466	1.00007	0.999445	1.0007
CD39+ CD4+ T cell Absolute Count || id:ebi-a-GCST90001660	Weighted mode	10	-0.000206215	0.000236477	0.405853	-0.00066971	0.000257279	0.999794	0.999331	1.00026
CD28- CD8dim T cell %T cell || id:ebi-a-GCST90001661	MR Egger	6	-0.000687896	0.000417618	0.174864	-0.00150643	0.000130634	0.999312	0.998495	1.00013
CD28- CD8dim T cell %T cell || id:ebi-a-GCST90001661	Weighted median	6	-0.000272336	0.000239232	0.254963	-0.00074123	0.000196558	0.999728	0.999259	1.0002
CD28- CD8dim T cell %T cell || id:ebi-a-GCST90001661	Inverse variance weighted	6	-0.000172346	0.00019523	0.377354	-0.000554997	0.000210306	0.999828	0.999445	1.00021
CD28- CD8dim T cell %T cell || id:ebi-a-GCST90001661	Simple mode	6	-0.000284992	0.000302288	0.38908	-0.000877475	0.000307492	0.999715	0.999123	1.00031
CD28- CD8dim T cell %T cell || id:ebi-a-GCST90001661	Weighted mode	6	-0.000275551	0.00025914	0.336268	-0.000783466	0.000232364	0.999724	0.999217	1.00023
CD28- CD8dim T cell %CD8dim T cell || id:ebi-a-GCST90001662	Wald ratio	1	-0.000351508	0.000562129	0.531764	-0.00145328	0.000750264	0.999649	0.998548	1.00075
CD28- CD8dim T cell Absolute Count || id:ebi-a-GCST90001663	MR Egger	5	-0.00104028	0.000690647	0.229093	-0.00239394	0.000313392	0.99896	0.997609	1.00031
CD28- CD8dim T cell Absolute Count || id:ebi-a-GCST90001663	Weighted median	5	-0.000264358	0.000249334	0.289028	-0.000753053	0.000224337	0.999736	0.999247	1.00022
CD28- CD8dim T cell Absolute Count || id:ebi-a-GCST90001663	Inverse variance weighted	5	-0.000120778	0.000210642	0.566388	-0.000533636	0.00029208	0.999879	0.999467	1.00029
CD28- CD8dim T cell Absolute Count || id:ebi-a-GCST90001663	Simple mode	5	-0.000252466	0.000341352	0.500594	-0.000921515	0.000416584	0.999748	0.999079	1.00042
CD28- CD8dim T cell Absolute Count || id:ebi-a-GCST90001663	Weighted mode	5	-0.000265523	0.000249882	0.347861	-0.000755292	0.000224245	0.999735	0.999245	1.00022
CD28+ CD45RA+ CD8dim T cell %T cell || id:ebi-a-GCST90001664	Inverse variance weighted	2	-0.000143081	0.000127904	0.263285	-0.000393772	0.00010761	0.999857	0.999606	1.00011
CD28+ CD45RA+ CD8dim T cell %CD8dim T cell || id:ebi-a-GCST90001665	MR Egger	3	-0.000157506	0.000194466	0.566605	-0.000538659	0.000223647	0.999843	0.999461	1.00022
CD28+ CD45RA+ CD8dim T cell %CD8dim T cell || id:ebi-a-GCST90001665	Weighted median	3	-0.000149517	0.000135118	0.26848	-0.000414348	0.000115313	0.99985	0.999586	1.00012
CD28+ CD45RA+ CD8dim T cell %CD8dim T cell || id:ebi-a-GCST90001665	Inverse variance weighted	3	-0.00014716	0.000126292	0.243923	-0.000394693	0.000100373	0.999853	0.999605	1.0001
CD28+ CD45RA+ CD8dim T cell %CD8dim T cell || id:ebi-a-GCST90001665	Simple mode	3	-0.000181665	0.000229009	0.510783	-0.000630522	0.000267192	0.999818	0.99937	1.00027
CD28+ CD45RA+ CD8dim T cell %CD8dim T cell || id:ebi-a-GCST90001665	Weighted mode	3	-0.000149728	0.000131712	0.37349	-0.000407883	0.000108428	0.99985	0.999592	1.00011
CD28+ CD45RA+ CD8dim T cell Absolute Count || id:ebi-a-GCST90001666	Inverse variance weighted	2	-0.000159323	0.000142041	0.262003	-0.000437724	0.000119078	0.999841	0.999562	1.00012
CD28+ CD45RA- CD8dim T cell %T cell || id:ebi-a-GCST90001667	Inverse variance weighted	2	0.000161584	0.000139886	0.248044	-0.000112592	0.000435761	1.00016	0.999887	1.00044
CD28+ CD45RA- CD8dim T cell %CD8dim T cell || id:ebi-a-GCST90001668	Inverse variance weighted	2	0.000170836	0.000136384	0.210349	-9.65e-05	0.000438149	1.00017	0.999904	1.00044
CD28+ CD45RA- CD8dim T cell Absolute Count || id:ebi-a-GCST90001669	Wald ratio	1	0.000173052	0.000150924	0.25154	-0.000122759	0.000468862	1.00017	0.999877	1.00047
CD39+ CD8+ T cell %T cell || id:ebi-a-GCST90001670	Wald ratio	1	-0.000582172	0.000329523	0.0772763	-0.00122804	6.37e-05	0.999418	0.998773	1.00006
CD39+ CD8+ T cell Absolute Count || id:ebi-a-GCST90001672	Wald ratio	1	-0.000603555	0.000343033	0.0784979	-0.0012759	6.88e-05	0.999397	0.998725	1.00007
CD28- CD25++ CD8+ T cell Absolute Count || id:ebi-a-GCST90001678	Wald ratio	1	-0.000381649	0.000483887	0.430279	-0.00133007	0.000566769	0.999618	0.998671	1.00057
CD25++ CD8+ T cell %T cell || id:ebi-a-GCST90001679	Wald ratio	1	0.000199573	0.000372095	0.591718	-0.000529734	0.00092888	1.0002	0.99947	1.00093
CD25++ CD8+ T cell %CD8+ T cell || id:ebi-a-GCST90001680	Inverse variance weighted	2	-0.000235611	0.000249698	0.345382	-0.000725019	0.000253797	0.999764	0.999275	1.00025
CD127- CD8+ T cell %T cell || id:ebi-a-GCST90001682	Wald ratio	1	0.00100233	0.000615266	0.103291	-0.000203589	0.00220826	1.001	0.999796	1.00221
CD127- CD8+ T cell Absolute Count || id:ebi-a-GCST90001684	MR Egger	5	-0.000206165	0.00117685	0.872092	-0.0025128	0.00210047	0.999794	0.99749	1.0021
CD127- CD8+ T cell Absolute Count || id:ebi-a-GCST90001684	Weighted median	5	-0.000104814	0.000302581	0.729042	-0.000697874	0.000488245	0.999895	0.999302	1.00049
CD127- CD8+ T cell Absolute Count || id:ebi-a-GCST90001684	Inverse variance weighted	5	-0.000143257	0.000243871	0.556913	-0.000621244	0.000334729	0.999857	0.999379	1.00033
CD127- CD8+ T cell Absolute Count || id:ebi-a-GCST90001684	Simple mode	5	-0.000131151	0.000368098	0.739618	-0.000852623	0.00059032	0.999869	0.999148	1.00059
CD127- CD8+ T cell Absolute Count || id:ebi-a-GCST90001684	Weighted mode	5	-8.26e-05	0.00033462	0.817151	-0.000738467	0.000573242	0.999917	0.999262	1.00057
CD28- CD8+ T cell %T cell || id:ebi-a-GCST90001685	MR Egger	6	-0.000622387	0.00100849	0.570535	-0.00259903	0.00135426	0.999378	0.997404	1.00136
CD28- CD8+ T cell %T cell || id:ebi-a-GCST90001685	Weighted median	6	-0.00011665	0.00029168	0.689212	-0.000688343	0.000455043	0.999883	0.999312	1.00046
CD28- CD8+ T cell %T cell || id:ebi-a-GCST90001685	Inverse variance weighted	6	-7.95e-05	0.000241065	0.741533	-0.000551996	0.000392978	0.99992	0.999448	1.00039
CD28- CD8+ T cell %T cell || id:ebi-a-GCST90001685	Simple mode	6	-0.000320926	0.000416386	0.475683	-0.00113704	0.000495191	0.999679	0.998864	1.0005
CD28- CD8+ T cell %T cell || id:ebi-a-GCST90001685	Weighted mode	6	-0.000329069	0.000429362	0.478035	-0.00117062	0.000512482	0.999671	0.99883	1.00051
CD28- CD8+ T cell %CD8+ T cell || id:ebi-a-GCST90001686	MR Egger	3	-0.000660198	0.00187214	0.784168	-0.00432959	0.0030092	0.99934	0.99568	1.00301
CD28- CD8+ T cell %CD8+ T cell || id:ebi-a-GCST90001686	Weighted median	3	-0.000272516	0.000428457	0.524751	-0.00111229	0.00056726	0.999728	0.998888	1.00057
CD28- CD8+ T cell %CD8+ T cell || id:ebi-a-GCST90001686	Inverse variance weighted	3	-0.000276952	0.000369985	0.454129	-0.00100212	0.000448219	0.999723	0.998998	1.00045
CD28- CD8+ T cell %CD8+ T cell || id:ebi-a-GCST90001686	Simple mode	3	-0.000272717	0.000526399	0.656017	-0.00130446	0.000759025	0.999727	0.998696	1.00076
CD28- CD8+ T cell %CD8+ T cell || id:ebi-a-GCST90001686	Weighted mode	3	-0.000237775	0.000489707	0.675273	-0.0011976	0.000722051	0.999762	0.998803	1.00072
CD28- CD8+ T cell Absolute Count || id:ebi-a-GCST90001687	MR Egger	5	-0.000553333	0.000870006	0.569972	-0.00225854	0.00115188	0.999447	0.997744	1.00115
CD28- CD8+ T cell Absolute Count || id:ebi-a-GCST90001687	Weighted median	5	-1.96e-05	0.000280145	0.944357	-0.000568638	0.000529532	0.99998	0.999432	1.00053
CD28- CD8+ T cell Absolute Count || id:ebi-a-GCST90001687	Inverse variance weighted	5	-2.07e-05	0.000233253	0.929312	-0.000477867	0.000436483	0.999979	0.999522	1.00044
CD28- CD8+ T cell Absolute Count || id:ebi-a-GCST90001687	Simple mode	5	-0.000125404	0.000359421	0.744751	-0.000829869	0.00057906	0.999875	0.99917	1.00058
CD28- CD8+ T cell Absolute Count || id:ebi-a-GCST90001687	Weighted mode	5	-3.34e-05	0.000343834	0.927231	-0.000707341	0.000640489	0.999967	0.999293	1.00064
CD28+ CD45RA+ CD8+ T cell %T cell || id:ebi-a-GCST90001688	MR Egger	7	-0.00195887	0.00244151	0.45879	-0.00674423	0.0028265	0.998043	0.993278	1.00283
CD28+ CD45RA+ CD8+ T cell %T cell || id:ebi-a-GCST90001688	Weighted median	7	0.000226163	0.000443291	0.609918	-0.000642687	0.00109501	1.00023	0.999358	1.0011
CD28+ CD45RA+ CD8+ T cell %T cell || id:ebi-a-GCST90001688	Inverse variance weighted	7	0.000179583	0.000325897	0.581605	-0.000459174	0.00081834	1.00018	0.999541	1.00082
CD28+ CD45RA+ CD8+ T cell %T cell || id:ebi-a-GCST90001688	Simple mode	7	0.000428225	0.000670295	0.546512	-0.000885552	0.001742	1.00043	0.999115	1.00174
CD28+ CD45RA+ CD8+ T cell %T cell || id:ebi-a-GCST90001688	Weighted mode	7	0.000282456	0.000648689	0.678481	-0.000988975	0.00155389	1.00028	0.999012	1.00156
CD28+ CD45RA+ CD8+ T cell %CD8+ T cell || id:ebi-a-GCST90001689	MR Egger	9	0.000178506	0.000325138	0.600062	-0.000458765	0.000815777	1.00018	0.999541	1.00082
CD28+ CD45RA+ CD8+ T cell %CD8+ T cell || id:ebi-a-GCST90001689	Weighted median	9	0.000107484	0.000238893	0.652765	-0.000360746	0.000575713	1.00011	0.999639	1.00058
CD28+ CD45RA+ CD8+ T cell %CD8+ T cell || id:ebi-a-GCST90001689	Inverse variance weighted	9	-1.99e-05	0.000184288	0.913903	-0.000381129	0.00034128	0.99998	0.999619	1.00034
CD28+ CD45RA+ CD8+ T cell %CD8+ T cell || id:ebi-a-GCST90001689	Simple mode	9	0.000265074	0.000386655	0.512365	-0.00049277	0.00102292	1.00027	0.999507	1.00102
CD28+ CD45RA+ CD8+ T cell %CD8+ T cell || id:ebi-a-GCST90001689	Weighted mode	9	0.000138175	0.000236666	0.575417	-0.00032569	0.000602039	1.00014	0.999674	1.0006
CD28+ CD45RA+ CD8+ T cell Absolute Count || id:ebi-a-GCST90001690	MR Egger	9	-0.00102282	0.000898205	0.292278	-0.0027833	0.000737661	0.998978	0.997221	1.00074
CD28+ CD45RA+ CD8+ T cell Absolute Count || id:ebi-a-GCST90001690	Weighted median	9	-0.000294011	0.000375476	0.433607	-0.00102994	0.000441922	0.999706	0.998971	1.00044
CD28+ CD45RA+ CD8+ T cell Absolute Count || id:ebi-a-GCST90001690	Inverse variance weighted	9	-0.00041287	0.000270518	0.126955	-0.000943086	0.000117345	0.999587	0.999057	1.00012
CD28+ CD45RA+ CD8+ T cell Absolute Count || id:ebi-a-GCST90001690	Simple mode	9	-0.000324598	0.000619442	0.614471	-0.00153871	0.000889509	0.999675	0.998462	1.00089
CD28+ CD45RA+ CD8+ T cell Absolute Count || id:ebi-a-GCST90001690	Weighted mode	9	-0.000244251	0.000562596	0.675651	-0.00134694	0.000858437	0.999756	0.998654	1.00086
CD28+ CD45RA- CD8+ T cell %CD8+ T cell || id:ebi-a-GCST90001692	MR Egger	3	0.000127436	0.00017573	0.600567	-0.000216994	0.000471866	1.00013	0.999783	1.00047
CD28+ CD45RA- CD8+ T cell %CD8+ T cell || id:ebi-a-GCST90001692	Weighted median	3	0.000146768	0.000135725	0.279538	-0.000119254	0.000412789	1.00015	0.999881	1.00041
CD28+ CD45RA- CD8+ T cell %CD8+ T cell || id:ebi-a-GCST90001692	Inverse variance weighted	3	0.000162612	0.000123439	0.187721	-7.93e-05	0.000404552	1.00016	0.999921	1.0004
CD28+ CD45RA- CD8+ T cell %CD8+ T cell || id:ebi-a-GCST90001692	Simple mode	3	0.000119995	0.000177827	0.569366	-0.000228547	0.000468537	1.00012	0.999771	1.00047
CD28+ CD45RA- CD8+ T cell %CD8+ T cell || id:ebi-a-GCST90001692	Weighted mode	3	0.000146548	0.000144232	0.416518	-0.000136146	0.000429242	1.00015	0.999864	1.00043
CD28+ CD45RA- CD8+ T cell Absolute Count || id:ebi-a-GCST90001693	MR Egger	10	3.55e-05	0.000131922	0.794889	-0.000223107	0.000294027	1.00004	0.999777	1.00029
CD28+ CD45RA- CD8+ T cell Absolute Count || id:ebi-a-GCST90001693	Weighted median	10	4.43e-05	0.000136704	0.7458	-0.000223623	0.000312258	1.00004	0.999776	1.00031
CD28+ CD45RA- CD8+ T cell Absolute Count || id:ebi-a-GCST90001693	Inverse variance weighted	10	2.97e-05	9.77e-05	0.76081	-0.000161743	0.000221224	1.00003	0.999838	1.00022
CD28+ CD45RA- CD8+ T cell Absolute Count || id:ebi-a-GCST90001693	Simple mode	10	-0.000157902	0.000233305	0.515545	-0.00061518	0.000299375	0.999842	0.999385	1.0003
CD28+ CD45RA- CD8+ T cell Absolute Count || id:ebi-a-GCST90001693	Weighted mode	10	0.000151147	0.000149375	0.338034	-0.000141629	0.000443922	1.00015	0.999858	1.00044
CD28- CD4-CD8- T cell %T cell || id:ebi-a-GCST90001694	MR Egger	12	-0.000793548	0.00058847	0.207246	-0.00194695	0.000359853	0.999207	0.998055	1.00036
CD28- CD4-CD8- T cell %T cell || id:ebi-a-GCST90001694	Weighted median	12	2.19e-05	0.000238459	0.92693	-0.000445511	0.000489247	1.00002	0.999555	1.00049
CD28- CD4-CD8- T cell %T cell || id:ebi-a-GCST90001694	Inverse variance weighted	12	8.78e-05	0.000173978	0.613798	-0.000253197	0.000428796	1.00009	0.999747	1.00043
CD28- CD4-CD8- T cell %T cell || id:ebi-a-GCST90001694	Simple mode	12	-2.91e-05	0.000400966	0.943375	-0.000815031	0.000756756	0.999971	0.999185	1.00076
CD28- CD4-CD8- T cell %T cell || id:ebi-a-GCST90001694	Weighted mode	12	1.33e-06	0.000405357	0.997446	-0.000793173	0.000795828	1	0.999207	1.0008
CD45RA- CD28- CD8+ T cell Absolute Count || id:ebi-a-GCST90001695	MR Egger	27	8.53e-07	4.01e-07	0.0435899	6.65e-08	1.64e-06	1	1	1
CD45RA- CD28- CD8+ T cell Absolute Count || id:ebi-a-GCST90001695	Weighted median	27	7.75e-07	3.89e-07	0.0464424	1.22e-08	1.54e-06	1	1	1
CD45RA- CD28- CD8+ T cell Absolute Count || id:ebi-a-GCST90001695	Inverse variance weighted	27	7.79e-07	3.01e-07	0.00971367	1.88e-07	1.37e-06	1	1	1
CD45RA- CD28- CD8+ T cell Absolute Count || id:ebi-a-GCST90001695	Simple mode	27	1.45e-06	5.59e-07	0.0153542	3.55e-07	2.54e-06	1	1	1
CD45RA- CD28- CD8+ T cell Absolute Count || id:ebi-a-GCST90001695	Weighted mode	27	7.41e-07	3.92e-07	0.0700703	-2.78e-08	1.51e-06	1	1	1
CD45RA- CD28- CD8+ T cell %CD8+ T cell || id:ebi-a-GCST90001696	MR Egger	15	2.85e-06	4.17e-06	0.506775	-5.32e-06	1.1e-05	1	0.999995	1.00001
CD45RA- CD28- CD8+ T cell %CD8+ T cell || id:ebi-a-GCST90001696	Weighted median	15	2.11e-06	3.54e-06	0.550484	-4.83e-06	9.05e-06	1	0.999995	1.00001
CD45RA- CD28- CD8+ T cell %CD8+ T cell || id:ebi-a-GCST90001696	Inverse variance weighted	15	1.88e-06	3.64e-06	0.605266	-5.25e-06	9.01e-06	1	0.999995	1.00001
CD45RA- CD28- CD8+ T cell %CD8+ T cell || id:ebi-a-GCST90001696	Simple mode	15	-9.61e-06	1.36e-05	0.492001	-3.63e-05	1.71e-05	0.99999	0.999964	1.00002
CD45RA- CD28- CD8+ T cell %CD8+ T cell || id:ebi-a-GCST90001696	Weighted mode	15	2.22e-06	3.39e-06	0.523806	-4.43e-06	8.87e-06	1	0.999996	1.00001
CD45RA- CD28- CD8+ T cell %T cell || id:ebi-a-GCST90001697	MR Egger	17	7.38e-06	6.37e-06	0.264848	-5.11e-06	1.99e-05	1.00001	0.999995	1.00002
CD45RA- CD28- CD8+ T cell %T cell || id:ebi-a-GCST90001697	Weighted median	17	5.72e-06	5.54e-06	0.302283	-5.15e-06	1.66e-05	1.00001	0.999995	1.00002
CD45RA- CD28- CD8+ T cell %T cell || id:ebi-a-GCST90001697	Inverse variance weighted	17	5.54e-06	5.4e-06	0.305261	-5.05e-06	1.61e-05	1.00001	0.999995	1.00002
CD45RA- CD28- CD8+ T cell %T cell || id:ebi-a-GCST90001697	Simple mode	17	-1.21e-05	1.28e-05	0.360374	-3.73e-05	1.31e-05	0.999988	0.999963	1.00001
CD45RA- CD28- CD8+ T cell %T cell || id:ebi-a-GCST90001697	Weighted mode	17	6.16e-06	4.74e-06	0.21219	-3.13e-06	1.55e-05	1.00001	0.999997	1.00002
CD45RA+ CD28- CD8+ T cell Absolute Count || id:ebi-a-GCST90001698	MR Egger	10	2.97e-07	2.48e-07	0.265322	-1.89e-07	7.82e-07	1	1	1
CD45RA+ CD28- CD8+ T cell Absolute Count || id:ebi-a-GCST90001698	Weighted median	10	2.9e-07	2.19e-07	0.185083	-1.39e-07	7.2e-07	1	1	1
CD45RA+ CD28- CD8+ T cell Absolute Count || id:ebi-a-GCST90001698	Inverse variance weighted	10	4.46e-07	1.76e-07	0.0110701	1.02e-07	7.9e-07	1	1	1
CD45RA+ CD28- CD8+ T cell Absolute Count || id:ebi-a-GCST90001698	Simple mode	10	3.4e-07	3.87e-07	0.403077	-4.19e-07	1.1e-06	1	1	1
CD45RA+ CD28- CD8+ T cell Absolute Count || id:ebi-a-GCST90001698	Weighted mode	10	2.48e-07	2.07e-07	0.260732	-1.57e-07	6.53e-07	1	1	1
CD45RA+ CD28- CD8+ T cell %CD8+ T cell || id:ebi-a-GCST90001699	MR Egger	12	3.16e-06	6.07e-06	0.61341	-8.73e-06	1.51e-05	1	0.999991	1.00002
CD45RA+ CD28- CD8+ T cell %CD8+ T cell || id:ebi-a-GCST90001699	Weighted median	12	3.02e-06	5.26e-06	0.565361	-7.28e-06	1.33e-05	1	0.999993	1.00001
CD45RA+ CD28- CD8+ T cell %CD8+ T cell || id:ebi-a-GCST90001699	Inverse variance weighted	12	2.68e-06	5.06e-06	0.596098	-7.24e-06	1.26e-05	1	0.999993	1.00001
CD45RA+ CD28- CD8+ T cell %CD8+ T cell || id:ebi-a-GCST90001699	Simple mode	12	-3.06e-06	1.6e-05	0.851849	-3.44e-05	2.83e-05	0.999997	0.999966	1.00003
CD45RA+ CD28- CD8+ T cell %CD8+ T cell || id:ebi-a-GCST90001699	Weighted mode	12	2.55e-06	4.9e-06	0.612521	-7.05e-06	1.22e-05	1	0.999993	1.00001
CD45RA+ CD28- CD8+ T cell %T cell || id:ebi-a-GCST90001700	MR Egger	19	6.13e-06	4.95e-06	0.232433	-3.57e-06	1.58e-05	1.00001	0.999996	1.00002
CD45RA+ CD28- CD8+ T cell %T cell || id:ebi-a-GCST90001700	Weighted median	19	4.05e-06	5.24e-06	0.439474	-6.22e-06	1.43e-05	1	0.999994	1.00001
CD45RA+ CD28- CD8+ T cell %T cell || id:ebi-a-GCST90001700	Inverse variance weighted	19	6e-06	4.12e-06	0.145735	-2.08e-06	1.41e-05	1.00001	0.999998	1.00001
CD45RA+ CD28- CD8+ T cell %T cell || id:ebi-a-GCST90001700	Simple mode	19	6.1e-06	1.12e-05	0.591754	-1.58e-05	2.8e-05	1.00001	0.999984	1.00003
CD45RA+ CD28- CD8+ T cell %T cell || id:ebi-a-GCST90001700	Weighted mode	19	6.1e-06	4.36e-06	0.178562	-2.44e-06	1.47e-05	1.00001	0.999998	1.00001
BAFF-R on CD20- CD38- B cell || id:ebi-a-GCST90001701	MR Egger	7	0.000649458	0.00036239	0.133095	-6.08e-05	0.00135974	1.00065	0.999939	1.00136
BAFF-R on CD20- CD38- B cell || id:ebi-a-GCST90001701	Weighted median	7	0.000262387	0.000240259	0.274788	-0.00020852	0.000733294	1.00026	0.999792	1.00073
BAFF-R on CD20- CD38- B cell || id:ebi-a-GCST90001701	Inverse variance weighted	7	9.1e-05	0.000188579	0.629513	-0.000278642	0.000460587	1.00009	0.999721	1.00046
BAFF-R on CD20- CD38- B cell || id:ebi-a-GCST90001701	Simple mode	7	2.77e-05	0.000487803	0.956552	-0.000928389	0.000983799	1.00003	0.999072	1.00098
BAFF-R on CD20- CD38- B cell || id:ebi-a-GCST90001701	Weighted mode	7	0.000407012	0.000256852	0.164145	-9.64e-05	0.000910442	1.00041	0.999904	1.00091
BAFF-R on CD24+ CD27+ B cell || id:ebi-a-GCST90001702	MR Egger	6	2.62e-06	0.000111113	0.982328	-0.000215163	0.0002204	1	0.999785	1.00022
BAFF-R on CD24+ CD27+ B cell || id:ebi-a-GCST90001702	Weighted median	6	-7.58e-07	8.72e-05	0.993066	-0.000171661	0.000170145	0.999999	0.999828	1.00017
BAFF-R on CD24+ CD27+ B cell || id:ebi-a-GCST90001702	Inverse variance weighted	6	-1.15e-06	8.53e-05	0.989241	-0.000168308	0.000166008	0.999999	0.999832	1.00017
BAFF-R on CD24+ CD27+ B cell || id:ebi-a-GCST90001702	Simple mode	6	0.000121439	0.00021327	0.593702	-0.00029657	0.000539447	1.00012	0.999703	1.00054
BAFF-R on CD24+ CD27+ B cell || id:ebi-a-GCST90001702	Weighted mode	6	-2.19e-06	8.94e-05	0.98145	-0.000177447	0.000173077	0.999998	0.999823	1.00017
BAFF-R on IgD+ CD24+ B cell || id:ebi-a-GCST90001703	MR Egger	6	-3.43e-05	0.000110337	0.771632	-0.00025053	0.000181993	0.999966	0.99975	1.00018
BAFF-R on IgD+ CD24+ B cell || id:ebi-a-GCST90001703	Weighted median	6	-2.38e-05	8.98e-05	0.79151	-0.000199853	0.000152351	0.999976	0.9998	1.00015
BAFF-R on IgD+ CD24+ B cell || id:ebi-a-GCST90001703	Inverse variance weighted	6	-1.87e-05	7.97e-05	0.814615	-0.000174933	0.000137551	0.999981	0.999825	1.00014
BAFF-R on IgD+ CD24+ B cell || id:ebi-a-GCST90001703	Simple mode	6	0.000128917	0.000156818	0.448447	-0.000178448	0.000436281	1.00013	0.999822	1.00044
BAFF-R on IgD+ CD24+ B cell || id:ebi-a-GCST90001703	Weighted mode	6	-1.44e-05	8.02e-05	0.864288	-0.000171719	0.000142845	0.999986	0.999828	1.00014
BAFF-R on IgD+ CD24- B cell || id:ebi-a-GCST90001704	MR Egger	9	3.39e-05	0.000107971	0.762789	-0.000177737	0.000245508	1.00003	0.999822	1.00025
BAFF-R on IgD+ CD24- B cell || id:ebi-a-GCST90001704	Weighted median	9	-2.9e-06	9.09e-05	0.974575	-0.000180982	0.00017519	0.999997	0.999819	1.00018
BAFF-R on IgD+ CD24- B cell || id:ebi-a-GCST90001704	Inverse variance weighted	9	-5.88e-06	8.26e-05	0.943227	-0.000167803	0.000156036	0.999994	0.999832	1.00016
BAFF-R on IgD+ CD24- B cell || id:ebi-a-GCST90001704	Simple mode	9	-0.000161972	0.000206318	0.455036	-0.000566356	0.000242411	0.999838	0.999434	1.00024
BAFF-R on IgD+ CD24- B cell || id:ebi-a-GCST90001704	Weighted mode	9	-2.72e-06	9.35e-05	0.977531	-0.000185929	0.000180497	0.999997	0.999814	1.00018
BAFF-R on IgD+ CD38- B cell || id:ebi-a-GCST90001705	MR Egger	11	-3.35e-06	0.000109231	0.976233	-0.000217439	0.000210747	0.999997	0.999783	1.00021
BAFF-R on IgD+ CD38- B cell || id:ebi-a-GCST90001705	Weighted median	11	1.05e-06	9.23e-05	0.990893	-0.000179925	0.000182033	1	0.99982	1.00018
BAFF-R on IgD+ CD38- B cell || id:ebi-a-GCST90001705	Inverse variance weighted	11	2.06e-05	8.31e-05	0.803976	-0.000142194	0.00018343	1.00002	0.999858	1.00018
BAFF-R on IgD+ CD38- B cell || id:ebi-a-GCST90001705	Simple mode	11	6.53e-05	0.000245524	0.795733	-0.000415947	0.000546507	1.00007	0.999584	1.00055
BAFF-R on IgD+ CD38- B cell || id:ebi-a-GCST90001705	Weighted mode	11	-2.82e-06	8.8e-05	0.97508	-0.000175214	0.00016958	0.999997	0.999825	1.00017
BAFF-R on IgD+ CD38- naive B cell || id:ebi-a-GCST90001706	MR Egger	16	0.00022181	9.86e-05	0.0411686	2.85e-05	0.000415158	1.00022	1.00003	1.00042
BAFF-R on IgD+ CD38- naive B cell || id:ebi-a-GCST90001706	Weighted median	16	0.000162302	7.96e-05	0.0415368	6.22e-06	0.000318382	1.00016	1.00001	1.00032
BAFF-R on IgD+ CD38- naive B cell || id:ebi-a-GCST90001706	Inverse variance weighted	16	9.92e-05	7.18e-05	0.167204	-4.16e-05	0.000239925	1.0001	0.999958	1.00024
BAFF-R on IgD+ CD38- naive B cell || id:ebi-a-GCST90001706	Simple mode	16	0.000197637	0.000229647	0.402998	-0.000252471	0.000647746	1.0002	0.999748	1.00065
BAFF-R on IgD+ CD38- naive B cell || id:ebi-a-GCST90001706	Weighted mode	16	0.000168707	8.11e-05	0.0550753	9.74e-06	0.000327672	1.00017	1.00001	1.00033
BAFF-R on IgD+ CD38- unswitched memory B cell || id:ebi-a-GCST90001707	MR Egger	9	0.000168644	0.000106279	0.156577	-3.97e-05	0.000376951	1.00017	0.99996	1.00038
BAFF-R on IgD+ CD38- unswitched memory B cell || id:ebi-a-GCST90001707	Weighted median	9	0.000180172	8.4e-05	0.0319128	1.56e-05	0.000344766	1.00018	1.00002	1.00034
BAFF-R on IgD+ CD38- unswitched memory B cell || id:ebi-a-GCST90001707	Inverse variance weighted	9	0.000182357	7.5e-05	0.0150358	3.54e-05	0.000329352	1.00018	1.00004	1.00033
BAFF-R on IgD+ CD38- unswitched memory B cell || id:ebi-a-GCST90001707	Simple mode	9	0.000286611	0.000190298	0.170458	-8.64e-05	0.000659595	1.00029	0.999914	1.00066
BAFF-R on IgD+ CD38- unswitched memory B cell || id:ebi-a-GCST90001707	Weighted mode	9	0.000178628	8.58e-05	0.0709634	1.04e-05	0.00034684	1.00018	1.00001	1.00035
BAFF-R on IgD+ CD38+ B cell || id:ebi-a-GCST90001708	MR Egger	13	4.83e-05	0.000103631	0.650543	-0.00015486	0.000251373	1.00005	0.999845	1.00025
BAFF-R on IgD+ CD38+ B cell || id:ebi-a-GCST90001708	Weighted median	13	-1.61e-05	8.9e-05	0.856832	-0.000190542	0.000158422	0.999984	0.999809	1.00016
BAFF-R on IgD+ CD38+ B cell || id:ebi-a-GCST90001708	Inverse variance weighted	13	-4.64e-05	7.49e-05	0.536042	-0.000193175	0.000100467	0.999954	0.999807	1.0001
BAFF-R on IgD+ CD38+ B cell || id:ebi-a-GCST90001708	Simple mode	13	0.000111859	0.000168238	0.518697	-0.000217887	0.000441605	1.00011	0.999782	1.00044
BAFF-R on IgD+ CD38+ B cell || id:ebi-a-GCST90001708	Weighted mode	13	-5.18e-06	8.88e-05	0.954497	-0.000179271	0.000168921	0.999995	0.999821	1.00017
BAFF-R on IgD+ CD38dim B cell || id:ebi-a-GCST90001709	MR Egger	10	-3.39e-05	0.000108131	0.761955	-0.000245831	0.000178043	0.999966	0.999754	1.00018
BAFF-R on IgD+ CD38dim B cell || id:ebi-a-GCST90001709	Weighted median	10	-8.15e-06	8.52e-05	0.923849	-0.000175218	0.000158922	0.999992	0.999825	1.00016
BAFF-R on IgD+ CD38dim B cell || id:ebi-a-GCST90001709	Inverse variance weighted	10	-9.51e-07	8.19e-05	0.990743	-0.000161536	0.000159635	0.999999	0.999838	1.00016
BAFF-R on IgD+ CD38dim B cell || id:ebi-a-GCST90001709	Simple mode	10	-8.1e-05	0.000196053	0.689019	-0.000465305	0.000303224	0.999919	0.999535	1.0003
BAFF-R on IgD+ CD38dim B cell || id:ebi-a-GCST90001709	Weighted mode	10	-1.18e-05	9.03e-05	0.898978	-0.000188852	0.00016526	0.999988	0.999811	1.00017
BAFF-R on IgD- CD24- B cell || id:ebi-a-GCST90001710	MR Egger	10	4.49e-06	0.000112446	0.969127	-0.000215905	0.000224885	1	0.999784	1.00022
BAFF-R on IgD- CD24- B cell || id:ebi-a-GCST90001710	Weighted median	10	-6.16e-06	9.16e-05	0.946329	-0.000185653	0.000173324	0.999994	0.999814	1.00017
BAFF-R on IgD- CD24- B cell || id:ebi-a-GCST90001710	Inverse variance weighted	10	-2.12e-05	8.6e-05	0.805038	-0.000189781	0.000147327	0.999979	0.99981	1.00015
BAFF-R on IgD- CD24- B cell || id:ebi-a-GCST90001710	Simple mode	10	6.22e-06	0.000211129	0.977151	-0.000407595	0.000420029	1.00001	0.999592	1.00042
BAFF-R on IgD- CD24- B cell || id:ebi-a-GCST90001710	Weighted mode	10	-4.52e-06	9.44e-05	0.962886	-0.000189565	0.000180531	0.999995	0.99981	1.00018
BAFF-R on IgD- CD27- B cell || id:ebi-a-GCST90001711	MR Egger	8	2.02e-05	0.000119933	0.871932	-0.000214893	0.000255245	1.00002	0.999785	1.00026
BAFF-R on IgD- CD27- B cell || id:ebi-a-GCST90001711	Weighted median	8	-8.18e-06	9.06e-05	0.928062	-0.000185662	0.000169311	0.999992	0.999814	1.00017
BAFF-R on IgD- CD27- B cell || id:ebi-a-GCST90001711	Inverse variance weighted	8	-1.67e-05	8.8e-05	0.84985	-0.000189193	0.000155865	0.999983	0.999811	1.00016
BAFF-R on IgD- CD27- B cell || id:ebi-a-GCST90001711	Simple mode	8	-8.32e-05	0.000262879	0.760941	-0.000598413	0.000432074	0.999917	0.999402	1.00043
BAFF-R on IgD- CD27- B cell || id:ebi-a-GCST90001711	Weighted mode	8	-3.64e-06	9.13e-05	0.969302	-0.000182635	0.000175351	0.999996	0.999817	1.00018
BAFF-R on IgD- CD38- B cell || id:ebi-a-GCST90001712	MR Egger	6	-6.71e-05	0.000151863	0.68151	-0.000364735	0.000230568	0.999933	0.999635	1.00023
BAFF-R on IgD- CD38- B cell || id:ebi-a-GCST90001712	Weighted median	6	1.91e-05	8.92e-05	0.83074	-0.000155796	0.000193938	1.00002	0.999844	1.00019
BAFF-R on IgD- CD38- B cell || id:ebi-a-GCST90001712	Inverse variance weighted	6	8.4e-05	0.000117548	0.474616	-0.000146349	0.00031444	1.00008	0.999854	1.00031
BAFF-R on IgD- CD38- B cell || id:ebi-a-GCST90001712	Simple mode	6	0.00017396	0.000258039	0.530115	-0.000331797	0.000679716	1.00017	0.999668	1.00068
BAFF-R on IgD- CD38- B cell || id:ebi-a-GCST90001712	Weighted mode	6	6.14e-06	9.5e-05	0.950991	-0.00018013	0.00019241	1.00001	0.99982	1.00019
BAFF-R on IgD- CD38+ B cell || id:ebi-a-GCST90001713	MR Egger	11	0.000287129	0.000269382	0.314236	-0.000240861	0.000815118	1.00029	0.999759	1.00082
BAFF-R on IgD- CD38+ B cell || id:ebi-a-GCST90001713	Weighted median	11	0.000250783	0.00020123	0.212672	-0.000143627	0.000645194	1.00025	0.999856	1.00065
BAFF-R on IgD- CD38+ B cell || id:ebi-a-GCST90001713	Inverse variance weighted	11	0.000115236	0.000142463	0.418583	-0.000163992	0.000394463	1.00012	0.999836	1.00039
BAFF-R on IgD- CD38+ B cell || id:ebi-a-GCST90001713	Simple mode	11	0.000264763	0.000352927	0.470422	-0.000426975	0.0009565	1.00026	0.999573	1.00096
BAFF-R on IgD- CD38+ B cell || id:ebi-a-GCST90001713	Weighted mode	11	0.000362576	0.000235365	0.154466	-9.87e-05	0.000823891	1.00036	0.999901	1.00082
BAFF-R on IgD- CD38dim B cell || id:ebi-a-GCST90001714	MR Egger	3	0.00010168	0.00187881	0.96558	-0.00358079	0.00378415	1.0001	0.996426	1.00379
BAFF-R on IgD- CD38dim B cell || id:ebi-a-GCST90001714	Weighted median	3	8.46e-05	0.000334704	0.800406	-0.0005714	0.00074064	1.00008	0.999429	1.00074
BAFF-R on IgD- CD38dim B cell || id:ebi-a-GCST90001714	Inverse variance weighted	3	0.000113961	0.000296581	0.700794	-0.000467338	0.00069526	1.00011	0.999533	1.0007
BAFF-R on IgD- CD38dim B cell || id:ebi-a-GCST90001714	Simple mode	3	3.51e-05	0.00042003	0.940937	-0.000788113	0.000858403	1.00004	0.999212	1.00086
BAFF-R on IgD- CD38dim B cell || id:ebi-a-GCST90001714	Weighted mode	3	6.97e-05	0.000371776	0.868512	-0.000658942	0.000798418	1.00007	0.999341	1.0008
BAFF-R on memory B cell || id:ebi-a-GCST90001715	MR Egger	6	2.97e-06	0.000112054	0.98015	-0.000216659	0.000222591	1	0.999783	1.00022
BAFF-R on memory B cell || id:ebi-a-GCST90001715	Weighted median	6	-6.96e-07	8.96e-05	0.993805	-0.000176292	0.000174901	0.999999	0.999824	1.00017
BAFF-R on memory B cell || id:ebi-a-GCST90001715	Inverse variance weighted	6	-1.2e-06	8.58e-05	0.988884	-0.000169454	0.000167062	0.999999	0.999831	1.00017
BAFF-R on memory B cell || id:ebi-a-GCST90001715	Simple mode	6	0.00011897	0.000213487	0.601367	-0.000299465	0.000537406	1.00012	0.999701	1.00054
BAFF-R on memory B cell || id:ebi-a-GCST90001715	Weighted mode	6	-3.52e-06	9.47e-05	0.971776	-0.000189066	0.000182026	0.999996	0.999811	1.00018
BAFF-R on naive-mature B cell || id:ebi-a-GCST90001716	MR Egger	8	4.47e-05	0.000111311	0.702105	-0.0001735	0.000262837	1.00004	0.999827	1.00026
BAFF-R on naive-mature B cell || id:ebi-a-GCST90001716	Weighted median	8	2.54e-07	8.76e-05	0.99769	-0.000171455	0.000171962	1	0.999829	1.00017
BAFF-R on naive-mature B cell || id:ebi-a-GCST90001716	Inverse variance weighted	8	2.49e-06	8.35e-05	0.976213	-0.000161091	0.000166068	1	0.999839	1.00017
BAFF-R on naive-mature B cell || id:ebi-a-GCST90001716	Simple mode	8	-9.46e-05	0.000194719	0.641946	-0.000476245	0.000287055	0.999905	0.999524	1.00029
BAFF-R on naive-mature B cell || id:ebi-a-GCST90001716	Weighted mode	8	-1.04e-06	9.45e-05	0.991527	-0.000186181	0.000184102	0.999999	0.999814	1.00018
BAFF-R on unswitched memory B cell || id:ebi-a-GCST90001717	MR Egger	8	-6.62e-06	0.000107857	0.953077	-0.000218016	0.000204783	0.999993	0.999782	1.0002
BAFF-R on unswitched memory B cell || id:ebi-a-GCST90001717	Weighted median	8	-1.68e-06	8.83e-05	0.984793	-0.000174758	0.000171392	0.999998	0.999825	1.00017
BAFF-R on unswitched memory B cell || id:ebi-a-GCST90001717	Inverse variance weighted	8	1.68e-05	8.4e-05	0.841414	-0.000147773	0.000181374	1.00002	0.999852	1.00018
BAFF-R on unswitched memory B cell || id:ebi-a-GCST90001717	Simple mode	8	5.9e-05	0.000205239	0.781956	-0.000343234	0.000461302	1.00006	0.999657	1.00046
BAFF-R on unswitched memory B cell || id:ebi-a-GCST90001717	Weighted mode	8	-4.95e-06	9.42e-05	0.959541	-0.000189524	0.000179623	0.999995	0.99981	1.00018
BAFF-R on switched memory B cell || id:ebi-a-GCST90001718	MR Egger	7	3.44e-05	0.000159695	0.837925	-0.000278595	0.000347409	1.00003	0.999721	1.00035
BAFF-R on switched memory B cell || id:ebi-a-GCST90001718	Weighted median	7	7.64e-06	8.87e-05	0.93138	-0.000166218	0.000181494	1.00001	0.999834	1.00018
BAFF-R on switched memory B cell || id:ebi-a-GCST90001718	Inverse variance weighted	7	4.44e-05	0.000108422	0.682018	-0.000168085	0.000256928	1.00004	0.999832	1.00026
BAFF-R on switched memory B cell || id:ebi-a-GCST90001718	Simple mode	7	0.000151352	0.000245269	0.559851	-0.000329375	0.000632078	1.00015	0.999671	1.00063
BAFF-R on switched memory B cell || id:ebi-a-GCST90001718	Weighted mode	7	5.1e-06	8.91e-05	0.956191	-0.000169572	0.000179779	1.00001	0.99983	1.00018
BAFF-R on IgD+ B cell || id:ebi-a-GCST90001719	MR Egger	7	5.36e-06	0.00010921	0.962769	-0.000208694	0.000219411	1.00001	0.999791	1.00022
BAFF-R on IgD+ B cell || id:ebi-a-GCST90001719	Weighted median	7	1.46e-06	8.94e-05	0.986954	-0.000173692	0.000176614	1	0.999826	1.00018
BAFF-R on IgD+ B cell || id:ebi-a-GCST90001719	Inverse variance weighted	7	1.72e-05	8.39e-05	0.838098	-0.000147388	0.000181694	1.00002	0.999853	1.00018
BAFF-R on IgD+ B cell || id:ebi-a-GCST90001719	Simple mode	7	-6.76e-05	0.000209198	0.757468	-0.000477654	0.000342403	0.999932	0.999522	1.00034
BAFF-R on IgD+ B cell || id:ebi-a-GCST90001719	Weighted mode	7	2.44e-09	8.9e-05	0.999979	-0.000174483	0.000174488	1	0.999826	1.00017
BAFF-R on transitional B cell || id:ebi-a-GCST90001720	MR Egger	13	0.000179646	0.000113509	0.141807	-4.28e-05	0.000402124	1.00018	0.999957	1.0004
BAFF-R on transitional B cell || id:ebi-a-GCST90001720	Weighted median	13	0.000147911	9.28e-05	0.111083	-3.4e-05	0.000329858	1.00015	0.999966	1.00033
BAFF-R on transitional B cell || id:ebi-a-GCST90001720	Inverse variance weighted	13	8.61e-05	8.9e-05	0.333255	-8.83e-05	0.000260453	1.00009	0.999912	1.00026
BAFF-R on transitional B cell || id:ebi-a-GCST90001720	Simple mode	13	9.25e-05	0.000229823	0.694395	-0.00035795	0.000542957	1.00009	0.999642	1.00054
BAFF-R on transitional B cell || id:ebi-a-GCST90001720	Weighted mode	13	0.000137105	8.68e-05	0.140199	-3.3e-05	0.000307236	1.00014	0.999967	1.00031
CD19 on CD20- B cell || id:ebi-a-GCST90001721	MR Egger	14	0.000294313	0.000887212	0.745817	-0.00144462	0.00203325	1.00029	0.998556	1.00204
CD19 on CD20- B cell || id:ebi-a-GCST90001721	Weighted median	14	2.32e-05	0.000273913	0.932373	-0.000513626	0.000560115	1.00002	0.999487	1.00056
CD19 on CD20- B cell || id:ebi-a-GCST90001721	Inverse variance weighted	14	0.000161297	0.000223693	0.470868	-0.00027714	0.000599735	1.00016	0.999723	1.0006
CD19 on CD20- B cell || id:ebi-a-GCST90001721	Simple mode	14	-0.000192788	0.000514497	0.713916	-0.0012012	0.000815625	0.999807	0.9988	1.00082
CD19 on CD20- B cell || id:ebi-a-GCST90001721	Weighted mode	14	-0.000250763	0.000484093	0.613157	-0.00119958	0.00069806	0.999749	0.998801	1.0007
CD19 on CD20- CD38- B cell || id:ebi-a-GCST90001722	MR Egger	13	0.000138442	0.000266301	0.613455	-0.000383508	0.000660392	1.00014	0.999617	1.00066
CD19 on CD20- CD38- B cell || id:ebi-a-GCST90001722	Weighted median	13	0.000110906	0.000194738	0.569006	-0.000270781	0.000492593	1.00011	0.999729	1.00049
CD19 on CD20- CD38- B cell || id:ebi-a-GCST90001722	Inverse variance weighted	13	-4.88e-05	0.000135781	0.719384	-0.000314915	0.000217348	0.999951	0.999685	1.00022
CD19 on CD20- CD38- B cell || id:ebi-a-GCST90001722	Simple mode	13	0.000237153	0.000350622	0.511628	-0.000450066	0.000924371	1.00024	0.99955	1.00092
CD19 on CD20- CD38- B cell || id:ebi-a-GCST90001722	Weighted mode	13	0.000181742	0.00019841	0.377711	-0.000207142	0.000570627	1.00018	0.999793	1.00057
CD19 on CD24+ CD27+ B cell || id:ebi-a-GCST90001723	MR Egger	19	-0.000218458	0.000285283	0.454321	-0.000777612	0.000340696	0.999782	0.999223	1.00034
CD19 on CD24+ CD27+ B cell || id:ebi-a-GCST90001723	Weighted median	19	-7.16e-05	0.000167905	0.669852	-0.000400681	0.000257508	0.999928	0.999599	1.00026
CD19 on CD24+ CD27+ B cell || id:ebi-a-GCST90001723	Inverse variance weighted	19	-2.53e-05	0.000120625	0.834124	-0.000261685	0.000211164	0.999975	0.999738	1.00021
CD19 on CD24+ CD27+ B cell || id:ebi-a-GCST90001723	Simple mode	19	0.000330193	0.000335706	0.33836	-0.000327791	0.000988178	1.00033	0.999672	1.00099
CD19 on CD24+ CD27+ B cell || id:ebi-a-GCST90001723	Weighted mode	19	-0.000261276	0.000266157	0.339279	-0.000782945	0.000260393	0.999739	0.999217	1.00026
CD19 on IgD+ CD24+ B cell || id:ebi-a-GCST90001724	MR Egger	21	0.000100828	0.000209429	0.635702	-0.000309654	0.00051131	1.0001	0.99969	1.00051
CD19 on IgD+ CD24+ B cell || id:ebi-a-GCST90001724	Weighted median	21	0.000138831	0.000149015	0.351513	-0.000153238	0.0004309	1.00014	0.999847	1.00043
CD19 on IgD+ CD24+ B cell || id:ebi-a-GCST90001724	Inverse variance weighted	21	-5.41e-06	0.000127683	0.966198	-0.00025567	0.000244848	0.999995	0.999744	1.00024
CD19 on IgD+ CD24+ B cell || id:ebi-a-GCST90001724	Simple mode	21	0.000309311	0.000319883	0.345118	-0.000317661	0.000936282	1.00031	0.999682	1.00094
CD19 on IgD+ CD24+ B cell || id:ebi-a-GCST90001724	Weighted mode	21	0.000173477	0.000149658	0.260048	-0.000119854	0.000466807	1.00017	0.99988	1.00047
CD19 on IgD+ CD24- B cell || id:ebi-a-GCST90001725	MR Egger	17	0.000169042	0.000174108	0.346994	-0.00017221	0.000510294	1.00017	0.999828	1.00051
CD19 on IgD+ CD24- B cell || id:ebi-a-GCST90001725	Weighted median	17	0.000131184	0.000157613	0.40523	-0.000177737	0.000440105	1.00013	0.999822	1.00044
CD19 on IgD+ CD24- B cell || id:ebi-a-GCST90001725	Inverse variance weighted	17	0.000115622	0.000106323	0.276833	-9.28e-05	0.000324014	1.00012	0.999907	1.00032
CD19 on IgD+ CD24- B cell || id:ebi-a-GCST90001725	Simple mode	17	-7.25e-05	0.000242314	0.768523	-0.000547473	0.000402397	0.999927	0.999453	1.0004
CD19 on IgD+ CD24- B cell || id:ebi-a-GCST90001725	Weighted mode	17	0.000107284	0.000154775	0.498149	-0.000196076	0.000410643	1.00011	0.999804	1.00041
CD19 on IgD+ CD38- B cell || id:ebi-a-GCST90001726	MR Egger	17	0.000104334	0.000223579	0.647453	-0.000333881	0.000542549	1.0001	0.999666	1.00054
CD19 on IgD+ CD38- B cell || id:ebi-a-GCST90001726	Weighted median	17	0.000142663	0.000152115	0.348316	-0.000155483	0.000440808	1.00014	0.999845	1.00044
CD19 on IgD+ CD38- B cell || id:ebi-a-GCST90001726	Inverse variance weighted	17	4.96e-05	0.000140462	0.724156	-0.000225736	0.000324877	1.00005	0.999774	1.00032
CD19 on IgD+ CD38- B cell || id:ebi-a-GCST90001726	Simple mode	17	0.00039985	0.000262731	0.147551	-0.000115102	0.000914803	1.0004	0.999885	1.00092
CD19 on IgD+ CD38- B cell || id:ebi-a-GCST90001726	Weighted mode	17	0.000175847	0.000145682	0.244954	-0.000109691	0.000461384	1.00018	0.99989	1.00046
CD19 on IgD+ CD38- naive B cell || id:ebi-a-GCST90001727	MR Egger	14	0.000162399	0.000518743	0.759607	-0.000854338	0.00117914	1.00016	0.999146	1.00118
CD19 on IgD+ CD38- naive B cell || id:ebi-a-GCST90001727	Weighted median	14	-2.82e-05	0.000169988	0.86845	-0.000361332	0.000305023	0.999972	0.999639	1.00031
CD19 on IgD+ CD38- naive B cell || id:ebi-a-GCST90001727	Inverse variance weighted	14	0.00010148	0.00013226	0.442917	-0.000157749	0.000360709	1.0001	0.999842	1.00036
CD19 on IgD+ CD38- naive B cell || id:ebi-a-GCST90001727	Simple mode	14	-5.65e-05	0.000307884	0.857229	-0.000659953	0.000546953	0.999944	0.99934	1.00055
CD19 on IgD+ CD38- naive B cell || id:ebi-a-GCST90001727	Weighted mode	14	-5.16e-05	0.000282131	0.857613	-0.00060461	0.000501344	0.999948	0.999396	1.0005
CD19 on IgD+ CD38- unswitched memory B cell || id:ebi-a-GCST90001728	MR Egger	9	1.2e-05	0.000166986	0.94468	-0.000315283	0.000339301	1.00001	0.999685	1.00034
CD19 on IgD+ CD38- unswitched memory B cell || id:ebi-a-GCST90001728	Weighted median	9	0.000107352	0.000116797	0.358029	-0.000121571	0.000336274	1.00011	0.999878	1.00034
CD19 on IgD+ CD38- unswitched memory B cell || id:ebi-a-GCST90001728	Inverse variance weighted	9	0.000159482	0.000100031	0.110863	-3.66e-05	0.000355542	1.00016	0.999963	1.00036
CD19 on IgD+ CD38- unswitched memory B cell || id:ebi-a-GCST90001728	Simple mode	9	5.76e-05	0.000194537	0.774799	-0.000323718	0.000438867	1.00006	0.999676	1.00044
CD19 on IgD+ CD38- unswitched memory B cell || id:ebi-a-GCST90001728	Weighted mode	9	9.69e-05	0.00011467	0.422808	-0.000127889	0.000321617	1.0001	0.999872	1.00032
CD19 on IgD+ CD38+ B cell || id:ebi-a-GCST90001729	MR Egger	12	6.5e-06	0.000542317	0.990675	-0.00105644	0.00106944	1.00001	0.998944	1.00107
CD19 on IgD+ CD38+ B cell || id:ebi-a-GCST90001729	Weighted median	12	0.000124987	0.000216957	0.564555	-0.00030025	0.000550223	1.00012	0.9997	1.00055
CD19 on IgD+ CD38+ B cell || id:ebi-a-GCST90001729	Inverse variance weighted	12	-9.38e-06	0.000177044	0.957729	-0.000356391	0.000337623	0.999991	0.999644	1.00034
CD19 on IgD+ CD38+ B cell || id:ebi-a-GCST90001729	Simple mode	12	0.000311959	0.000351483	0.393775	-0.000376948	0.00100087	1.00031	0.999623	1.001
CD19 on IgD+ CD38+ B cell || id:ebi-a-GCST90001729	Weighted mode	12	0.000196858	0.000327436	0.559886	-0.000444918	0.000838633	1.0002	0.999555	1.00084
CD19 on IgD+ CD38dim B cell || id:ebi-a-GCST90001730	MR Egger	14	8.12e-05	0.000173113	0.64751	-0.00025812	0.000420482	1.00008	0.999742	1.00042
CD19 on IgD+ CD38dim B cell || id:ebi-a-GCST90001730	Weighted median	14	0.000137242	0.000162306	0.397789	-0.000180878	0.000455363	1.00014	0.999819	1.00046
CD19 on IgD+ CD38dim B cell || id:ebi-a-GCST90001730	Inverse variance weighted	14	0.000100265	0.000105922	0.343849	-0.000107343	0.000307873	1.0001	0.999893	1.00031
CD19 on IgD+ CD38dim B cell || id:ebi-a-GCST90001730	Simple mode	14	5.3e-05	0.000245199	0.832206	-0.000427585	0.000533597	1.00005	0.999573	1.00053
CD19 on IgD+ CD38dim B cell || id:ebi-a-GCST90001730	Weighted mode	14	9.03e-05	0.000161436	0.585273	-0.000226077	0.000406752	1.00009	0.999774	1.00041
CD19 on IgD- CD24- B cell || id:ebi-a-GCST90001731	MR Egger	17	0.000199848	0.000458366	0.669047	-0.00069855	0.00109825	1.0002	0.999302	1.0011
CD19 on IgD- CD24- B cell || id:ebi-a-GCST90001731	Weighted median	17	-7.35e-05	0.000208407	0.724317	-0.000481981	0.000334973	0.999926	0.999518	1.00034
CD19 on IgD- CD24- B cell || id:ebi-a-GCST90001731	Inverse variance weighted	17	4.49e-05	0.000164789	0.785376	-0.00027811	0.000367861	1.00004	0.999722	1.00037
CD19 on IgD- CD24- B cell || id:ebi-a-GCST90001731	Simple mode	17	-0.000394437	0.000442263	0.385684	-0.00126127	0.000472399	0.999606	0.99874	1.00047
CD19 on IgD- CD24- B cell || id:ebi-a-GCST90001731	Weighted mode	17	-0.000377772	0.00041763	0.379117	-0.00119633	0.000440783	0.999622	0.998804	1.00044
CD19 on IgD- CD27- B cell || id:ebi-a-GCST90001732	MR Egger	15	-0.000617912	0.000607516	0.327657	-0.00180864	0.00057282	0.999382	0.998193	1.00057
CD19 on IgD- CD27- B cell || id:ebi-a-GCST90001732	Weighted median	15	-0.000306349	0.000218361	0.160632	-0.000734337	0.000121638	0.999694	0.999266	1.00012
CD19 on IgD- CD27- B cell || id:ebi-a-GCST90001732	Inverse variance weighted	15	-0.000161402	0.000155434	0.299088	-0.000466053	0.00014325	0.999839	0.999534	1.00014
CD19 on IgD- CD27- B cell || id:ebi-a-GCST90001732	Simple mode	15	-0.000500972	0.000403785	0.235111	-0.00129239	0.000290448	0.999499	0.998708	1.00029
CD19 on IgD- CD27- B cell || id:ebi-a-GCST90001732	Weighted mode	15	-0.000486519	0.000398974	0.242829	-0.00126851	0.00029547	0.999514	0.998732	1.0003
CD19 on IgD- CD38- B cell || id:ebi-a-GCST90001733	MR Egger	19	-0.000193971	0.000424935	0.653828	-0.00102684	0.000638902	0.999806	0.998974	1.00064
CD19 on IgD- CD38- B cell || id:ebi-a-GCST90001733	Weighted median	19	2.33e-06	0.000194569	0.990432	-0.000379022	0.000383688	1	0.999621	1.00038
CD19 on IgD- CD38- B cell || id:ebi-a-GCST90001733	Inverse variance weighted	19	-6.12e-05	0.000141001	0.664264	-0.000337562	0.000215163	0.999939	0.999662	1.00022
CD19 on IgD- CD38- B cell || id:ebi-a-GCST90001733	Simple mode	19	6.2e-05	0.000394571	0.876896	-0.000711364	0.000835357	1.00006	0.999289	1.00084
CD19 on IgD- CD38- B cell || id:ebi-a-GCST90001733	Weighted mode	19	-0.000528759	0.000405127	0.208274	-0.00132281	0.00026529	0.999471	0.998678	1.00027
CD19 on IgD- CD38+ B cell || id:ebi-a-GCST90001734	MR Egger	10	0.000127221	0.000197548	0.537598	-0.000259974	0.000514415	1.00013	0.99974	1.00051
CD19 on IgD- CD38+ B cell || id:ebi-a-GCST90001734	Weighted median	10	1.45e-05	0.000174302	0.933901	-0.000327175	0.000356087	1.00001	0.999673	1.00036
CD19 on IgD- CD38+ B cell || id:ebi-a-GCST90001734	Inverse variance weighted	10	-8.46e-05	0.00013292	0.524507	-0.000345114	0.000175931	0.999915	0.999655	1.00018
CD19 on IgD- CD38+ B cell || id:ebi-a-GCST90001734	Simple mode	10	-0.000573985	0.000357725	0.143058	-0.00127513	0.000127157	0.999426	0.998726	1.00013
CD19 on IgD- CD38+ B cell || id:ebi-a-GCST90001734	Weighted mode	10	8.14e-05	0.000179393	0.660876	-0.000270242	0.000432977	1.00008	0.99973	1.00043
CD19 on IgD- CD38dim B cell || id:ebi-a-GCST90001735	MR Egger	15	-0.000157404	0.000412876	0.709185	-0.000966642	0.000651834	0.999843	0.999034	1.00065
CD19 on IgD- CD38dim B cell || id:ebi-a-GCST90001735	Weighted median	15	-8.5e-05	0.000207597	0.682301	-0.000491864	0.000321915	0.999915	0.999508	1.00032
CD19 on IgD- CD38dim B cell || id:ebi-a-GCST90001735	Inverse variance weighted	15	-6.82e-05	0.000150488	0.650564	-0.000363125	0.000226789	0.999932	0.999637	1.00023
CD19 on IgD- CD38dim B cell || id:ebi-a-GCST90001735	Simple mode	15	0.000131735	0.000418412	0.757524	-0.000688354	0.000951823	1.00013	0.999312	1.00095
CD19 on IgD- CD38dim B cell || id:ebi-a-GCST90001735	Weighted mode	15	5.06e-05	0.00035041	0.887336	-0.000636247	0.000737361	1.00005	0.999364	1.00074
CD19 on memory B cell || id:ebi-a-GCST90001736	MR Egger	17	8.18e-05	0.000420836	0.8484	-0.000742988	0.000906687	1.00008	0.999257	1.00091
CD19 on memory B cell || id:ebi-a-GCST90001736	Weighted median	17	-3.81e-05	0.000188442	0.839891	-0.000407419	0.000331276	0.999962	0.999593	1.00033
CD19 on memory B cell || id:ebi-a-GCST90001736	Inverse variance weighted	17	8.33e-05	0.000155051	0.590947	-0.000220565	0.000387233	1.00008	0.999779	1.00039
CD19 on memory B cell || id:ebi-a-GCST90001736	Simple mode	17	0.000258349	0.000354186	0.476292	-0.000435857	0.000952554	1.00026	0.999564	1.00095
CD19 on memory B cell || id:ebi-a-GCST90001736	Weighted mode	17	-3.05e-05	0.000223438	0.893164	-0.000468428	0.000407449	0.99997	0.999532	1.00041
CD19 on naive-mature B cell || id:ebi-a-GCST90001737	MR Egger	16	0.00161824	0.000510778	0.00683972	0.000617119	0.00261937	1.00162	1.00062	1.00262
CD19 on naive-mature B cell || id:ebi-a-GCST90001737	Weighted median	16	9.09e-05	0.00020631	0.659347	-0.000313423	0.000495312	1.00009	0.999687	1.0005
CD19 on naive-mature B cell || id:ebi-a-GCST90001737	Inverse variance weighted	16	4.94e-05	0.000153796	0.747949	-0.000252019	0.000350863	1.00005	0.999748	1.00035
CD19 on naive-mature B cell || id:ebi-a-GCST90001737	Simple mode	16	0.000578918	0.000398874	0.167266	-0.000202874	0.00136071	1.00058	0.999797	1.00136
CD19 on naive-mature B cell || id:ebi-a-GCST90001737	Weighted mode	16	5.28e-05	0.000338829	0.878154	-0.000611265	0.000716944	1.00005	0.999389	1.00072
CD19 on unswitched memory B cell || id:ebi-a-GCST90001738	MR Egger	15	0.000118072	0.000599538	0.846921	-0.00105702	0.00129317	1.00012	0.998944	1.00129
CD19 on unswitched memory B cell || id:ebi-a-GCST90001738	Weighted median	15	-0.000335965	0.000225086	0.13554	-0.000777133	0.000105204	0.999664	0.999223	1.00011
CD19 on unswitched memory B cell || id:ebi-a-GCST90001738	Inverse variance weighted	15	-0.000252941	0.000167492	0.131	-0.000581226	7.53e-05	0.999747	0.999419	1.00008
CD19 on unswitched memory B cell || id:ebi-a-GCST90001738	Simple mode	15	0.000302905	0.000455589	0.516941	-0.00059005	0.00119586	1.0003	0.99941	1.0012
CD19 on unswitched memory B cell || id:ebi-a-GCST90001738	Weighted mode	15	-0.000608158	0.000415067	0.16496	-0.00142169	0.000205373	0.999392	0.998579	1.00021
CD19 on Plasma Blast-Plasma Cell || id:ebi-a-GCST90001739	MR Egger	12	-0.000489221	0.000820497	0.564261	-0.00209739	0.00111895	0.999511	0.997905	1.00112
CD19 on Plasma Blast-Plasma Cell || id:ebi-a-GCST90001739	Weighted median	12	-2.74e-05	0.000264252	0.917282	-0.000545378	0.000490489	0.999973	0.999455	1.00049
CD19 on Plasma Blast-Plasma Cell || id:ebi-a-GCST90001739	Inverse variance weighted	12	-7.02e-05	0.000242106	0.771887	-0.000544715	0.000404339	0.99993	0.999455	1.0004
CD19 on Plasma Blast-Plasma Cell || id:ebi-a-GCST90001739	Simple mode	12	0.000111308	0.00042298	0.797298	-0.000717733	0.000940349	1.00011	0.999283	1.00094
CD19 on Plasma Blast-Plasma Cell || id:ebi-a-GCST90001739	Weighted mode	12	-1.39e-05	0.000405717	0.973211	-0.000809144	0.000781269	0.999986	0.999191	1.00078
CD19 on switched memory B cell || id:ebi-a-GCST90001740	MR Egger	19	-0.000196398	0.000328068	0.5573	-0.000839411	0.000446615	0.999804	0.999161	1.00045
CD19 on switched memory B cell || id:ebi-a-GCST90001740	Weighted median	19	-1.35e-05	0.000181136	0.94075	-0.000368489	0.000341563	0.999987	0.999632	1.00034
CD19 on switched memory B cell || id:ebi-a-GCST90001740	Inverse variance weighted	19	-7.4e-05	0.000131677	0.574006	-0.000332112	0.000184064	0.999926	0.999668	1.00018
CD19 on switched memory B cell || id:ebi-a-GCST90001740	Simple mode	19	0.000176975	0.00033982	0.60886	-0.000489072	0.000843023	1.00018	0.999511	1.00084
CD19 on switched memory B cell || id:ebi-a-GCST90001740	Weighted mode	19	0.000107673	0.000264171	0.688384	-0.000410103	0.000625448	1.00011	0.99959	1.00063
CD19 on IgD+ B cell || id:ebi-a-GCST90001741	MR Egger	17	0.000241654	0.000170425	0.176646	-9.24e-05	0.000575688	1.00024	0.999908	1.00058
CD19 on IgD+ B cell || id:ebi-a-GCST90001741	Weighted median	17	0.000147073	0.000160398	0.359182	-0.000167307	0.000461453	1.00015	0.999833	1.00046
CD19 on IgD+ B cell || id:ebi-a-GCST90001741	Inverse variance weighted	17	0.000170549	0.000104503	0.10268	-3.43e-05	0.000375374	1.00017	0.999966	1.00038
CD19 on IgD+ B cell || id:ebi-a-GCST90001741	Simple mode	17	7.28e-05	0.000265699	0.787558	-0.000447958	0.000593584	1.00007	0.999552	1.00059
CD19 on IgD+ B cell || id:ebi-a-GCST90001741	Weighted mode	17	0.000150645	0.000149242	0.327804	-0.000141869	0.000443159	1.00015	0.999858	1.00044
CD19 on transitional B cell || id:ebi-a-GCST90001742	MR Egger	15	3.43e-05	0.000296948	0.909704	-0.000547679	0.000616358	1.00003	0.999452	1.00062
CD19 on transitional B cell || id:ebi-a-GCST90001742	Weighted median	15	4.02e-05	0.000186722	0.829337	-0.000325728	0.000406224	1.00004	0.999674	1.00041
CD19 on transitional B cell || id:ebi-a-GCST90001742	Inverse variance weighted	15	9.05e-05	0.000135994	0.505537	-0.000176003	0.000357093	1.00009	0.999824	1.00036
CD19 on transitional B cell || id:ebi-a-GCST90001742	Simple mode	15	0.000469756	0.000342975	0.192365	-0.000202475	0.00114199	1.00047	0.999798	1.00114
CD19 on transitional B cell || id:ebi-a-GCST90001742	Weighted mode	15	-0.000155014	0.000230974	0.513058	-0.000607722	0.000297694	0.999845	0.999392	1.0003
CD20 on B cell || id:ebi-a-GCST90001743	MR Egger	23	-0.0003009	0.000262701	0.264925	-0.000815794	0.000213993	0.999699	0.999185	1.00021
CD20 on B cell || id:ebi-a-GCST90001743	Weighted median	23	-8.93e-05	0.000140661	0.525605	-0.000364976	0.000186413	0.999911	0.999635	1.00019
CD20 on B cell || id:ebi-a-GCST90001743	Inverse variance weighted	23	-6.38e-05	0.000100759	0.526552	-0.000261295	0.000133679	0.999936	0.999739	1.00013
CD20 on B cell || id:ebi-a-GCST90001743	Simple mode	23	6.76e-05	0.000292423	0.819252	-0.000505525	0.000640775	1.00007	0.999495	1.00064
CD20 on B cell || id:ebi-a-GCST90001743	Weighted mode	23	-4.58e-05	0.000258928	0.861347	-0.000553255	0.000461741	0.999954	0.999447	1.00046
CD20 on CD20- CD38- B cell || id:ebi-a-GCST90001744	MR Egger	12	0.000261275	0.000543301	0.640934	-0.000803595	0.00132614	1.00026	0.999197	1.00133
CD20 on CD20- CD38- B cell || id:ebi-a-GCST90001744	Weighted median	12	-0.000101385	0.000237716	0.669746	-0.000567309	0.000364539	0.999899	0.999433	1.00036
CD20 on CD20- CD38- B cell || id:ebi-a-GCST90001744	Inverse variance weighted	12	-3e-05	0.000184875	0.871249	-0.000392319	0.000332392	0.99997	0.999608	1.00033
CD20 on CD20- CD38- B cell || id:ebi-a-GCST90001744	Simple mode	12	-0.000153773	0.000420827	0.721737	-0.000978594	0.000671048	0.999846	0.999022	1.00067
CD20 on CD20- CD38- B cell || id:ebi-a-GCST90001744	Weighted mode	12	-0.000123743	0.000406916	0.766727	-0.000921299	0.000673812	0.999876	0.999079	1.00067
CD20 on CD24+ CD27+ B cell || id:ebi-a-GCST90001745	MR Egger	21	8.9e-05	0.000445926	0.843939	-0.000785022	0.000963007	1.00009	0.999215	1.00096
CD20 on CD24+ CD27+ B cell || id:ebi-a-GCST90001745	Weighted median	21	4.9e-05	0.000199744	0.806259	-0.000342511	0.000440487	1.00005	0.999658	1.00044
CD20 on CD24+ CD27+ B cell || id:ebi-a-GCST90001745	Inverse variance weighted	21	-0.000167218	0.000166938	0.316499	-0.000494417	0.00015998	0.999833	0.999506	1.00016
CD20 on CD24+ CD27+ B cell || id:ebi-a-GCST90001745	Simple mode	21	0.000124799	0.000496558	0.804125	-0.000848454	0.00109805	1.00012	0.999152	1.0011
CD20 on CD24+ CD27+ B cell || id:ebi-a-GCST90001745	Weighted mode	21	0.00033329	0.000337833	0.335649	-0.000328864	0.000995443	1.00033	0.999671	1.001
CD20 on IgD+ CD24+ B cell || id:ebi-a-GCST90001746	MR Egger	12	1.42e-06	0.000915669	0.998789	-0.00179329	0.00179614	1	0.998208	1.0018
CD20 on IgD+ CD24+ B cell || id:ebi-a-GCST90001746	Weighted median	12	-0.000234051	0.000285484	0.412308	-0.000793601	0.000325498	0.999766	0.999207	1.00033
CD20 on IgD+ CD24+ B cell || id:ebi-a-GCST90001746	Inverse variance weighted	12	-0.000140104	0.000247396	0.57118	-0.000625001	0.000344793	0.99986	0.999375	1.00034
CD20 on IgD+ CD24+ B cell || id:ebi-a-GCST90001746	Simple mode	12	-0.000752543	0.000581686	0.222265	-0.00189265	0.000387562	0.999248	0.998109	1.00039
CD20 on IgD+ CD24+ B cell || id:ebi-a-GCST90001746	Weighted mode	12	-0.00081338	0.0007513	0.302134	-0.00228593	0.000659168	0.999187	0.997717	1.00066
CD20 on IgD+ CD24- B cell || id:ebi-a-GCST90001747	MR Egger	19	-0.00064891	0.000282263	0.034459	-0.00120215	-9.57e-05	0.999351	0.998799	0.999904
CD20 on IgD+ CD24- B cell || id:ebi-a-GCST90001747	Weighted median	19	-0.000185648	0.000159632	0.24484	-0.000498527	0.000127231	0.999814	0.999502	1.00013
CD20 on IgD+ CD24- B cell || id:ebi-a-GCST90001747	Inverse variance weighted	19	-0.000116756	0.000109475	0.286194	-0.000331326	9.78e-05	0.999883	0.999669	1.0001
CD20 on IgD+ CD24- B cell || id:ebi-a-GCST90001747	Simple mode	19	-9.39e-05	0.000279692	0.741032	-0.000642069	0.000454324	0.999906	0.999358	1.00045
CD20 on IgD+ CD24- B cell || id:ebi-a-GCST90001747	Weighted mode	19	-0.00030974	0.00025795	0.245401	-0.000815322	0.000195841	0.99969	0.999185	1.0002
CD20 on IgD+ CD38- B cell || id:ebi-a-GCST90001748	MR Egger	21	-4.41e-05	0.000377846	0.908354	-0.000784657	0.000696499	0.999956	0.999216	1.0007
CD20 on IgD+ CD38- B cell || id:ebi-a-GCST90001748	Weighted median	21	7.89e-05	0.000169635	0.641708	-0.000253552	0.000411419	1.00008	0.999746	1.00041
CD20 on IgD+ CD38- B cell || id:ebi-a-GCST90001748	Inverse variance weighted	21	-0.000116248	0.000123512	0.346607	-0.000358331	0.000125835	0.999884	0.999642	1.00013
CD20 on IgD+ CD38- B cell || id:ebi-a-GCST90001748	Simple mode	21	0.000188968	0.000335862	0.579936	-0.000469321	0.000847256	1.00019	0.999531	1.00085
CD20 on IgD+ CD38- B cell || id:ebi-a-GCST90001748	Weighted mode	21	0.000162537	0.000241797	0.509145	-0.000311385	0.000636459	1.00016	0.999689	1.00064
CD20 on IgD+ CD38- naive B cell || id:ebi-a-GCST90001749	MR Egger	16	-2.3e-05	0.000234983	0.923408	-0.000483568	0.000437564	0.999977	0.999517	1.00044
CD20 on IgD+ CD38- naive B cell || id:ebi-a-GCST90001749	Weighted median	16	-4.08e-06	0.000142331	0.977134	-0.000283048	0.000274889	0.999996	0.999717	1.00027
CD20 on IgD+ CD38- naive B cell || id:ebi-a-GCST90001749	Inverse variance weighted	16	-0.000150203	9.87e-05	0.127992	-0.000343622	4.32e-05	0.99985	0.999656	1.00004
CD20 on IgD+ CD38- naive B cell || id:ebi-a-GCST90001749	Simple mode	16	-9.14e-05	0.000247	0.716635	-0.000575484	0.000392758	0.999909	0.999425	1.00039
CD20 on IgD+ CD38- naive B cell || id:ebi-a-GCST90001749	Weighted mode	16	-2.17e-05	0.000155443	0.890821	-0.000326371	0.000282967	0.999978	0.999674	1.00028
CD20 on IgD+ CD38- unswitched memory B cell || id:ebi-a-GCST90001750	MR Egger	17	0.000309324	0.000384274	0.433418	-0.000443853	0.0010625	1.00031	0.999556	1.00106
CD20 on IgD+ CD38- unswitched memory B cell || id:ebi-a-GCST90001750	Weighted median	17	-3.18e-05	0.000158359	0.840773	-0.000342199	0.000278569	0.999968	0.999658	1.00028
CD20 on IgD+ CD38- unswitched memory B cell || id:ebi-a-GCST90001750	Inverse variance weighted	17	6.8e-05	0.000114395	0.551955	-0.000156168	0.00029226	1.00007	0.999844	1.00029
CD20 on IgD+ CD38- unswitched memory B cell || id:ebi-a-GCST90001750	Simple mode	17	-0.000294115	0.000306304	0.351238	-0.00089447	0.00030624	0.999706	0.999106	1.00031
CD20 on IgD+ CD38- unswitched memory B cell || id:ebi-a-GCST90001750	Weighted mode	17	-0.00017925	0.000259331	0.499344	-0.000687539	0.000329038	0.999821	0.999313	1.00033
CD20 on IgD+ CD38+ B cell || id:ebi-a-GCST90001751	MR Egger	17	-0.000325746	0.000367412	0.389291	-0.00104587	0.000394382	0.999674	0.998955	1.00039
CD20 on IgD+ CD38+ B cell || id:ebi-a-GCST90001751	Weighted median	17	-5.89e-05	0.000160679	0.713899	-0.00037384	0.000256022	0.999941	0.999626	1.00026
CD20 on IgD+ CD38+ B cell || id:ebi-a-GCST90001751	Inverse variance weighted	17	4.18e-05	0.000119853	0.727377	-0.000193129	0.000276694	1.00004	0.999807	1.00028
CD20 on IgD+ CD38+ B cell || id:ebi-a-GCST90001751	Simple mode	17	5.52e-05	0.000272347	0.841951	-0.000478605	0.000588996	1.00006	0.999522	1.00059
CD20 on IgD+ CD38+ B cell || id:ebi-a-GCST90001751	Weighted mode	17	-0.000205825	0.000222001	0.367633	-0.000640947	0.000229298	0.999794	0.999359	1.00023
CD20 on IgD+ CD38dim B cell || id:ebi-a-GCST90001752	MR Egger	23	-0.000700683	0.000359432	0.0647268	-0.00140517	3.8e-06	0.9993	0.998596	1
CD20 on IgD+ CD38dim B cell || id:ebi-a-GCST90001752	Weighted median	23	-0.000102472	0.000149628	0.493443	-0.000395743	0.0001908	0.999898	0.999604	1.00019
CD20 on IgD+ CD38dim B cell || id:ebi-a-GCST90001752	Inverse variance weighted	23	-8.18e-05	0.000106708	0.443336	-0.000290947	0.000127348	0.999918	0.999709	1.00013
CD20 on IgD+ CD38dim B cell || id:ebi-a-GCST90001752	Simple mode	23	0.000112617	0.000275331	0.686477	-0.000427032	0.000652267	1.00011	0.999573	1.00065
CD20 on IgD+ CD38dim B cell || id:ebi-a-GCST90001752	Weighted mode	23	8.65e-05	0.000290323	0.76843	-0.00048249	0.000655576	1.00009	0.999518	1.00066
CD20 on IgD- CD24- B cell || id:ebi-a-GCST90001753	MR Egger	21	-0.000137557	0.000433027	0.754204	-0.000986291	0.000711176	0.999862	0.999014	1.00071
CD20 on IgD- CD24- B cell || id:ebi-a-GCST90001753	Weighted median	21	-0.000281975	0.000183497	0.124373	-0.000641629	7.77e-05	0.999718	0.999359	1.00008
CD20 on IgD- CD24- B cell || id:ebi-a-GCST90001753	Inverse variance weighted	21	-0.000234873	0.00013315	0.0777351	-0.000495846	2.61e-05	0.999765	0.999504	1.00003
CD20 on IgD- CD24- B cell || id:ebi-a-GCST90001753	Simple mode	21	-0.000277511	0.000346549	0.432668	-0.000956747	0.000401726	0.999723	0.999044	1.0004
CD20 on IgD- CD24- B cell || id:ebi-a-GCST90001753	Weighted mode	21	-0.000229278	0.000280016	0.422549	-0.000778108	0.000319553	0.999771	0.999222	1.00032
CD20 on IgD- CD27- B cell || id:ebi-a-GCST90001754	MR Egger	15	7.7e-05	0.000364674	0.836114	-0.000637793	0.000791729	1.00008	0.999362	1.00079
CD20 on IgD- CD27- B cell || id:ebi-a-GCST90001754	Weighted median	15	0.000334717	0.000190947	0.0796137	-3.95e-05	0.000708974	1.00033	0.99996	1.00071
CD20 on IgD- CD27- B cell || id:ebi-a-GCST90001754	Inverse variance weighted	15	0.000184717	0.000132462	0.16317	-7.49e-05	0.000444342	1.00018	0.999925	1.00044
CD20 on IgD- CD27- B cell || id:ebi-a-GCST90001754	Simple mode	15	0.000401296	0.000345264	0.26455	-0.000275421	0.00107801	1.0004	0.999725	1.00108
CD20 on IgD- CD27- B cell || id:ebi-a-GCST90001754	Weighted mode	15	0.00041883	0.000339685	0.237881	-0.000246953	0.00108461	1.00042	0.999753	1.00109
CD20 on IgD- CD38- B cell || id:ebi-a-GCST90001755	MR Egger	22	0.000199816	0.000381822	0.6065	-0.000548555	0.000948188	1.0002	0.999452	1.00095
CD20 on IgD- CD38- B cell || id:ebi-a-GCST90001755	Weighted median	22	0.000208397	0.000182268	0.252889	-0.000148847	0.000565642	1.00021	0.999851	1.00057
CD20 on IgD- CD38- B cell || id:ebi-a-GCST90001755	Inverse variance weighted	22	0.00010482	0.000123154	0.394697	-0.000136562	0.000346201	1.0001	0.999863	1.00035
CD20 on IgD- CD38- B cell || id:ebi-a-GCST90001755	Simple mode	22	-0.000203129	0.000372537	0.59132	-0.000933301	0.000527043	0.999797	0.999067	1.00053
CD20 on IgD- CD38- B cell || id:ebi-a-GCST90001755	Weighted mode	22	0.000431256	0.000357998	0.241747	-0.00027042	0.00113293	1.00043	0.99973	1.00113
CD20 on IgD- CD38+ B cell || id:ebi-a-GCST90001756	MR Egger	9	-0.000836932	0.000843642	0.354221	-0.00249047	0.000816606	0.999163	0.997513	1.00082
CD20 on IgD- CD38+ B cell || id:ebi-a-GCST90001756	Weighted median	9	-0.000265081	0.000283175	0.349219	-0.000820104	0.000289941	0.999735	0.99918	1.00029
CD20 on IgD- CD38+ B cell || id:ebi-a-GCST90001756	Inverse variance weighted	9	-5.62e-05	0.000285526	0.843834	-0.000615878	0.000503385	0.999944	0.999384	1.0005
CD20 on IgD- CD38+ B cell || id:ebi-a-GCST90001756	Simple mode	9	-0.000333463	0.000398785	0.427312	-0.00111508	0.000448155	0.999667	0.998886	1.00045
CD20 on IgD- CD38+ B cell || id:ebi-a-GCST90001756	Weighted mode	9	-0.000403089	0.00034301	0.273722	-0.00107539	0.00026921	0.999597	0.998925	1.00027
CD20 on IgD- CD38dim B cell || id:ebi-a-GCST90001757	MR Egger	27	7.23e-05	0.000318896	0.822415	-0.000552707	0.000697365	1.00007	0.999447	1.0007
CD20 on IgD- CD38dim B cell || id:ebi-a-GCST90001757	Weighted median	27	0.000155026	0.000156123	0.320724	-0.000150975	0.000461026	1.00016	0.999849	1.00046
CD20 on IgD- CD38dim B cell || id:ebi-a-GCST90001757	Inverse variance weighted	27	7.05e-05	0.000105336	0.503502	-0.000135989	0.000276926	1.00007	0.999864	1.00028
CD20 on IgD- CD38dim B cell || id:ebi-a-GCST90001757	Simple mode	27	0.00023465	0.000272614	0.39725	-0.000299674	0.000768974	1.00023	0.9997	1.00077
CD20 on IgD- CD38dim B cell || id:ebi-a-GCST90001757	Weighted mode	27	0.000265763	0.000229759	0.257911	-0.000184565	0.000716091	1.00027	0.999815	1.00072
CD20 on memory B cell || id:ebi-a-GCST90001758	MR Egger	20	0.000607901	0.000415525	0.160718	-0.000206527	0.00142233	1.00061	0.999793	1.00142
CD20 on memory B cell || id:ebi-a-GCST90001758	Weighted median	20	0.000134762	0.000187487	0.472276	-0.000232712	0.000502235	1.00013	0.999767	1.0005
CD20 on memory B cell || id:ebi-a-GCST90001758	Inverse variance weighted	20	-0.000122285	0.000156721	0.435232	-0.000429458	0.000184889	0.999878	0.999571	1.00018
CD20 on memory B cell || id:ebi-a-GCST90001758	Simple mode	20	0.000136787	0.000390826	0.730191	-0.000629231	0.000902806	1.00014	0.999371	1.0009
CD20 on memory B cell || id:ebi-a-GCST90001758	Weighted mode	20	0.000252948	0.000293823	0.400035	-0.000322945	0.000828842	1.00025	0.999677	1.00083
CD20 on naive-mature B cell || id:ebi-a-GCST90001759	MR Egger	19	-0.00096954	0.000327174	0.00870803	-0.0016108	-0.00032828	0.999031	0.99839	0.999672
CD20 on naive-mature B cell || id:ebi-a-GCST90001759	Weighted median	19	-0.000128928	0.000160349	0.421373	-0.000443212	0.000185357	0.999871	0.999557	1.00019
CD20 on naive-mature B cell || id:ebi-a-GCST90001759	Inverse variance weighted	19	-9.94e-05	0.00012391	0.422376	-0.000342277	0.000143449	0.999901	0.999658	1.00014
CD20 on naive-mature B cell || id:ebi-a-GCST90001759	Simple mode	19	-0.000224648	0.000289241	0.447434	-0.00079156	0.000342264	0.999775	0.999209	1.00034
CD20 on naive-mature B cell || id:ebi-a-GCST90001759	Weighted mode	19	-0.000273121	0.000247434	0.284213	-0.000758091	0.00021185	0.999727	0.999242	1.00021
CD20 on unswitched memory B cell || id:ebi-a-GCST90001760	MR Egger	15	9.26e-05	0.000313646	0.77251	-0.000522161	0.000707333	1.00009	0.999478	1.00071
CD20 on unswitched memory B cell || id:ebi-a-GCST90001760	Weighted median	15	9e-05	0.000194396	0.643293	-0.000290991	0.000471041	1.00009	0.999709	1.00047
CD20 on unswitched memory B cell || id:ebi-a-GCST90001760	Inverse variance weighted	15	1.32e-05	0.000132957	0.920872	-0.000247389	0.000273804	1.00001	0.999753	1.00027
CD20 on unswitched memory B cell || id:ebi-a-GCST90001760	Simple mode	15	0.000159112	0.000302492	0.607118	-0.000433772	0.000751996	1.00016	0.999566	1.00075
CD20 on unswitched memory B cell || id:ebi-a-GCST90001760	Weighted mode	15	0.000175703	0.000254302	0.50091	-0.000322729	0.000674135	1.00018	0.999677	1.00067
CD20 on switched memory B cell || id:ebi-a-GCST90001761	MR Egger	25	0.000109139	0.000297379	0.716973	-0.000473724	0.000692001	1.00011	0.999526	1.00069
CD20 on switched memory B cell || id:ebi-a-GCST90001761	Weighted median	25	-9.69e-05	0.000150401	0.519506	-0.000391661	0.000197912	0.999903	0.999608	1.0002
CD20 on switched memory B cell || id:ebi-a-GCST90001761	Inverse variance weighted	25	-8.57e-05	0.000111041	0.440475	-0.000303298	0.000131985	0.999914	0.999697	1.00013
CD20 on switched memory B cell || id:ebi-a-GCST90001761	Simple mode	25	-0.000216899	0.000294881	0.469134	-0.000794866	0.000361068	0.999783	0.999205	1.00036
CD20 on switched memory B cell || id:ebi-a-GCST90001761	Weighted mode	25	-0.000169053	0.000296294	0.573603	-0.00074979	0.000411684	0.999831	0.99925	1.00041
CD20 on IgD+ B cell || id:ebi-a-GCST90001762	MR Egger	17	-0.000826651	0.000321342	0.0212289	-0.00145648	-0.00019682	0.999174	0.998545	0.999803
CD20 on IgD+ B cell || id:ebi-a-GCST90001762	Weighted median	17	-0.000201955	0.00016696	0.226432	-0.000529196	0.000125286	0.999798	0.999471	1.00013
CD20 on IgD+ B cell || id:ebi-a-GCST90001762	Inverse variance weighted	17	-0.000123337	0.000119554	0.302238	-0.000357663	0.000110988	0.999877	0.999642	1.00011
CD20 on IgD+ B cell || id:ebi-a-GCST90001762	Simple mode	17	-0.000159954	0.000305817	0.608116	-0.000759355	0.000439447	0.99984	0.999241	1.00044
CD20 on IgD+ B cell || id:ebi-a-GCST90001762	Weighted mode	17	-0.000285674	0.000248527	0.267255	-0.000772787	0.000201438	0.999714	0.999228	1.0002
CD20 on transitional B cell || id:ebi-a-GCST90001763	MR Egger	16	-0.000689118	0.00039539	0.103266	-0.00146408	8.58e-05	0.999311	0.998537	1.00009
CD20 on transitional B cell || id:ebi-a-GCST90001763	Weighted median	16	-8.28e-05	0.000188633	0.660653	-0.000452532	0.000286908	0.999917	0.999548	1.00029
CD20 on transitional B cell || id:ebi-a-GCST90001763	Inverse variance weighted	16	-0.00014416	0.000146301	0.324445	-0.00043091	0.00014259	0.999856	0.999569	1.00014
CD20 on transitional B cell || id:ebi-a-GCST90001763	Simple mode	16	-5.53e-05	0.000284398	0.848553	-0.000612677	0.000502164	0.999945	0.999388	1.0005
CD20 on transitional B cell || id:ebi-a-GCST90001763	Weighted mode	16	-8.09e-05	0.000273758	0.771551	-0.000617503	0.00045563	0.999919	0.999383	1.00046
CD24 on CD24+ CD27+ B cell || id:ebi-a-GCST90001764	Inverse variance weighted	2	0.000151772	0.000436778	0.72823	-0.000704313	0.00100786	1.00015	0.999296	1.00101
CD24 on IgD+ CD24+ B cell || id:ebi-a-GCST90001765	MR Egger	14	1.03e-05	0.000220843	0.96364	-0.000422572	0.000443131	1.00001	0.999578	1.00044
CD24 on IgD+ CD24+ B cell || id:ebi-a-GCST90001765	Weighted median	14	-0.000130201	0.000169731	0.44302	-0.000462874	0.000202472	0.99987	0.999537	1.0002
CD24 on IgD+ CD24+ B cell || id:ebi-a-GCST90001765	Inverse variance weighted	14	-0.000156491	0.000123489	0.205065	-0.000398529	8.55e-05	0.999844	0.999602	1.00009
CD24 on IgD+ CD24+ B cell || id:ebi-a-GCST90001765	Simple mode	14	-9.41e-05	0.000303572	0.761593	-0.000689061	0.000500943	0.999906	0.999311	1.0005
CD24 on IgD+ CD24+ B cell || id:ebi-a-GCST90001765	Weighted mode	14	-0.000124121	0.000182032	0.507292	-0.000480903	0.000232661	0.999876	0.999519	1.00023
CD24 on IgD+ CD38- B cell || id:ebi-a-GCST90001766	MR Egger	14	-0.000161083	0.000216822	0.471821	-0.000586054	0.000263889	0.999839	0.999414	1.00026
CD24 on IgD+ CD38- B cell || id:ebi-a-GCST90001766	Weighted median	14	-2.28e-05	0.000174424	0.896011	-0.000364669	0.000319074	0.999977	0.999635	1.00032
CD24 on IgD+ CD38- B cell || id:ebi-a-GCST90001766	Inverse variance weighted	14	0.000103044	0.000122141	0.398867	-0.000136353	0.000342441	1.0001	0.999864	1.00034
CD24 on IgD+ CD38- B cell || id:ebi-a-GCST90001766	Simple mode	14	-0.000175804	0.000259577	0.510107	-0.000684575	0.000332967	0.999824	0.999316	1.00033
CD24 on IgD+ CD38- B cell || id:ebi-a-GCST90001766	Weighted mode	14	-7.58e-05	0.00019178	0.698971	-0.000451715	0.000300062	0.999924	0.999548	1.0003
CD24 on IgD+ CD38- unswitched memory B cell || id:ebi-a-GCST90001767	MR Egger	14	0.000130635	0.000261454	0.626358	-0.000381815	0.000643086	1.00013	0.999618	1.00064
CD24 on IgD+ CD38- unswitched memory B cell || id:ebi-a-GCST90001767	Weighted median	14	-4.78e-05	0.000130112	0.713276	-0.000302831	0.000207209	0.999952	0.999697	1.00021
CD24 on IgD+ CD38- unswitched memory B cell || id:ebi-a-GCST90001767	Inverse variance weighted	14	-1.54e-05	0.000111106	0.890105	-0.000233118	0.000202415	0.999985	0.999767	1.0002
CD24 on IgD+ CD38- unswitched memory B cell || id:ebi-a-GCST90001767	Simple mode	14	0.000217032	0.000194477	0.284635	-0.000164142	0.000598206	1.00022	0.999836	1.0006
CD24 on IgD+ CD38- unswitched memory B cell || id:ebi-a-GCST90001767	Weighted mode	14	-4.5e-05	0.00014202	0.756139	-0.000323406	0.000233312	0.999955	0.999677	1.00023
CD24 on IgD+ CD38+ B cell || id:ebi-a-GCST90001768	MR Egger	16	-0.000183018	0.000172557	0.306816	-0.000521229	0.000155193	0.999817	0.999479	1.00016
CD24 on IgD+ CD38+ B cell || id:ebi-a-GCST90001768	Weighted median	16	-9.58e-05	0.000152904	0.530957	-0.000395494	0.000203891	0.999904	0.999605	1.0002
CD24 on IgD+ CD38+ B cell || id:ebi-a-GCST90001768	Inverse variance weighted	16	-0.000223211	0.000104349	0.0324292	-0.000427736	-1.87e-05	0.999777	0.999572	0.999981
CD24 on IgD+ CD38+ B cell || id:ebi-a-GCST90001768	Simple mode	16	-0.000148237	0.000263128	0.58151	-0.000663969	0.000367494	0.999852	0.999336	1.00037
CD24 on IgD+ CD38+ B cell || id:ebi-a-GCST90001768	Weighted mode	16	-0.000104204	0.000152998	0.5062	-0.00040408	0.000195672	0.999896	0.999596	1.0002
CD24 on IgD- CD38- B cell || id:ebi-a-GCST90001769	MR Egger	17	-2.1e-06	0.000175047	0.990591	-0.000345192	0.000340994	0.999998	0.999655	1.00034
CD24 on IgD- CD38- B cell || id:ebi-a-GCST90001769	Weighted median	17	-0.000134583	0.000133258	0.312524	-0.00039577	0.000126603	0.999865	0.999604	1.00013
CD24 on IgD- CD38- B cell || id:ebi-a-GCST90001769	Inverse variance weighted	17	-0.000101587	0.000114457	0.374783	-0.000325923	0.00012275	0.999898	0.999674	1.00012
CD24 on IgD- CD38- B cell || id:ebi-a-GCST90001769	Simple mode	17	-0.00010972	0.000272557	0.692602	-0.000643932	0.000424493	0.99989	0.999356	1.00042
CD24 on IgD- CD38- B cell || id:ebi-a-GCST90001769	Weighted mode	17	-0.000119082	0.000132558	0.382324	-0.000378897	0.000140732	0.999881	0.999621	1.00014
CD24 on IgD- CD38dim B cell || id:ebi-a-GCST90001770	MR Egger	5	0.000808416	0.000612961	0.278851	-0.000392988	0.00200982	1.00081	0.999607	1.00201
CD24 on IgD- CD38dim B cell || id:ebi-a-GCST90001770	Weighted median	5	0.00052467	0.000307711	0.0881804	-7.84e-05	0.00112778	1.00052	0.999922	1.00113
CD24 on IgD- CD38dim B cell || id:ebi-a-GCST90001770	Inverse variance weighted	5	0.000349762	0.000245483	0.154217	-0.000131384	0.000830908	1.00035	0.999869	1.00083
CD24 on IgD- CD38dim B cell || id:ebi-a-GCST90001770	Simple mode	5	0.000548775	0.000415035	0.256629	-0.000264695	0.00136224	1.00055	0.999735	1.00136
CD24 on IgD- CD38dim B cell || id:ebi-a-GCST90001770	Weighted mode	5	0.000584672	0.000379787	0.198525	-0.00015971	0.00132905	1.00058	0.99984	1.00133
CD24 on memory B cell || id:ebi-a-GCST90001771	MR Egger	16	0.00014139	0.000311658	0.657018	-0.000469459	0.00075224	1.00014	0.999531	1.00075
CD24 on memory B cell || id:ebi-a-GCST90001771	Weighted median	16	-2.06e-05	0.000183654	0.910514	-0.000380603	0.000339321	0.999979	0.999619	1.00034
CD24 on memory B cell || id:ebi-a-GCST90001771	Inverse variance weighted	16	-5.7e-05	0.000155168	0.713587	-0.000361083	0.000247176	0.999943	0.999639	1.00025
CD24 on memory B cell || id:ebi-a-GCST90001771	Simple mode	16	0.000219193	0.000300415	0.476854	-0.00036962	0.000808006	1.00022	0.99963	1.00081
CD24 on memory B cell || id:ebi-a-GCST90001771	Weighted mode	16	3.1e-05	0.000207624	0.883371	-0.000375961	0.000437923	1.00003	0.999624	1.00044
CD24 on unswitched memory B cell || id:ebi-a-GCST90001772	MR Egger	15	-0.000110876	0.000251353	0.666375	-0.000603528	0.000381775	0.999889	0.999397	1.00038
CD24 on unswitched memory B cell || id:ebi-a-GCST90001772	Weighted median	15	-0.000113803	0.000175505	0.516706	-0.000457792	0.000230186	0.999886	0.999542	1.00023
CD24 on unswitched memory B cell || id:ebi-a-GCST90001772	Inverse variance weighted	15	-1.73e-07	0.000124722	0.998892	-0.000244629	0.000244282	1	0.999755	1.00024
CD24 on unswitched memory B cell || id:ebi-a-GCST90001772	Simple mode	15	-0.000202757	0.000301742	0.512549	-0.000794171	0.000388657	0.999797	0.999206	1.00039
CD24 on unswitched memory B cell || id:ebi-a-GCST90001772	Weighted mode	15	-0.000157424	0.000181205	0.399626	-0.000512587	0.000197738	0.999843	0.999488	1.0002
CD24 on switched memory B cell || id:ebi-a-GCST90001773	MR Egger	22	-4.04e-05	0.000154897	0.797093	-0.000343958	0.000263237	0.99996	0.999656	1.00026
CD24 on switched memory B cell || id:ebi-a-GCST90001773	Weighted median	22	-0.000131765	0.000130585	0.312958	-0.000387713	0.000124182	0.999868	0.999612	1.00012
CD24 on switched memory B cell || id:ebi-a-GCST90001773	Inverse variance weighted	22	-6.47e-05	9.59e-05	0.499711	-0.000252612	0.000123198	0.999935	0.999747	1.00012
CD24 on switched memory B cell || id:ebi-a-GCST90001773	Simple mode	22	-3.04e-05	0.000228163	0.895415	-0.000477558	0.00041684	0.99997	0.999523	1.00042
CD24 on switched memory B cell || id:ebi-a-GCST90001773	Weighted mode	22	-8.81e-05	0.000124803	0.488144	-0.000332685	0.000156544	0.999912	0.999667	1.00016
CD24 on transitional B cell || id:ebi-a-GCST90001774	MR Egger	12	0.000472468	0.000367477	0.22752	-0.000247788	0.00119272	1.00047	0.999752	1.00119
CD24 on transitional B cell || id:ebi-a-GCST90001774	Weighted median	12	0.000154019	0.000210071	0.463451	-0.00025772	0.000565757	1.00015	0.999742	1.00057
CD24 on transitional B cell || id:ebi-a-GCST90001774	Inverse variance weighted	12	2.47e-05	0.000170468	0.884706	-0.000309399	0.000358837	1.00002	0.999691	1.00036
CD24 on transitional B cell || id:ebi-a-GCST90001774	Simple mode	12	0.000292617	0.000341385	0.409651	-0.000376499	0.000961732	1.00029	0.999624	1.00096
CD24 on transitional B cell || id:ebi-a-GCST90001774	Weighted mode	12	0.000206246	0.000236002	0.40084	-0.000256317	0.000668809	1.00021	0.999744	1.00067
CD25 on B cell || id:ebi-a-GCST90001775	MR Egger	13	0.000181006	0.000402179	0.661405	-0.000607265	0.000969278	1.00018	0.999393	1.00097
CD25 on B cell || id:ebi-a-GCST90001775	Weighted median	13	-3.23e-05	0.000205138	0.875021	-0.000434336	0.000369806	0.999968	0.999566	1.00037
CD25 on B cell || id:ebi-a-GCST90001775	Inverse variance weighted	13	6.61e-05	0.00017252	0.701474	-0.000272007	0.000404271	1.00007	0.999728	1.0004
CD25 on B cell || id:ebi-a-GCST90001775	Simple mode	13	-0.00029971	0.000400838	0.469036	-0.00108535	0.000485932	0.9997	0.998915	1.00049
CD25 on B cell || id:ebi-a-GCST90001775	Weighted mode	13	-0.000130631	0.000328974	0.698275	-0.00077542	0.000514157	0.999869	0.999225	1.00051
CD25 on CD20- CD38- B cell || id:ebi-a-GCST90001776	MR Egger	12	-0.00015988	0.000433325	0.719849	-0.0010092	0.000689438	0.99984	0.998991	1.00069
CD25 on CD20- CD38- B cell || id:ebi-a-GCST90001776	Weighted median	12	-4.21e-05	0.00022869	0.854015	-0.00049031	0.000406153	0.999958	0.99951	1.00041
CD25 on CD20- CD38- B cell || id:ebi-a-GCST90001776	Inverse variance weighted	12	-0.000121344	0.000165419	0.463221	-0.000445566	0.000202878	0.999879	0.999555	1.0002
CD25 on CD20- CD38- B cell || id:ebi-a-GCST90001776	Simple mode	12	0.000135366	0.00035535	0.710505	-0.000561121	0.000831852	1.00014	0.999439	1.00083
CD25 on CD20- CD38- B cell || id:ebi-a-GCST90001776	Weighted mode	12	9.62e-05	0.000316778	0.766944	-0.000524645	0.000717124	1.0001	0.999475	1.00072
CD25 on CD24+ CD27+ B cell || id:ebi-a-GCST90001777	MR Egger	18	-0.000272734	0.000206954	0.206113	-0.000678364	0.000132896	0.999727	0.999322	1.00013
CD25 on CD24+ CD27+ B cell || id:ebi-a-GCST90001777	Weighted median	18	-0.000171943	0.00013264	0.194866	-0.000431918	8.8e-05	0.999828	0.999568	1.00009
CD25 on CD24+ CD27+ B cell || id:ebi-a-GCST90001777	Inverse variance weighted	18	-0.000114863	0.00010619	0.279398	-0.000322996	9.33e-05	0.999885	0.999677	1.00009
CD25 on CD24+ CD27+ B cell || id:ebi-a-GCST90001777	Simple mode	18	-0.000170156	0.000211706	0.432644	-0.0005851	0.000244788	0.99983	0.999415	1.00024
CD25 on CD24+ CD27+ B cell || id:ebi-a-GCST90001777	Weighted mode	18	-0.000170156	0.000137821	0.233768	-0.000440286	0.0001	0.99983	0.99956	1.0001
CD25 on IgD+ CD24+ B cell || id:ebi-a-GCST90001778	MR Egger	9	7.24e-05	0.00038037	0.85443	-0.000673119	0.000817933	1.00007	0.999327	1.00082
CD25 on IgD+ CD24+ B cell || id:ebi-a-GCST90001778	Weighted median	9	-6.51e-05	0.000192517	0.735404	-0.000442394	0.000312273	0.999935	0.999558	1.00031
CD25 on IgD+ CD24+ B cell || id:ebi-a-GCST90001778	Inverse variance weighted	9	-0.000106651	0.000147055	0.468304	-0.000394879	0.000181578	0.999893	0.999605	1.00018
CD25 on IgD+ CD24+ B cell || id:ebi-a-GCST90001778	Simple mode	9	-0.000147517	0.000271913	0.602244	-0.000680467	0.000385432	0.999852	0.99932	1.00039
CD25 on IgD+ CD24+ B cell || id:ebi-a-GCST90001778	Weighted mode	9	-0.000104002	0.000207997	0.630523	-0.000511676	0.000303671	0.999896	0.999488	1.0003
CD25 on IgD+ CD24- B cell || id:ebi-a-GCST90001779	MR Egger	5	-0.000543623	0.000782811	0.537349	-0.00207793	0.000990688	0.999457	0.997924	1.00099
CD25 on IgD+ CD24- B cell || id:ebi-a-GCST90001779	Weighted median	5	-0.000136692	0.000288122	0.635198	-0.000701411	0.000428027	0.999863	0.999299	1.00043
CD25 on IgD+ CD24- B cell || id:ebi-a-GCST90001779	Inverse variance weighted	5	0.000193026	0.000318418	0.54438	-0.000431073	0.000817125	1.00019	0.999569	1.00082
CD25 on IgD+ CD24- B cell || id:ebi-a-GCST90001779	Simple mode	5	-0.000168717	0.000424809	0.71153	-0.00100134	0.000663909	0.999831	0.998999	1.00066
CD25 on IgD+ CD24- B cell || id:ebi-a-GCST90001779	Weighted mode	5	-0.0001813	0.000313936	0.594546	-0.000796614	0.000434014	0.999819	0.999204	1.00043
CD25 on IgD+ CD38- B cell || id:ebi-a-GCST90001780	MR Egger	4	6.28e-05	0.0014956	0.970319	-0.00286857	0.00299418	1.00006	0.997136	1.003
CD25 on IgD+ CD38- B cell || id:ebi-a-GCST90001780	Weighted median	4	-4.74e-05	0.000321821	0.882819	-0.000678205	0.000583334	0.999953	0.999322	1.00058
CD25 on IgD+ CD38- B cell || id:ebi-a-GCST90001780	Inverse variance weighted	4	-7.54e-06	0.000282549	0.9787	-0.000561339	0.000546252	0.999992	0.999439	1.00055
CD25 on IgD+ CD38- B cell || id:ebi-a-GCST90001780	Simple mode	4	-7.96e-05	0.000430902	0.865183	-0.000924193	0.000764944	0.99992	0.999076	1.00077
CD25 on IgD+ CD38- B cell || id:ebi-a-GCST90001780	Weighted mode	4	-7.03e-05	0.000416343	0.876712	-0.000886301	0.000745765	0.99993	0.999114	1.00075
CD25 on IgD+ CD38- naive B cell || id:ebi-a-GCST90001781	Inverse variance weighted	2	0.000238474	0.000277638	0.390375	-0.000305697	0.000782644	1.00024	0.999694	1.00078
CD25 on IgD+ CD38- unswitched memory B cell || id:ebi-a-GCST90001782	Wald ratio	1	-0.000585946	0.00035877	0.102425	-0.00128913	0.000117242	0.999414	0.998712	1.00012
CD25 on IgD+ CD38+ B cell || id:ebi-a-GCST90001783	Wald ratio	1	-6.63e-06	0.000503592	0.989503	-0.000993666	0.000980416	0.999993	0.999007	1.00098
CD25 on IgD+ CD38dim B cell || id:ebi-a-GCST90001784	MR Egger	5	-0.000688004	0.000712079	0.40522	-0.00208368	0.000707672	0.999312	0.997918	1.00071
CD25 on IgD+ CD38dim B cell || id:ebi-a-GCST90001784	Weighted median	5	-0.000136739	0.000320929	0.670055	-0.00076576	0.000492282	0.999863	0.999235	1.00049
CD25 on IgD+ CD38dim B cell || id:ebi-a-GCST90001784	Inverse variance weighted	5	0.000237825	0.000314997	0.450245	-0.000379569	0.000855219	1.00024	0.999621	1.00086
CD25 on IgD+ CD38dim B cell || id:ebi-a-GCST90001784	Simple mode	5	-0.000177106	0.000473915	0.727585	-0.00110598	0.000751767	0.999823	0.998895	1.00075
CD25 on IgD+ CD38dim B cell || id:ebi-a-GCST90001784	Weighted mode	5	-0.000206954	0.000396193	0.629017	-0.000983492	0.000569585	0.999793	0.999017	1.00057
CD25 on IgD- CD24- B cell || id:ebi-a-GCST90001785	MR Egger	3	0.000595122	0.00119303	0.705427	-0.00174321	0.00293345	1.0006	0.998258	1.00294
CD25 on IgD- CD24- B cell || id:ebi-a-GCST90001785	Weighted median	3	9.15e-05	0.000359801	0.799259	-0.000613711	0.00079671	1.00009	0.999386	1.0008
CD25 on IgD- CD24- B cell || id:ebi-a-GCST90001785	Inverse variance weighted	3	0.000157537	0.000309	0.610171	-0.000448102	0.000763176	1.00016	0.999552	1.00076
CD25 on IgD- CD24- B cell || id:ebi-a-GCST90001785	Simple mode	3	-0.000180648	0.000509529	0.756828	-0.00117932	0.000818028	0.999819	0.998821	1.00082
CD25 on IgD- CD24- B cell || id:ebi-a-GCST90001785	Weighted mode	3	0.000532581	0.000428334	0.33971	-0.000306953	0.00137211	1.00053	0.999693	1.00137
CD25 on IgD- CD27- B cell || id:ebi-a-GCST90001786	Inverse variance weighted	2	-0.000192768	0.000486828	0.692129	-0.00114695	0.000761414	0.999807	0.998854	1.00076
CD25 on IgD- CD38- B cell || id:ebi-a-GCST90001787	Wald ratio	1	-6.43e-05	0.000716872	0.92848	-0.00146941	0.00134072	0.999936	0.998532	1.00134
CD25 on IgD- CD38dim B cell || id:ebi-a-GCST90001789	MR Egger	5	1.33e-05	0.000283944	0.965671	-0.000543264	0.000569797	1.00001	0.999457	1.00057
CD25 on IgD- CD38dim B cell || id:ebi-a-GCST90001789	Weighted median	5	-0.00021072	0.000179086	0.239338	-0.000561729	0.000140288	0.999789	0.999438	1.00014
CD25 on IgD- CD38dim B cell || id:ebi-a-GCST90001789	Inverse variance weighted	5	-0.000111615	0.000150523	0.458381	-0.000406641	0.00018341	0.999888	0.999593	1.00018
CD25 on IgD- CD38dim B cell || id:ebi-a-GCST90001789	Simple mode	5	-0.000343439	0.00028673	0.297125	-0.00090543	0.000218552	0.999657	0.999095	1.00022
CD25 on IgD- CD38dim B cell || id:ebi-a-GCST90001789	Weighted mode	5	-0.000294008	0.000212855	0.239344	-0.000711204	0.000123187	0.999706	0.999289	1.00012
CD25 on memory B cell || id:ebi-a-GCST90001790	MR Egger	11	0.000128157	0.000338316	0.713611	-0.000534942	0.000791257	1.00013	0.999465	1.00079
CD25 on memory B cell || id:ebi-a-GCST90001790	Weighted median	11	-6.18e-05	0.000173618	0.721866	-0.000402093	0.000278489	0.999938	0.999598	1.00028
CD25 on memory B cell || id:ebi-a-GCST90001790	Inverse variance weighted	11	-0.000130318	0.000130894	0.319444	-0.00038687	0.000126234	0.99987	0.999613	1.00013
CD25 on memory B cell || id:ebi-a-GCST90001790	Simple mode	11	-0.000151712	0.000258946	0.570941	-0.000659246	0.000355823	0.999848	0.999341	1.00036
CD25 on memory B cell || id:ebi-a-GCST90001790	Weighted mode	11	-9.23e-05	0.000187748	0.633619	-0.000460281	0.000275691	0.999908	0.99954	1.00028
CD25 on naive-mature B cell || id:ebi-a-GCST90001791	MR Egger	7	-3.58e-05	0.000416562	0.934934	-0.000852215	0.00078071	0.999964	0.999148	1.00078
CD25 on naive-mature B cell || id:ebi-a-GCST90001791	Weighted median	7	0.000169826	0.000227826	0.456017	-0.000276713	0.000616366	1.00017	0.999723	1.00062
CD25 on naive-mature B cell || id:ebi-a-GCST90001791	Inverse variance weighted	7	0.00031657	0.000216375	0.143451	-0.000107525	0.000740666	1.00032	0.999892	1.00074
CD25 on naive-mature B cell || id:ebi-a-GCST90001791	Simple mode	7	-3.46e-05	0.00036981	0.928408	-0.000759474	0.000690181	0.999965	0.999241	1.00069
CD25 on naive-mature B cell || id:ebi-a-GCST90001791	Weighted mode	7	9.46e-05	0.000262389	0.730851	-0.000419701	0.000608864	1.00009	0.99958	1.00061
CD25 on unswitched memory B cell || id:ebi-a-GCST90001792	MR Egger	10	0.000131485	0.000364733	0.727808	-0.000583391	0.000846361	1.00013	0.999417	1.00085
CD25 on unswitched memory B cell || id:ebi-a-GCST90001792	Weighted median	10	-6.43e-05	0.000177298	0.716802	-0.000411818	0.000283192	0.999936	0.999588	1.00028
CD25 on unswitched memory B cell || id:ebi-a-GCST90001792	Inverse variance weighted	10	-0.000128645	0.000136269	0.345145	-0.000395733	0.000138443	0.999871	0.999604	1.00014
CD25 on unswitched memory B cell || id:ebi-a-GCST90001792	Simple mode	10	-0.000118455	0.000266976	0.667742	-0.000641728	0.000404819	0.999882	0.999358	1.0004
CD25 on unswitched memory B cell || id:ebi-a-GCST90001792	Weighted mode	10	-9.25e-05	0.000202969	0.659449	-0.000490299	0.000305341	0.999908	0.99951	1.00031
CD25 on switched memory B cell || id:ebi-a-GCST90001793	MR Egger	6	0.000379371	0.000409448	0.406606	-0.000423146	0.00118189	1.00038	0.999577	1.00118
CD25 on switched memory B cell || id:ebi-a-GCST90001793	Weighted median	6	-0.000262301	0.000231439	0.257068	-0.000715921	0.00019132	0.999738	0.999284	1.00019
CD25 on switched memory B cell || id:ebi-a-GCST90001793	Inverse variance weighted	6	-0.000136593	0.000202707	0.500412	-0.000533898	0.000260713	0.999863	0.999466	1.00026
CD25 on switched memory B cell || id:ebi-a-GCST90001793	Simple mode	6	-0.000307743	0.000412853	0.489562	-0.00111694	0.000501449	0.999692	0.998884	1.0005
CD25 on switched memory B cell || id:ebi-a-GCST90001793	Weighted mode	6	-0.000328115	0.000379695	0.427006	-0.00107232	0.000416087	0.999672	0.998928	1.00042
CD25 on IgD+ B cell || id:ebi-a-GCST90001794	MR Egger	6	0.000144025	0.000575686	0.814773	-0.00098432	0.00127237	1.00014	0.999016	1.00127
CD25 on IgD+ B cell || id:ebi-a-GCST90001794	Weighted median	6	1.96e-05	0.000264316	0.940764	-0.000498417	0.0005377	1.00002	0.999502	1.00054
CD25 on IgD+ B cell || id:ebi-a-GCST90001794	Inverse variance weighted	6	0.00011616	0.000246673	0.637707	-0.000367319	0.00059964	1.00012	0.999633	1.0006
CD25 on IgD+ B cell || id:ebi-a-GCST90001794	Simple mode	6	-0.000212202	0.000475562	0.674103	-0.0011443	0.0007199	0.999788	0.998856	1.00072
CD25 on IgD+ B cell || id:ebi-a-GCST90001794	Weighted mode	6	-5.52e-05	0.000384931	0.891601	-0.000809651	0.00069928	0.999945	0.999191	1.0007
CD25 on transitional B cell || id:ebi-a-GCST90001795	Wald ratio	1	-7.71e-06	0.000586392	0.989503	-0.00115704	0.00114161	0.999992	0.998844	1.00114
CD27 on CD24+ CD27+ B cell || id:ebi-a-GCST90001798	Wald ratio	1	8.35e-05	0.00032256	0.79581	-0.000548748	0.000715688	1.00008	0.999451	1.00072
CD27 on T cell || id:ebi-a-GCST90001799	Wald ratio	1	5.92e-05	0.00022886	0.79581	-0.000389343	0.000507789	1.00006	0.999611	1.00051
CD27 on IgD- CD38- B cell || id:ebi-a-GCST90001802	Wald ratio	1	8.73e-05	0.000337382	0.79581	-0.000573963	0.000748574	1.00009	0.999426	1.00075
CD27 on IgD- CD38dim B cell || id:ebi-a-GCST90001804	Wald ratio	1	9.05e-05	0.00034981	0.79581	-0.000595106	0.000776149	1.00009	0.999405	1.00078
CD27 on unswitched memory B cell || id:ebi-a-GCST90001806	Wald ratio	1	0.000116206	0.000449062	0.79581	-0.000763957	0.000996368	1.00012	0.999236	1.001
CD27 on Plasma Blast-Plasma Cell || id:ebi-a-GCST90001807	Wald ratio	1	0.000128307	0.000480653	0.789513	-0.000813773	0.00107039	1.00013	0.999187	1.00107
CD27 on switched memory B cell || id:ebi-a-GCST90001808	Wald ratio	1	6.28e-05	0.000242827	0.79581	-0.000413104	0.000538779	1.00006	0.999587	1.00054
CD38 on CD20- B cell || id:ebi-a-GCST90001809	MR Egger	9	-0.00125893	0.000983359	0.241251	-0.00318632	0.000668451	0.998742	0.996819	1.00067
CD38 on CD20- B cell || id:ebi-a-GCST90001809	Weighted median	9	0.000557187	0.000350068	0.111462	-0.000128946	0.00124332	1.00056	0.999871	1.00124
CD38 on CD20- B cell || id:ebi-a-GCST90001809	Inverse variance weighted	9	0.000473073	0.000303705	0.119311	-0.000122189	0.00106833	1.00047	0.999878	1.00107
CD38 on CD20- B cell || id:ebi-a-GCST90001809	Simple mode	9	0.000459045	0.000607844	0.471774	-0.000732329	0.00165042	1.00046	0.999268	1.00165
CD38 on CD20- B cell || id:ebi-a-GCST90001809	Weighted mode	9	0.000378161	0.000517023	0.485393	-0.000635204	0.00139153	1.00038	0.999365	1.00139
CD38 on CD3- CD19- || id:ebi-a-GCST90001810	MR Egger	11	-2.42e-05	0.000235479	0.920337	-0.000485758	0.00043732	0.999976	0.999514	1.00044
CD38 on CD3- CD19- || id:ebi-a-GCST90001810	Weighted median	11	0.000216867	0.000164403	0.187129	-0.000105363	0.000539097	1.00022	0.999895	1.00054
CD38 on CD3- CD19- || id:ebi-a-GCST90001810	Inverse variance weighted	11	0.000226069	0.000115016	0.0493505	6.38e-07	0.0004515	1.00023	1	1.00045
CD38 on CD3- CD19- || id:ebi-a-GCST90001810	Simple mode	11	0.000390264	0.000247281	0.145594	-9.44e-05	0.000874934	1.00039	0.999906	1.00088
CD38 on CD3- CD19- || id:ebi-a-GCST90001810	Weighted mode	11	0.000207573	0.000166684	0.241409	-0.000119128	0.000534275	1.00021	0.999881	1.00053
CD38 on IgD+ CD24- B cell || id:ebi-a-GCST90001811	MR Egger	10	0.000324089	0.000369566	0.40608	-0.00040026	0.00104844	1.00032	0.9996	1.00105
CD38 on IgD+ CD24- B cell || id:ebi-a-GCST90001811	Weighted median	10	5.78e-05	0.000214949	0.788179	-0.000363548	0.000479051	1.00006	0.999637	1.00048
CD38 on IgD+ CD24- B cell || id:ebi-a-GCST90001811	Inverse variance weighted	10	2.13e-05	0.000165673	0.897811	-0.000303442	0.000345995	1.00002	0.999697	1.00035
CD38 on IgD+ CD24- B cell || id:ebi-a-GCST90001811	Simple mode	10	9.11e-05	0.000326902	0.786826	-0.000549643	0.000731812	1.00009	0.999451	1.00073
CD38 on IgD+ CD24- B cell || id:ebi-a-GCST90001811	Weighted mode	10	7.69e-05	0.00031082	0.810212	-0.000532335	0.000686078	1.00008	0.999468	1.00069
CD38 on IgD+ CD38+ B cell || id:ebi-a-GCST90001812	MR Egger	7	-0.00025747	0.00064175	0.704845	-0.0015153	0.00100036	0.999743	0.998486	1.001
CD38 on IgD+ CD38+ B cell || id:ebi-a-GCST90001812	Weighted median	7	0.000110157	0.000288487	0.702577	-0.000455277	0.000675591	1.00011	0.999545	1.00068
CD38 on IgD+ CD38+ B cell || id:ebi-a-GCST90001812	Inverse variance weighted	7	9.42e-05	0.000246214	0.702123	-0.000388413	0.000576745	1.00009	0.999612	1.00058
CD38 on IgD+ CD38+ B cell || id:ebi-a-GCST90001812	Simple mode	7	0.000598696	0.000511634	0.286306	-0.000404107	0.0016015	1.0006	0.999596	1.0016
CD38 on IgD+ CD38+ B cell || id:ebi-a-GCST90001812	Weighted mode	7	2.6e-05	0.000363233	0.945328	-0.000685968	0.000737907	1.00003	0.999314	1.00074
CD38 on IgD+ CD38dim B cell || id:ebi-a-GCST90001813	MR Egger	10	0.000182205	0.000364776	0.630874	-0.000532756	0.000897166	1.00018	0.999467	1.0009
CD38 on IgD+ CD38dim B cell || id:ebi-a-GCST90001813	Weighted median	10	0.000216604	0.000218257	0.320989	-0.000211179	0.000644387	1.00022	0.999789	1.00064
CD38 on IgD+ CD38dim B cell || id:ebi-a-GCST90001813	Inverse variance weighted	10	0.000135163	0.000165001	0.412691	-0.000188238	0.000458565	1.00014	0.999812	1.00046
CD38 on IgD+ CD38dim B cell || id:ebi-a-GCST90001813	Simple mode	10	0.000200858	0.000317811	0.543101	-0.00042205	0.000823767	1.0002	0.999578	1.00082
CD38 on IgD+ CD38dim B cell || id:ebi-a-GCST90001813	Weighted mode	10	0.000259528	0.000283946	0.384547	-0.000297006	0.000816061	1.00026	0.999703	1.00082
CD38 on IgD- CD38+ B cell || id:ebi-a-GCST90001814	MR Egger	5	-0.000146119	0.00259403	0.958621	-0.00523041	0.00493818	0.999854	0.994783	1.00495
CD38 on IgD- CD38+ B cell || id:ebi-a-GCST90001814	Weighted median	5	0.000416615	0.000359181	0.246088	-0.000287379	0.00112061	1.00042	0.999713	1.00112
CD38 on IgD- CD38+ B cell || id:ebi-a-GCST90001814	Inverse variance weighted	5	0.000583856	0.000284429	0.0400984	2.64e-05	0.00114134	1.00058	1.00003	1.00114
CD38 on IgD- CD38+ B cell || id:ebi-a-GCST90001814	Simple mode	5	0.00038256	0.000527873	0.508746	-0.000652071	0.00141719	1.00038	0.999348	1.00142
CD38 on IgD- CD38+ B cell || id:ebi-a-GCST90001814	Weighted mode	5	0.000333338	0.000494548	0.53724	-0.000635977	0.00130265	1.00033	0.999364	1.0013
CD38 on IgD- CD38dim B cell || id:ebi-a-GCST90001815	MR Egger	8	1.4e-05	0.000210416	0.949172	-0.000398432	0.0004264	1.00001	0.999602	1.00043
CD38 on IgD- CD38dim B cell || id:ebi-a-GCST90001815	Weighted median	8	3.63e-05	0.000179006	0.839433	-0.000314581	0.000387121	1.00004	0.999685	1.00039
CD38 on IgD- CD38dim B cell || id:ebi-a-GCST90001815	Inverse variance weighted	8	5.24e-05	0.000143538	0.715085	-0.000228938	0.00033373	1.00005	0.999771	1.00033
CD38 on IgD- CD38dim B cell || id:ebi-a-GCST90001815	Simple mode	8	3.63e-05	0.000273285	0.898123	-0.000499359	0.000571919	1.00004	0.999501	1.00057
CD38 on IgD- CD38dim B cell || id:ebi-a-GCST90001815	Weighted mode	8	3.63e-05	0.000168515	0.835677	-0.000294009	0.000366569	1.00004	0.999706	1.00037
CD38 on naive-mature B cell || id:ebi-a-GCST90001816	MR Egger	18	8.61e-05	0.000364415	0.816178	-0.000628133	0.000800375	1.00009	0.999372	1.0008
CD38 on naive-mature B cell || id:ebi-a-GCST90001816	Weighted median	18	4.77e-05	0.000172158	0.781648	-0.000289712	0.000385147	1.00005	0.99971	1.00039
CD38 on naive-mature B cell || id:ebi-a-GCST90001816	Inverse variance weighted	18	-3.76e-05	0.000132781	0.777325	-0.000297802	0.000222699	0.999962	0.999702	1.00022
CD38 on naive-mature B cell || id:ebi-a-GCST90001816	Simple mode	18	0.000120114	0.000288637	0.682512	-0.000445614	0.000685843	1.00012	0.999554	1.00069
CD38 on naive-mature B cell || id:ebi-a-GCST90001816	Weighted mode	18	8.19e-05	0.000269099	0.764458	-0.000445498	0.000609369	1.00008	0.999555	1.00061
CD38 on Plasma Blast-Plasma Cell || id:ebi-a-GCST90001817	MR Egger	12	0.000274893	0.000479512	0.57912	-0.00066495	0.00121474	1.00027	0.999335	1.00122
CD38 on Plasma Blast-Plasma Cell || id:ebi-a-GCST90001817	Weighted median	12	0.00014956	0.000243648	0.539323	-0.000327989	0.000627109	1.00015	0.999672	1.00063
CD38 on Plasma Blast-Plasma Cell || id:ebi-a-GCST90001817	Inverse variance weighted	12	0.000183942	0.000171608	0.283778	-0.00015241	0.000520293	1.00018	0.999848	1.00052
CD38 on Plasma Blast-Plasma Cell || id:ebi-a-GCST90001817	Simple mode	12	0.000290135	0.000400035	0.483428	-0.000493934	0.0010742	1.00029	0.999506	1.00107
CD38 on Plasma Blast-Plasma Cell || id:ebi-a-GCST90001817	Weighted mode	12	0.000115497	0.000336358	0.737789	-0.000543765	0.000774759	1.00012	0.999456	1.00078
CD38 on IgD+ B cell || id:ebi-a-GCST90001818	MR Egger	6	0.00238704	0.00171941	0.237363	-0.000982998	0.00575708	1.00239	0.999017	1.00577
CD38 on IgD+ B cell || id:ebi-a-GCST90001818	Weighted median	6	-0.000243117	0.000323749	0.452687	-0.000877664	0.000391431	0.999757	0.999123	1.00039
CD38 on IgD+ B cell || id:ebi-a-GCST90001818	Inverse variance weighted	6	-3.23e-05	0.000259211	0.900866	-0.000540343	0.000475765	0.999968	0.99946	1.00048
CD38 on IgD+ B cell || id:ebi-a-GCST90001818	Simple mode	6	-0.000350281	0.000462177	0.482686	-0.00125615	0.000555586	0.99965	0.998745	1.00056
CD38 on IgD+ B cell || id:ebi-a-GCST90001818	Weighted mode	6	-0.000329809	0.000467744	0.512227	-0.00124659	0.000586969	0.99967	0.998754	1.00059
CD38 on transitional B cell || id:ebi-a-GCST90001819	MR Egger	14	-0.000132036	0.000178121	0.472786	-0.000481152	0.00021708	0.999868	0.999519	1.00022
CD38 on transitional B cell || id:ebi-a-GCST90001819	Weighted median	14	-9.09e-05	0.000154385	0.556216	-0.000393446	0.000211744	0.999909	0.999607	1.00021
CD38 on transitional B cell || id:ebi-a-GCST90001819	Inverse variance weighted	14	1.37e-05	0.000107103	0.89786	-0.000196173	0.00022367	1.00001	0.999804	1.00022
CD38 on transitional B cell || id:ebi-a-GCST90001819	Simple mode	14	-5.19e-05	0.000258507	0.84413	-0.000558524	0.000454821	0.999948	0.999442	1.00045
CD38 on transitional B cell || id:ebi-a-GCST90001819	Weighted mode	14	-9.11e-05	0.000165972	0.592487	-0.000416379	0.00023423	0.999909	0.999584	1.00023
IgD on IgD+ CD24+ B cell || id:ebi-a-GCST90001820	MR Egger	15	5.96e-05	0.00024844	0.814082	-0.000427319	0.000546564	1.00006	0.999573	1.00055
IgD on IgD+ CD24+ B cell || id:ebi-a-GCST90001820	Weighted median	15	7.46e-05	0.000160979	0.643009	-0.000240906	0.000390132	1.00007	0.999759	1.00039
IgD on IgD+ CD24+ B cell || id:ebi-a-GCST90001820	Inverse variance weighted	15	-1.65e-06	0.00011776	0.988799	-0.000232463	0.000229156	0.999998	0.999768	1.00023
IgD on IgD+ CD24+ B cell || id:ebi-a-GCST90001820	Simple mode	15	2.36e-05	0.000243234	0.924167	-0.000453166	0.000500312	1.00002	0.999547	1.0005
IgD on IgD+ CD24+ B cell || id:ebi-a-GCST90001820	Weighted mode	15	7.77e-05	0.000202363	0.706789	-0.000318936	0.000474328	1.00008	0.999681	1.00047
IgD on IgD+ CD24- B cell || id:ebi-a-GCST90001821	MR Egger	22	6.69e-05	0.000242548	0.785466	-0.000408478	0.000542309	1.00007	0.999592	1.00054
IgD on IgD+ CD24- B cell || id:ebi-a-GCST90001821	Weighted median	22	0.000212999	0.000153458	0.165138	-8.78e-05	0.000513777	1.00021	0.999912	1.00051
IgD on IgD+ CD24- B cell || id:ebi-a-GCST90001821	Inverse variance weighted	22	0.000152661	0.000104177	0.14281	-5.15e-05	0.000356848	1.00015	0.999948	1.00036
IgD on IgD+ CD24- B cell || id:ebi-a-GCST90001821	Simple mode	22	0.000301142	0.000261744	0.262862	-0.000211876	0.00081416	1.0003	0.999788	1.00081
IgD on IgD+ CD24- B cell || id:ebi-a-GCST90001821	Weighted mode	22	0.000340708	0.000210758	0.120893	-7.24e-05	0.000753795	1.00034	0.999928	1.00075
IgD on IgD+ CD38- B cell || id:ebi-a-GCST90001822	MR Egger	20	-0.0006394	0.000345149	0.08042	-0.00131589	3.71e-05	0.999361	0.998685	1.00004
IgD on IgD+ CD38- B cell || id:ebi-a-GCST90001822	Weighted median	20	4.21e-05	0.000176246	0.811312	-0.000303366	0.000387517	1.00004	0.999697	1.00039
IgD on IgD+ CD38- B cell || id:ebi-a-GCST90001822	Inverse variance weighted	20	-3.98e-05	0.000127797	0.755428	-0.000290289	0.000210674	0.99996	0.99971	1.00021
IgD on IgD+ CD38- B cell || id:ebi-a-GCST90001822	Simple mode	20	0.000238397	0.000310308	0.451777	-0.000369807	0.000846601	1.00024	0.99963	1.00085
IgD on IgD+ CD38- B cell || id:ebi-a-GCST90001822	Weighted mode	20	0.000238397	0.00026134	0.373088	-0.000273829	0.000750623	1.00024	0.999726	1.00075
IgD on IgD+ CD38- unswitched memory B cell || id:ebi-a-GCST90001823	MR Egger	11	-0.000211548	0.000357612	0.568706	-0.000912468	0.000489372	0.999788	0.999088	1.00049
IgD on IgD+ CD38- unswitched memory B cell || id:ebi-a-GCST90001823	Weighted median	11	4.34e-06	0.000154262	0.977531	-0.000298009	0.000306699	1	0.999702	1.00031
IgD on IgD+ CD38- unswitched memory B cell || id:ebi-a-GCST90001823	Inverse variance weighted	11	3.99e-05	0.000138224	0.772647	-0.000230984	0.000310853	1.00004	0.999769	1.00031
IgD on IgD+ CD38- unswitched memory B cell || id:ebi-a-GCST90001823	Simple mode	11	0.000401225	0.000248914	0.138059	-8.66e-05	0.000889095	1.0004	0.999913	1.00089
IgD on IgD+ CD38- unswitched memory B cell || id:ebi-a-GCST90001823	Weighted mode	11	-4.7e-05	0.000176089	0.795135	-0.000392095	0.000298176	0.999953	0.999608	1.0003
IgD on IgD+ CD38+ B cell || id:ebi-a-GCST90001824	MR Egger	18	-0.000712937	0.000394385	0.0894862	-0.00148593	6.01e-05	0.999287	0.998515	1.00006
IgD on IgD+ CD38+ B cell || id:ebi-a-GCST90001824	Weighted median	18	-2.36e-05	0.00017238	0.891044	-0.000361477	0.000314251	0.999976	0.999639	1.00031
IgD on IgD+ CD38+ B cell || id:ebi-a-GCST90001824	Inverse variance weighted	18	7.02e-05	0.000154922	0.650334	-0.000233422	0.000373874	1.00007	0.999767	1.00037
IgD on IgD+ CD38+ B cell || id:ebi-a-GCST90001824	Simple mode	18	0.000488444	0.000367077	0.200884	-0.000231026	0.00120791	1.00049	0.999769	1.00121
IgD on IgD+ CD38+ B cell || id:ebi-a-GCST90001824	Weighted mode	18	-1.97e-05	0.000212427	0.927332	-0.00043602	0.000396693	0.99998	0.999564	1.0004
IgD on IgD+ CD38dim B cell || id:ebi-a-GCST90001825	MR Egger	15	-5.39e-05	0.000119049	0.65842	-0.000287198	0.000179476	0.999946	0.999713	1.00018
IgD on IgD+ CD38dim B cell || id:ebi-a-GCST90001825	Weighted median	15	-6.43e-05	9.99e-05	0.51965	-0.000260193	0.000131513	0.999936	0.99974	1.00013
IgD on IgD+ CD38dim B cell || id:ebi-a-GCST90001825	Inverse variance weighted	15	-2.73e-05	8.54e-05	0.749274	-0.000194649	0.00014007	0.999973	0.999805	1.00014
IgD on IgD+ CD38dim B cell || id:ebi-a-GCST90001825	Simple mode	15	-0.0001715	0.000213747	0.43576	-0.000590445	0.000247445	0.999829	0.99941	1.00025
IgD on IgD+ CD38dim B cell || id:ebi-a-GCST90001825	Weighted mode	15	-6.86e-05	8.72e-05	0.44477	-0.000239444	0.000102326	0.999931	0.999761	1.0001
IgD on unswitched memory B cell || id:ebi-a-GCST90001826	MR Egger	14	0.000319117	0.000333948	0.358136	-0.000335421	0.000973655	1.00032	0.999665	1.00097
IgD on unswitched memory B cell || id:ebi-a-GCST90001826	Weighted median	14	5.77e-05	0.00018564	0.755759	-0.000306111	0.000421599	1.00006	0.999694	1.00042
IgD on unswitched memory B cell || id:ebi-a-GCST90001826	Inverse variance weighted	14	0.000170131	0.000142326	0.231947	-0.000108828	0.00044909	1.00017	0.999891	1.00045
IgD on unswitched memory B cell || id:ebi-a-GCST90001826	Simple mode	14	6.91e-05	0.000379874	0.858553	-0.000675496	0.000813609	1.00007	0.999325	1.00081
IgD on unswitched memory B cell || id:ebi-a-GCST90001826	Weighted mode	14	-2.26e-05	0.00030637	0.94242	-0.000623045	0.000577924	0.999977	0.999377	1.00058
IgD on IgD+ B cell || id:ebi-a-GCST90001827	MR Egger	14	5.13e-05	0.00038274	0.895542	-0.000698842	0.000801498	1.00005	0.999301	1.0008
IgD on IgD+ B cell || id:ebi-a-GCST90001827	Weighted median	14	2.03e-05	0.000187568	0.913834	-0.000347338	0.00038793	1.00002	0.999653	1.00039
IgD on IgD+ B cell || id:ebi-a-GCST90001827	Inverse variance weighted	14	4.99e-05	0.000132492	0.706444	-0.000209783	0.000309586	1.00005	0.99979	1.00031
IgD on IgD+ B cell || id:ebi-a-GCST90001827	Simple mode	14	0.00030614	0.000297092	0.321587	-0.00027616	0.00088844	1.00031	0.999724	1.00089
IgD on IgD+ B cell || id:ebi-a-GCST90001827	Weighted mode	14	1.27e-05	0.00024769	0.959797	-0.000472744	0.000498201	1.00001	0.999527	1.0005
IgD on transitional B cell || id:ebi-a-GCST90001828	MR Egger	19	-0.000441324	0.000362624	0.240219	-0.00115207	0.000269418	0.999559	0.998849	1.00027
IgD on transitional B cell || id:ebi-a-GCST90001828	Weighted median	19	-9.38e-05	0.000186847	0.615544	-0.00046005	0.00027239	0.999906	0.99954	1.00027
IgD on transitional B cell || id:ebi-a-GCST90001828	Inverse variance weighted	19	-5.6e-05	0.000156029	0.719457	-0.000361861	0.000249774	0.999944	0.999638	1.00025
IgD on transitional B cell || id:ebi-a-GCST90001828	Simple mode	19	-0.00049988	0.000329371	0.146463	-0.00114545	0.000145687	0.9995	0.998855	1.00015
IgD on transitional B cell || id:ebi-a-GCST90001828	Weighted mode	19	-0.000105964	0.000230265	0.650894	-0.000557283	0.000345355	0.999894	0.999443	1.00035
BAFF-R on B cell || id:ebi-a-GCST90001829	MR Egger	9	4.31e-05	0.000109948	0.706504	-0.000172365	0.000258631	1.00004	0.999828	1.00026
BAFF-R on B cell || id:ebi-a-GCST90001829	Weighted median	9	2.33e-06	9.09e-05	0.979515	-0.000175804	0.000180471	1	0.999824	1.00018
BAFF-R on B cell || id:ebi-a-GCST90001829	Inverse variance weighted	9	4.72e-06	8.23e-05	0.954299	-0.000156559	0.00016599	1	0.999843	1.00017
BAFF-R on B cell || id:ebi-a-GCST90001829	Simple mode	9	0.000104537	0.000201952	0.618719	-0.000291288	0.000500362	1.0001	0.999709	1.0005
BAFF-R on B cell || id:ebi-a-GCST90001829	Weighted mode	9	-2.16e-07	9.3e-05	0.998205	-0.000182439	0.000182007	1	0.999818	1.00018
BAFF-R on CD20- B cell || id:ebi-a-GCST90001830	MR Egger	6	-7.13e-05	0.000451392	0.88221	-0.000955988	0.000813467	0.999929	0.999044	1.00081
BAFF-R on CD20- B cell || id:ebi-a-GCST90001830	Weighted median	6	0.000548413	0.000255688	0.0319649	4.73e-05	0.00104956	1.00055	1.00005	1.00105
BAFF-R on CD20- B cell || id:ebi-a-GCST90001830	Inverse variance weighted	6	0.000594024	0.000239808	0.013246	0.000124001	0.00106405	1.00059	1.00012	1.00106
BAFF-R on CD20- B cell || id:ebi-a-GCST90001830	Simple mode	6	0.0011174	0.000516094	0.0826516	0.000105857	0.00212895	1.00112	1.00011	1.00213
BAFF-R on CD20- B cell || id:ebi-a-GCST90001830	Weighted mode	6	0.000545077	0.000323493	0.152809	-8.9e-05	0.00117912	1.00055	0.999911	1.00118
CD62L on CD62L+ myeloid Dendritic Cell || id:ebi-a-GCST90001831	MR Egger	10	-0.000626476	0.000391825	0.148517	-0.00139445	0.0001415	0.999374	0.998607	1.00014
CD62L on CD62L+ myeloid Dendritic Cell || id:ebi-a-GCST90001831	Weighted median	10	-0.000173199	0.000214535	0.419479	-0.000593688	0.000247289	0.999827	0.999406	1.00025
CD62L on CD62L+ myeloid Dendritic Cell || id:ebi-a-GCST90001831	Inverse variance weighted	10	2.34e-05	0.000166861	0.888643	-0.000303683	0.000350411	1.00002	0.999696	1.00035
CD62L on CD62L+ myeloid Dendritic Cell || id:ebi-a-GCST90001831	Simple mode	10	-0.000244675	0.000373985	0.529321	-0.000977686	0.000488336	0.999755	0.999023	1.00049
CD62L on CD62L+ myeloid Dendritic Cell || id:ebi-a-GCST90001831	Weighted mode	10	-0.000251933	0.000240573	0.322305	-0.000723456	0.000219589	0.999748	0.999277	1.00022
CD62L on CD62L+ plasmacytoid Dendritic Cell || id:ebi-a-GCST90001832	MR Egger	11	-0.000404434	0.000379405	0.314197	-0.00114807	0.000339199	0.999596	0.998853	1.00034
CD62L on CD62L+ plasmacytoid Dendritic Cell || id:ebi-a-GCST90001832	Weighted median	11	-7.88e-05	0.000179193	0.659971	-0.000430054	0.000272381	0.999921	0.99957	1.00027
CD62L on CD62L+ plasmacytoid Dendritic Cell || id:ebi-a-GCST90001832	Inverse variance weighted	11	0.00012597	0.000142384	0.376308	-0.000153102	0.000405042	1.00013	0.999847	1.00041
CD62L on CD62L+ plasmacytoid Dendritic Cell || id:ebi-a-GCST90001832	Simple mode	11	-4.12e-05	0.000282307	0.886794	-0.00059455	0.000512095	0.999959	0.999406	1.00051
CD62L on CD62L+ plasmacytoid Dendritic Cell || id:ebi-a-GCST90001832	Weighted mode	11	-0.000107582	0.000211269	0.621645	-0.000521669	0.000306504	0.999892	0.999478	1.00031
CD62L on CD62L+ Dendritic Cell || id:ebi-a-GCST90001833	MR Egger	16	-2.21e-05	0.000471823	0.963336	-0.000946852	0.000902692	0.999978	0.999054	1.0009
CD62L on CD62L+ Dendritic Cell || id:ebi-a-GCST90001833	Weighted median	16	8.29e-05	0.00018026	0.645423	-0.000270366	0.000436252	1.00008	0.99973	1.00044
CD62L on CD62L+ Dendritic Cell || id:ebi-a-GCST90001833	Inverse variance weighted	16	0.000104546	0.000143057	0.464902	-0.000175846	0.000384939	1.0001	0.999824	1.00039
CD62L on CD62L+ Dendritic Cell || id:ebi-a-GCST90001833	Simple mode	16	-9.8e-05	0.000313343	0.758749	-0.000712161	0.000516142	0.999902	0.999288	1.00052
CD62L on CD62L+ Dendritic Cell || id:ebi-a-GCST90001833	Weighted mode	16	-2.74e-05	0.000263398	0.91855	-0.000543652	0.000488867	0.999973	0.999456	1.00049
CD62L on monocyte || id:ebi-a-GCST90001834	MR Egger	16	4.97e-05	0.000335087	0.884254	-0.000607092	0.000706451	1.00005	0.999393	1.00071
CD62L on monocyte || id:ebi-a-GCST90001834	Weighted median	16	0.000278192	0.000172174	0.106146	-5.93e-05	0.000615653	1.00028	0.999941	1.00062
CD62L on monocyte || id:ebi-a-GCST90001834	Inverse variance weighted	16	0.000240199	0.000127945	0.0604683	-1.06e-05	0.000490972	1.00024	0.999989	1.00049
CD62L on monocyte || id:ebi-a-GCST90001834	Simple mode	16	0.000348751	0.000281262	0.234042	-0.000202523	0.000900024	1.00035	0.999797	1.0009
CD62L on monocyte || id:ebi-a-GCST90001834	Weighted mode	16	0.00029604	0.000269329	0.289021	-0.000231845	0.000823926	1.0003	0.999768	1.00082
CD62L on granulocyte || id:ebi-a-GCST90001835	MR Egger	11	0.000301505	0.000215578	0.195438	-0.000121028	0.000724037	1.0003	0.999879	1.00072
CD62L on granulocyte || id:ebi-a-GCST90001835	Weighted median	11	0.000138573	0.000179273	0.439542	-0.000212804	0.000489949	1.00014	0.999787	1.00049
CD62L on granulocyte || id:ebi-a-GCST90001835	Inverse variance weighted	11	6.57e-05	0.000128228	0.608513	-0.000185649	0.000317005	1.00007	0.999814	1.00032
CD62L on granulocyte || id:ebi-a-GCST90001835	Simple mode	11	-0.000223201	0.000293194	0.464067	-0.000797862	0.000351459	0.999777	0.999202	1.00035
CD62L on granulocyte || id:ebi-a-GCST90001835	Weighted mode	11	0.000101762	0.000175215	0.574242	-0.00024166	0.000445184	1.0001	0.999758	1.00045
CD66b on CD66b++ myeloid cell || id:ebi-a-GCST90001836	MR Egger	16	-0.000890784	0.000361534	0.0273033	-0.00159939	-0.000182177	0.99911	0.998402	0.999818
CD66b on CD66b++ myeloid cell || id:ebi-a-GCST90001836	Weighted median	16	-5.66e-05	0.000148341	0.70279	-0.000347348	0.000234147	0.999943	0.999653	1.00023
CD66b on CD66b++ myeloid cell || id:ebi-a-GCST90001836	Inverse variance weighted	16	-3.27e-05	0.000111767	0.769547	-0.000251806	0.000186318	0.999967	0.999748	1.00019
CD66b on CD66b++ myeloid cell || id:ebi-a-GCST90001836	Simple mode	16	-2.49e-05	0.000266139	0.926795	-0.000546498	0.000496765	0.999975	0.999454	1.0005
CD66b on CD66b++ myeloid cell || id:ebi-a-GCST90001836	Weighted mode	16	-1.83e-05	0.000242343	0.940735	-0.000493314	0.000456671	0.999982	0.999507	1.00046
CD66b on Granulocytic Myeloid-Derived Suppressor Cells || id:ebi-a-GCST90001837	MR Egger	12	-0.000227772	0.000342052	0.520541	-0.000898195	0.000442651	0.999772	0.999102	1.00044
CD66b on Granulocytic Myeloid-Derived Suppressor Cells || id:ebi-a-GCST90001837	Weighted median	12	-0.000180782	0.000152656	0.236315	-0.000479988	0.000118423	0.999819	0.99952	1.00012
CD66b on Granulocytic Myeloid-Derived Suppressor Cells || id:ebi-a-GCST90001837	Inverse variance weighted	12	5.34e-05	0.000116693	0.647345	-0.000175337	0.0002821	1.00005	0.999825	1.00028
CD66b on Granulocytic Myeloid-Derived Suppressor Cells || id:ebi-a-GCST90001837	Simple mode	12	-0.000274931	0.000297517	0.375268	-0.000858064	0.000308201	0.999725	0.999142	1.00031
CD66b on Granulocytic Myeloid-Derived Suppressor Cells || id:ebi-a-GCST90001837	Weighted mode	12	-0.000255642	0.000255869	0.339212	-0.000757145	0.000245862	0.999744	0.999243	1.00025
CD3 on Natural Killer T || id:ebi-a-GCST90001848	Wald ratio	1	1.3e-05	0.000427501	0.975705	-0.000824882	0.00085092	1.00001	0.999175	1.00085
HVEM on naive CD8+ T cell || id:ebi-a-GCST90001872	Wald ratio	1	-0.000596872	0.000660878	0.366447	-0.00189219	0.00069845	0.999403	0.99811	1.0007
CD16-CD56 on Natural Killer T || id:ebi-a-GCST90001883	Inverse variance weighted	2	9.89e-05	0.00035047	0.777783	-0.000588015	0.000785827	1.0001	0.999412	1.00079
CD16-CD56 on Natural Killer || id:ebi-a-GCST90001884	Wald ratio	1	0.000589601	0.000484859	0.223975	-0.000360723	0.00153992	1.00059	0.999639	1.00154
CD28 on CD45RA+ CD4+ T cell || id:ebi-a-GCST90001890	Wald ratio	1	0.00156386	0.000971907	0.107603	-0.000341078	0.0034688	1.00157	0.999659	1.00347
CD45 on B cell || id:ebi-a-GCST90001910	Wald ratio	1	-0.000566487	0.000370014	0.125772	-0.00129171	0.00015874	0.999434	0.998709	1.00016
CD45 on granulocyte || id:ebi-a-GCST90001913	Inverse variance weighted	2	0.00035094	0.000329295	0.286545	-0.000294478	0.000996357	1.00035	0.999706	1.001
CD45 on CD8+ T cell || id:ebi-a-GCST90001917	Wald ratio	1	3.25e-05	0.000684015	0.962136	-0.0013082	0.00137314	1.00003	0.998693	1.00137
CD45 on Natural Killer T || id:ebi-a-GCST90001919	Wald ratio	1	-0.000599159	0.000562122	0.286475	-0.00170092	0.000502601	0.999401	0.998301	1.0005
CD127 on CD28+ CD4+ T cell || id:ebi-a-GCST90001924	MR Egger	7	-0.000139517	0.000195381	0.507119	-0.000522465	0.00024343	0.99986	0.999478	1.00024
CD127 on CD28+ CD4+ T cell || id:ebi-a-GCST90001924	Weighted median	7	-0.000140614	0.000155135	0.364724	-0.000444679	0.00016345	0.999859	0.999555	1.00016
CD127 on CD28+ CD4+ T cell || id:ebi-a-GCST90001924	Inverse variance weighted	7	-0.00011994	0.000129866	0.355713	-0.000374477	0.000134598	0.99988	0.999626	1.00013
CD127 on CD28+ CD4+ T cell || id:ebi-a-GCST90001924	Simple mode	7	-0.000369696	0.000223292	0.148871	-0.000807349	6.8e-05	0.99963	0.999193	1.00007
CD127 on CD28+ CD4+ T cell || id:ebi-a-GCST90001924	Weighted mode	7	-0.000173909	0.000137208	0.25195	-0.000442837	9.5e-05	0.999826	0.999557	1.0001
CD127 on CD28+ CD4-CD8- T cell || id:ebi-a-GCST90001925	MR Egger	13	-0.000431691	0.00043977	0.347381	-0.00129364	0.000430259	0.999568	0.998707	1.00043
CD127 on CD28+ CD4-CD8- T cell || id:ebi-a-GCST90001925	Weighted median	13	-1.19e-05	0.000210595	0.954812	-0.000424699	0.000400832	0.999988	0.999575	1.0004
CD127 on CD28+ CD4-CD8- T cell || id:ebi-a-GCST90001925	Inverse variance weighted	13	-0.000116703	0.000176977	0.509622	-0.000463578	0.000230172	0.999883	0.999537	1.00023
CD127 on CD28+ CD4-CD8- T cell || id:ebi-a-GCST90001925	Simple mode	13	6.25e-05	0.000355743	0.863439	-0.000634743	0.00075977	1.00006	0.999365	1.00076
CD127 on CD28+ CD4-CD8- T cell || id:ebi-a-GCST90001925	Weighted mode	13	1.02e-05	0.000331463	0.9759	-0.000639443	0.000659891	1.00001	0.999361	1.00066
CD127 on granulocyte || id:ebi-a-GCST90001926	MR Egger	14	-0.000201073	0.00056409	0.727688	-0.00130669	0.000904543	0.999799	0.998694	1.0009
CD127 on granulocyte || id:ebi-a-GCST90001926	Weighted median	14	-8.35e-05	0.00019367	0.666541	-0.000463045	0.00029614	0.999917	0.999537	1.0003
CD127 on granulocyte || id:ebi-a-GCST90001926	Inverse variance weighted	14	-3.45e-05	0.000144866	0.811506	-0.000318487	0.00024939	0.999965	0.999682	1.00025
CD127 on granulocyte || id:ebi-a-GCST90001926	Simple mode	14	-9.46e-05	0.000316632	0.769807	-0.000715212	0.000525986	0.999905	0.999285	1.00053
CD127 on granulocyte || id:ebi-a-GCST90001926	Weighted mode	14	-0.000112001	0.00028287	0.698568	-0.000666425	0.000442424	0.999888	0.999334	1.00044
CD127 on CD8+ T cell || id:ebi-a-GCST90001927	MR Egger	15	0.000222458	0.000486576	0.655081	-0.000731232	0.00117615	1.00022	0.999269	1.00118
CD127 on CD8+ T cell || id:ebi-a-GCST90001927	Weighted median	15	0.000171594	0.000185472	0.354875	-0.000191931	0.000535118	1.00017	0.999808	1.00054
CD127 on CD8+ T cell || id:ebi-a-GCST90001927	Inverse variance weighted	15	0.000202792	0.000141677	0.152325	-7.49e-05	0.000480478	1.0002	0.999925	1.00048
CD127 on CD8+ T cell || id:ebi-a-GCST90001927	Simple mode	15	0.000142281	0.000296861	0.639137	-0.000439567	0.000724128	1.00014	0.999561	1.00072
CD127 on CD8+ T cell || id:ebi-a-GCST90001927	Weighted mode	15	0.000147471	0.00027468	0.599777	-0.000390902	0.000685845	1.00015	0.999609	1.00069
CD127 on CD28+ CD45RA- CD8+ T cell || id:ebi-a-GCST90001928	MR Egger	7	-0.00034389	0.000728785	0.656895	-0.00177231	0.00108453	0.999656	0.998229	1.00109
CD127 on CD28+ CD45RA- CD8+ T cell || id:ebi-a-GCST90001928	Weighted median	7	-4.83e-05	0.000254768	0.84955	-0.000547672	0.000451017	0.999952	0.999452	1.00045
CD127 on CD28+ CD45RA- CD8+ T cell || id:ebi-a-GCST90001928	Inverse variance weighted	7	-2.58e-05	0.000197024	0.89594	-0.000411937	0.000360399	0.999974	0.999588	1.00036
CD127 on CD28+ CD45RA- CD8+ T cell || id:ebi-a-GCST90001928	Simple mode	7	-6.5e-05	0.000412435	0.879899	-0.000873397	0.00074335	0.999935	0.999127	1.00074
CD127 on CD28+ CD45RA- CD8+ T cell || id:ebi-a-GCST90001928	Weighted mode	7	-5.34e-06	0.000411927	0.990079	-0.000812717	0.000802038	0.999995	0.999188	1.0008
CD127 on CD28+ CD45RA+ CD8+ T cell || id:ebi-a-GCST90001929	MR Egger	13	0.000126879	0.000314552	0.694411	-0.000489644	0.000743401	1.00013	0.99951	1.00074
CD127 on CD28+ CD45RA+ CD8+ T cell || id:ebi-a-GCST90001929	Weighted median	13	-5.56e-05	0.000195162	0.775726	-0.000438118	0.000326917	0.999944	0.999562	1.00033
CD127 on CD28+ CD45RA+ CD8+ T cell || id:ebi-a-GCST90001929	Inverse variance weighted	13	7.92e-05	0.000127356	0.534274	-0.000170466	0.000328768	1.00008	0.99983	1.00033
CD127 on CD28+ CD45RA+ CD8+ T cell || id:ebi-a-GCST90001929	Simple mode	13	-0.000204221	0.000345715	0.565667	-0.000881823	0.00047338	0.999796	0.999119	1.00047
CD127 on CD28+ CD45RA+ CD8+ T cell || id:ebi-a-GCST90001929	Weighted mode	13	-0.000244301	0.000309441	0.445145	-0.000850805	0.000362203	0.999756	0.99915	1.00036
CD127 on CD28- CD8+ T cell || id:ebi-a-GCST90001930	MR Egger	13	-0.000317856	0.000408757	0.453196	-0.00111902	0.000483307	0.999682	0.998882	1.00048
CD127 on CD28- CD8+ T cell || id:ebi-a-GCST90001930	Weighted median	13	-0.000193193	0.00018605	0.299086	-0.000557851	0.000171464	0.999807	0.999442	1.00017
CD127 on CD28- CD8+ T cell || id:ebi-a-GCST90001930	Inverse variance weighted	13	4.05e-06	0.000161968	0.980027	-0.000313402	0.000321511	1	0.999687	1.00032
CD127 on CD28- CD8+ T cell || id:ebi-a-GCST90001930	Simple mode	13	-2.23e-05	0.000338227	0.948406	-0.000685273	0.000640575	0.999978	0.999315	1.00064
CD127 on CD28- CD8+ T cell || id:ebi-a-GCST90001930	Weighted mode	13	-0.000178935	0.000215608	0.422793	-0.000601526	0.000243656	0.999821	0.999399	1.00024
CD127 on CD4+ T cell || id:ebi-a-GCST90001931	MR Egger	4	0.0010051	0.00150985	0.574108	-0.00195421	0.0039644	1.00101	0.998048	1.00397
CD127 on CD4+ T cell || id:ebi-a-GCST90001931	Weighted median	4	-0.000205411	0.00034698	0.553853	-0.000885491	0.00047467	0.999795	0.999115	1.00047
CD127 on CD4+ T cell || id:ebi-a-GCST90001931	Inverse variance weighted	4	-0.000157722	0.000349969	0.652225	-0.000843662	0.000528218	0.999842	0.999157	1.00053
CD127 on CD4+ T cell || id:ebi-a-GCST90001931	Simple mode	4	-0.000662681	0.00064842	0.382008	-0.00193358	0.000608222	0.999338	0.998068	1.00061
CD127 on CD4+ T cell || id:ebi-a-GCST90001931	Weighted mode	4	-0.000645944	0.000633717	0.383101	-0.00188803	0.000596141	0.999354	0.998114	1.0006
CD127 on CD45RA+ CD4+ T cell || id:ebi-a-GCST90001932	MR Egger	16	0.000126171	0.000283271	0.662835	-0.00042904	0.000681382	1.00013	0.999571	1.00068
CD127 on CD45RA+ CD4+ T cell || id:ebi-a-GCST90001932	Weighted median	16	-7.85e-05	0.000141951	0.580487	-0.000356675	0.000199771	0.999922	0.999643	1.0002
CD127 on CD45RA+ CD4+ T cell || id:ebi-a-GCST90001932	Inverse variance weighted	16	-8.75e-06	0.00010731	0.935043	-0.000219073	0.000201581	0.999991	0.999781	1.0002
CD127 on CD45RA+ CD4+ T cell || id:ebi-a-GCST90001932	Simple mode	16	-0.000101241	0.000242574	0.682327	-0.000576686	0.000374204	0.999899	0.999423	1.00037
CD127 on CD45RA+ CD4+ T cell || id:ebi-a-GCST90001932	Weighted mode	16	-6.03e-05	0.00021196	0.779948	-0.000475735	0.000355147	0.99994	0.999524	1.00036
CD25 on CD45RA- CD4 not regulatory T cell || id:ebi-a-GCST90001933	MR Egger	12	-7.92e-05	0.000213543	0.718551	-0.000497716	0.000339371	0.999921	0.999502	1.00034
CD25 on CD45RA- CD4 not regulatory T cell || id:ebi-a-GCST90001933	Weighted median	12	-2.05e-05	0.000142644	0.885891	-0.000300053	0.000259112	0.99998	0.9997	1.00026
CD25 on CD45RA- CD4 not regulatory T cell || id:ebi-a-GCST90001933	Inverse variance weighted	12	2.24e-05	0.000137883	0.871073	-0.000247872	0.000292628	1.00002	0.999752	1.00029
CD25 on CD45RA- CD4 not regulatory T cell || id:ebi-a-GCST90001933	Simple mode	12	5.76e-05	0.000223648	0.801415	-0.000380722	0.000495979	1.00006	0.999619	1.0005
CD25 on CD45RA- CD4 not regulatory T cell || id:ebi-a-GCST90001933	Weighted mode	12	2.72e-05	0.000121356	0.826948	-0.000210687	0.000265027	1.00003	0.999789	1.00027
CD25 on CD45RA+ CD4 not regulatory T cell || id:ebi-a-GCST90001934	MR Egger	15	0.000173162	0.00054863	0.757295	-0.000902152	0.00124848	1.00017	0.999098	1.00125
CD25 on CD45RA+ CD4 not regulatory T cell || id:ebi-a-GCST90001934	Weighted median	15	-0.000137661	0.000196673	0.483961	-0.000523141	0.000247819	0.999862	0.999477	1.00025
CD25 on CD45RA+ CD4 not regulatory T cell || id:ebi-a-GCST90001934	Inverse variance weighted	15	-0.000155672	0.000186876	0.40483	-0.000521949	0.000210604	0.999844	0.999478	1.00021
CD25 on CD45RA+ CD4 not regulatory T cell || id:ebi-a-GCST90001934	Simple mode	15	-0.0001557	0.000300478	0.612429	-0.000744636	0.000433237	0.999844	0.999256	1.00043
CD25 on CD45RA+ CD4 not regulatory T cell || id:ebi-a-GCST90001934	Weighted mode	15	-0.000183875	0.000261168	0.492948	-0.000695765	0.000328015	0.999816	0.999304	1.00033
CD25 on CD39+ CD4 regulatory T cell || id:ebi-a-GCST90001935	MR Egger	9	0.000343498	0.000452297	0.472377	-0.000543005	0.00123	1.00034	0.999457	1.00123
CD25 on CD39+ CD4 regulatory T cell || id:ebi-a-GCST90001935	Weighted median	9	0.000196222	0.0002145	0.360302	-0.000224197	0.000616641	1.0002	0.999776	1.00062
CD25 on CD39+ CD4 regulatory T cell || id:ebi-a-GCST90001935	Inverse variance weighted	9	0.000123952	0.00021501	0.564281	-0.000297468	0.000545373	1.00012	0.999703	1.00055
CD25 on CD39+ CD4 regulatory T cell || id:ebi-a-GCST90001935	Simple mode	9	0.00037065	0.000300264	0.252077	-0.000217868	0.000959168	1.00037	0.999782	1.00096
CD25 on CD39+ CD4 regulatory T cell || id:ebi-a-GCST90001935	Weighted mode	9	0.00029042	0.000228546	0.23953	-0.00015753	0.00073837	1.00029	0.999842	1.00074
CD25 on CD4 regulatory T cell || id:ebi-a-GCST90001936	MR Egger	13	-2.56e-05	0.000298777	0.933173	-0.000611235	0.000559969	0.999974	0.999389	1.00056
CD25 on CD4 regulatory T cell || id:ebi-a-GCST90001936	Weighted median	13	8.42e-05	0.000194218	0.664536	-0.000296443	0.000464891	1.00008	0.999704	1.00046
CD25 on CD4 regulatory T cell || id:ebi-a-GCST90001936	Inverse variance weighted	13	-5.9e-06	0.000138824	0.966087	-0.000277997	0.000266192	0.999994	0.999722	1.00027
CD25 on CD4 regulatory T cell || id:ebi-a-GCST90001936	Simple mode	13	0.000253253	0.0003099	0.429736	-0.00035415	0.000860656	1.00025	0.999646	1.00086
CD25 on CD4 regulatory T cell || id:ebi-a-GCST90001936	Weighted mode	13	0.000123123	0.000254902	0.637773	-0.000376485	0.000622731	1.00012	0.999624	1.00062
CD25 on resting CD4 regulatory T cell || id:ebi-a-GCST90001937	MR Egger	12	-0.000999984	0.00076134	0.218367	-0.00249221	0.000492243	0.999001	0.997511	1.00049
CD25 on resting CD4 regulatory T cell || id:ebi-a-GCST90001937	Weighted median	12	1.29e-05	0.000233523	0.955791	-0.00044476	0.000470651	1.00001	0.999555	1.00047
CD25 on resting CD4 regulatory T cell || id:ebi-a-GCST90001937	Inverse variance weighted	12	6.04e-06	0.00017554	0.972547	-0.000338017	0.000350099	1.00001	0.999662	1.00035
CD25 on resting CD4 regulatory T cell || id:ebi-a-GCST90001937	Simple mode	12	0.000147894	0.000372659	0.699061	-0.000582517	0.000878305	1.00015	0.999418	1.00088
CD25 on resting CD4 regulatory T cell || id:ebi-a-GCST90001937	Weighted mode	12	0.00011447	0.000369675	0.762613	-0.000610093	0.000839033	1.00011	0.99939	1.00084
CD25 on CD39+ resting CD4 regulatory T cell || id:ebi-a-GCST90001938	MR Egger	7	0.000458504	0.000478726	0.38217	-0.000479799	0.00139681	1.00046	0.99952	1.0014
CD25 on CD39+ resting CD4 regulatory T cell || id:ebi-a-GCST90001938	Weighted median	7	0.000254979	0.000272183	0.348865	-0.000278499	0.000788457	1.00026	0.999722	1.00079
CD25 on CD39+ resting CD4 regulatory T cell || id:ebi-a-GCST90001938	Inverse variance weighted	7	-2.12e-05	0.000210593	0.919904	-0.000433938	0.000391586	0.999979	0.999566	1.00039
CD25 on CD39+ resting CD4 regulatory T cell || id:ebi-a-GCST90001938	Simple mode	7	0.000286503	0.000414488	0.515265	-0.000525893	0.0010989	1.00029	0.999474	1.0011
CD25 on CD39+ resting CD4 regulatory T cell || id:ebi-a-GCST90001938	Weighted mode	7	0.000326425	0.000322234	0.350151	-0.000305153	0.000958003	1.00033	0.999695	1.00096
CD25 on activated CD4 regulatory T cell || id:ebi-a-GCST90001939	MR Egger	11	8.75e-05	0.000455673	0.852031	-0.000805645	0.000980592	1.00009	0.999195	1.00098
CD25 on activated CD4 regulatory T cell || id:ebi-a-GCST90001939	Weighted median	11	-8e-05	0.000230874	0.728842	-0.00053255	0.000372477	0.99992	0.999468	1.00037
CD25 on activated CD4 regulatory T cell || id:ebi-a-GCST90001939	Inverse variance weighted	11	-0.000109254	0.000170928	0.522704	-0.000444272	0.000225764	0.999891	0.999556	1.00023
CD25 on activated CD4 regulatory T cell || id:ebi-a-GCST90001939	Simple mode	11	5.6e-05	0.000365912	0.881451	-0.000661208	0.000773168	1.00006	0.999339	1.00077
CD25 on activated CD4 regulatory T cell || id:ebi-a-GCST90001939	Weighted mode	11	-5.45e-05	0.000301147	0.859927	-0.000644778	0.000535718	0.999945	0.999355	1.00054
CD25 on CD39+ activated CD4 regulatory T cell || id:ebi-a-GCST90001940	MR Egger	9	-0.000630973	0.000464886	0.216831	-0.00154215	0.000280205	0.999369	0.998459	1.00028
CD25 on CD39+ activated CD4 regulatory T cell || id:ebi-a-GCST90001940	Weighted median	9	0.000138843	0.000256079	0.58769	-0.000363072	0.000640757	1.00014	0.999637	1.00064
CD25 on CD39+ activated CD4 regulatory T cell || id:ebi-a-GCST90001940	Inverse variance weighted	9	0.00012172	0.000185014	0.510606	-0.000240908	0.000484347	1.00012	0.999759	1.00048
CD25 on CD39+ activated CD4 regulatory T cell || id:ebi-a-GCST90001940	Simple mode	9	0.000634416	0.000474277	0.217789	-0.000295167	0.001564	1.00063	0.999705	1.00157
CD25 on CD39+ activated CD4 regulatory T cell || id:ebi-a-GCST90001940	Weighted mode	9	-0.000365611	0.000368359	0.350001	-0.00108759	0.000356372	0.999634	0.998913	1.00036
CD25 on secreting CD4 regulatory T cell || id:ebi-a-GCST90001941	MR Egger	6	0.00061179	0.00100164	0.574341	-0.00135142	0.002575	1.00061	0.998649	1.00258
CD25 on secreting CD4 regulatory T cell || id:ebi-a-GCST90001941	Weighted median	6	-4.64e-05	0.000320007	0.88464	-0.000673643	0.000580784	0.999954	0.999327	1.00058
CD25 on secreting CD4 regulatory T cell || id:ebi-a-GCST90001941	Inverse variance weighted	6	2.32e-05	0.000338556	0.945408	-0.000640388	0.000686752	1.00002	0.99936	1.00069
CD25 on secreting CD4 regulatory T cell || id:ebi-a-GCST90001941	Simple mode	6	-0.000108995	0.000440411	0.814375	-0.0009722	0.00075421	0.999891	0.999028	1.00075
CD25 on secreting CD4 regulatory T cell || id:ebi-a-GCST90001941	Weighted mode	6	-7.3e-05	0.00039405	0.860337	-0.000845324	0.000699354	0.999927	0.999155	1.0007
CD25 on CD39+ secreting CD4 regulatory T cell || id:ebi-a-GCST90001942	MR Egger	9	-1.94e-05	0.00029688	0.949803	-0.000601254	0.000562514	0.999981	0.999399	1.00056
CD25 on CD39+ secreting CD4 regulatory T cell || id:ebi-a-GCST90001942	Weighted median	9	9.77e-05	0.000191735	0.610464	-0.000278128	0.000473472	1.0001	0.999722	1.00047
CD25 on CD39+ secreting CD4 regulatory T cell || id:ebi-a-GCST90001942	Inverse variance weighted	9	9.1e-05	0.000164628	0.580598	-0.000231712	0.000413629	1.00009	0.999768	1.00041
CD25 on CD39+ secreting CD4 regulatory T cell || id:ebi-a-GCST90001942	Simple mode	9	2.35e-05	0.000300638	0.939704	-0.000565786	0.000612716	1.00002	0.999434	1.00061
CD25 on CD39+ secreting CD4 regulatory T cell || id:ebi-a-GCST90001942	Weighted mode	9	0.000102721	0.000185262	0.594418	-0.000260392	0.000465834	1.0001	0.99974	1.00047
CD25 on activated & secreting CD4 regulatory T cell || id:ebi-a-GCST90001943	MR Egger	8	-0.000317919	0.000300397	0.330641	-0.000906698	0.00027086	0.999682	0.999094	1.00027
CD25 on activated & secreting CD4 regulatory T cell || id:ebi-a-GCST90001943	Weighted median	8	0.000125852	0.000214718	0.557791	-0.000294995	0.000546699	1.00013	0.999705	1.00055
CD25 on activated & secreting CD4 regulatory T cell || id:ebi-a-GCST90001943	Inverse variance weighted	8	0.000154375	0.000165898	0.352089	-0.000170784	0.000479535	1.00015	0.999829	1.00048
CD25 on activated & secreting CD4 regulatory T cell || id:ebi-a-GCST90001943	Simple mode	8	0.000347126	0.000336357	0.336397	-0.000312134	0.00100639	1.00035	0.999688	1.00101
CD25 on activated & secreting CD4 regulatory T cell || id:ebi-a-GCST90001943	Weighted mode	8	0.000307305	0.000242547	0.245681	-0.000168087	0.000782696	1.00031	0.999832	1.00078
CD123 on plasmacytoid Dendritic Cell || id:ebi-a-GCST90001944	MR Egger	9	0.000166008	0.000336065	0.636444	-0.000492679	0.000824695	1.00017	0.999507	1.00083
CD123 on plasmacytoid Dendritic Cell || id:ebi-a-GCST90001944	Weighted median	9	0.000174459	0.000186781	0.35029	-0.000191633	0.00054055	1.00017	0.999808	1.00054
CD123 on plasmacytoid Dendritic Cell || id:ebi-a-GCST90001944	Inverse variance weighted	9	0.000184556	0.000137733	0.180259	-8.54e-05	0.000454513	1.00018	0.999915	1.00045
CD123 on plasmacytoid Dendritic Cell || id:ebi-a-GCST90001944	Simple mode	9	0.000131012	0.000294414	0.668118	-0.000446038	0.000708063	1.00013	0.999554	1.00071
CD123 on plasmacytoid Dendritic Cell || id:ebi-a-GCST90001944	Weighted mode	9	0.000145793	0.000242348	0.564104	-0.000329209	0.000620796	1.00015	0.999671	1.00062
CD123 on CD62L+ plasmacytoid Dendritic Cell || id:ebi-a-GCST90001945	MR Egger	9	0.000164791	0.000338868	0.641611	-0.00049939	0.000828971	1.00016	0.999501	1.00083
CD123 on CD62L+ plasmacytoid Dendritic Cell || id:ebi-a-GCST90001945	Weighted median	9	0.000175671	0.000183679	0.338869	-0.00018434	0.000535681	1.00018	0.999816	1.00054
CD123 on CD62L+ plasmacytoid Dendritic Cell || id:ebi-a-GCST90001945	Inverse variance weighted	9	0.000184714	0.00013816	0.181235	-8.61e-05	0.000455507	1.00018	0.999914	1.00046
CD123 on CD62L+ plasmacytoid Dendritic Cell || id:ebi-a-GCST90001945	Simple mode	9	0.000131742	0.000263124	0.630077	-0.000383982	0.000647466	1.00013	0.999616	1.00065
CD123 on CD62L+ plasmacytoid Dendritic Cell || id:ebi-a-GCST90001945	Weighted mode	9	0.000146554	0.000218612	0.521492	-0.000281925	0.000575032	1.00015	0.999718	1.00058
CD33 on CD14+ monocyte || id:ebi-a-GCST90001946	MR Egger	18	-7.66e-05	0.000125063	0.54902	-0.000321684	0.000168562	0.999923	0.999678	1.00017
CD33 on CD14+ monocyte || id:ebi-a-GCST90001946	Weighted median	18	-3.93e-05	6.28e-05	0.531433	-0.000162472	8.38e-05	0.999961	0.999838	1.00008
CD33 on CD14+ monocyte || id:ebi-a-GCST90001946	Inverse variance weighted	18	-1.99e-05	7.75e-05	0.797405	-0.0001719	0.000132086	0.99998	0.999828	1.00013
CD33 on CD14+ monocyte || id:ebi-a-GCST90001946	Simple mode	18	-1.53e-05	0.000221652	0.945762	-0.00044974	0.000419134	0.999985	0.99955	1.00042
CD33 on CD14+ monocyte || id:ebi-a-GCST90001946	Weighted mode	18	-4.11e-05	6.55e-05	0.538446	-0.000169449	8.72e-05	0.999959	0.999831	1.00009
CD33 on CD33+ HLA DR+ CD14dim || id:ebi-a-GCST90001947	MR Egger	20	-7.81e-05	8.15e-05	0.350795	-0.000237803	8.17e-05	0.999922	0.999762	1.00008
CD33 on CD33+ HLA DR+ CD14dim || id:ebi-a-GCST90001947	Weighted median	20	-6.01e-05	5.8e-05	0.300159	-0.000173707	5.36e-05	0.99994	0.999826	1.00005
CD33 on CD33+ HLA DR+ CD14dim || id:ebi-a-GCST90001947	Inverse variance weighted	20	-0.0001	5.03e-05	0.0466938	-0.00019852	-1.46e-06	0.9999	0.999802	0.999999
CD33 on CD33+ HLA DR+ CD14dim || id:ebi-a-GCST90001947	Simple mode	20	-0.000225205	0.000139889	0.123912	-0.000499388	4.9e-05	0.999775	0.999501	1.00005
CD33 on CD33+ HLA DR+ CD14dim || id:ebi-a-GCST90001947	Weighted mode	20	-6.59e-05	6.18e-05	0.299712	-0.000186996	5.52e-05	0.999934	0.999813	1.00006
CD33 on CD33dim HLA DR+ CD11b+ || id:ebi-a-GCST90001948	MR Egger	15	-6.04e-05	9.48e-05	0.535552	-0.000246266	0.00012554	0.99994	0.999754	1.00013
CD33 on CD33dim HLA DR+ CD11b+ || id:ebi-a-GCST90001948	Weighted median	15	-4.47e-05	6.29e-05	0.477447	-0.000168077	7.86e-05	0.999955	0.999832	1.00008
CD33 on CD33dim HLA DR+ CD11b+ || id:ebi-a-GCST90001948	Inverse variance weighted	15	-7.27e-05	5.74e-05	0.20516	-0.000185162	3.98e-05	0.999927	0.999815	1.00004
CD33 on CD33dim HLA DR+ CD11b+ || id:ebi-a-GCST90001948	Simple mode	15	-1.54e-05	0.00017896	0.932468	-0.000366201	0.000335321	0.999985	0.999634	1.00034
CD33 on CD33dim HLA DR+ CD11b+ || id:ebi-a-GCST90001948	Weighted mode	15	-3.58e-05	6.34e-05	0.581613	-0.000160141	8.86e-05	0.999964	0.99984	1.00009
CD33 on CD33dim HLA DR+ CD11b- || id:ebi-a-GCST90001949	MR Egger	15	-2.18e-05	8.9e-05	0.81034	-0.000196142	0.000152567	0.999978	0.999804	1.00015
CD33 on CD33dim HLA DR+ CD11b- || id:ebi-a-GCST90001949	Weighted median	15	-4.55e-05	6.34e-05	0.473406	-0.00016978	7.88e-05	0.999955	0.99983	1.00008
CD33 on CD33dim HLA DR+ CD11b- || id:ebi-a-GCST90001949	Inverse variance weighted	15	-7.38e-05	5.47e-05	0.177429	-0.000181112	3.35e-05	0.999926	0.999819	1.00003
CD33 on CD33dim HLA DR+ CD11b- || id:ebi-a-GCST90001949	Simple mode	15	-2.85e-05	0.000154334	0.856045	-0.000331014	0.000273976	0.999971	0.999669	1.00027
CD33 on CD33dim HLA DR+ CD11b- || id:ebi-a-GCST90001949	Weighted mode	15	-3.85e-05	6.54e-05	0.564915	-0.000166686	8.96e-05	0.999961	0.999833	1.00009
CD33 on Granulocytic Myeloid-Derived Suppressor Cells || id:ebi-a-GCST90001950	MR Egger	12	9.01e-05	0.000143028	0.543056	-0.00019028	0.000370388	1.00009	0.99981	1.00037
CD33 on Granulocytic Myeloid-Derived Suppressor Cells || id:ebi-a-GCST90001950	Weighted median	12	-3.67e-05	8.39e-05	0.661591	-0.000201113	0.000127684	0.999963	0.999799	1.00013
CD33 on Granulocytic Myeloid-Derived Suppressor Cells || id:ebi-a-GCST90001950	Inverse variance weighted	12	-8.41e-05	7.7e-05	0.275115	-0.000234999	6.69e-05	0.999916	0.999765	1.00007
CD33 on Granulocytic Myeloid-Derived Suppressor Cells || id:ebi-a-GCST90001950	Simple mode	12	1.96e-05	0.000186666	0.918306	-0.000346275	0.000385456	1.00002	0.999654	1.00039
CD33 on Granulocytic Myeloid-Derived Suppressor Cells || id:ebi-a-GCST90001950	Weighted mode	12	-2.87e-05	8.59e-05	0.744854	-0.000197122	0.00013976	0.999971	0.999803	1.00014
CD33 on CD66b++ myeloid cell || id:ebi-a-GCST90001951	MR Egger	14	-0.00010173	0.000119544	0.41144	-0.000336036	0.000132577	0.999898	0.999664	1.00013
CD33 on CD66b++ myeloid cell || id:ebi-a-GCST90001951	Weighted median	14	-5.32e-05	7.3e-05	0.46616	-0.000196383	8.99e-05	0.999947	0.999804	1.00009
CD33 on CD66b++ myeloid cell || id:ebi-a-GCST90001951	Inverse variance weighted	14	-5e-05	6.18e-05	0.417849	-0.00017109	7.1e-05	0.99995	0.999829	1.00007
CD33 on CD66b++ myeloid cell || id:ebi-a-GCST90001951	Simple mode	14	4.71e-05	0.000147273	0.754401	-0.000241597	0.000335713	1.00005	0.999758	1.00034
CD33 on CD66b++ myeloid cell || id:ebi-a-GCST90001951	Weighted mode	14	-4.84e-05	7.55e-05	0.532652	-0.000196461	9.96e-05	0.999952	0.999804	1.0001
CD33 on Monocytic Myeloid-Derived Suppressor Cells || id:ebi-a-GCST90001952	MR Egger	18	-3.36e-05	8.21e-05	0.687299	-0.000194514	0.000127225	0.999966	0.999806	1.00013
CD33 on Monocytic Myeloid-Derived Suppressor Cells || id:ebi-a-GCST90001952	Weighted median	18	-4.58e-05	6.28e-05	0.465496	-0.000168978	7.73e-05	0.999954	0.999831	1.00008
CD33 on Monocytic Myeloid-Derived Suppressor Cells || id:ebi-a-GCST90001952	Inverse variance weighted	18	-4.92e-05	5.37e-05	0.359619	-0.000154333	5.6e-05	0.999951	0.999846	1.00006
CD33 on Monocytic Myeloid-Derived Suppressor Cells || id:ebi-a-GCST90001952	Simple mode	18	7.64e-05	0.000165427	0.650234	-0.00024788	0.000400595	1.00008	0.999752	1.0004
CD33 on Monocytic Myeloid-Derived Suppressor Cells || id:ebi-a-GCST90001952	Weighted mode	18	-3.55e-05	6.44e-05	0.588869	-0.000161811	9.08e-05	0.999964	0.999838	1.00009
CD33 on CD33dim HLA DR- || id:ebi-a-GCST90001953	MR Egger	14	-0.00017485	0.000103783	0.117841	-0.000378264	2.86e-05	0.999825	0.999622	1.00003
CD33 on CD33dim HLA DR- || id:ebi-a-GCST90001953	Weighted median	14	-3.65e-05	6.02e-05	0.544155	-0.000154483	8.15e-05	0.999963	0.999846	1.00008
CD33 on CD33dim HLA DR- || id:ebi-a-GCST90001953	Inverse variance weighted	14	-3.6e-05	6.96e-05	0.60482	-0.000172473	0.000100423	0.999964	0.999828	1.0001
CD33 on CD33dim HLA DR- || id:ebi-a-GCST90001953	Simple mode	14	6.7e-05	0.000173403	0.705462	-0.00027287	0.00040687	1.00007	0.999727	1.00041
CD33 on CD33dim HLA DR- || id:ebi-a-GCST90001953	Weighted mode	14	-3.46e-05	6.59e-05	0.6081	-0.000163816	9.45e-05	0.999965	0.999836	1.00009
CD33 on basophil || id:ebi-a-GCST90001954	MR Egger	14	-4.35e-05	6e-05	0.482605	-0.000160987	7.41e-05	0.999957	0.999839	1.00007
CD33 on basophil || id:ebi-a-GCST90001954	Weighted median	14	-1.54e-05	4.87e-05	0.75159	-0.000110838	8e-05	0.999985	0.999889	1.00008
CD33 on basophil || id:ebi-a-GCST90001954	Inverse variance weighted	14	-2.13e-05	4.41e-05	0.628434	-0.000107709	6.51e-05	0.999979	0.999892	1.00007
CD33 on basophil || id:ebi-a-GCST90001954	Simple mode	14	4.64e-05	0.000103558	0.66151	-0.000156577	0.00024937	1.00005	0.999843	1.00025
CD33 on basophil || id:ebi-a-GCST90001954	Weighted mode	14	-1.34e-05	4.17e-05	0.753438	-9.51e-05	6.83e-05	0.999987	0.999905	1.00007
CD33 on Immature Myeloid-Derived Suppressor Cells || id:ebi-a-GCST90001955	MR Egger	13	-1.15e-05	9.56e-05	0.906328	-0.000198902	0.000175878	0.999988	0.999801	1.00018
CD33 on Immature Myeloid-Derived Suppressor Cells || id:ebi-a-GCST90001955	Weighted median	13	-1.99e-05	6.52e-05	0.759849	-0.000147647	0.000107807	0.99998	0.999852	1.00011
CD33 on Immature Myeloid-Derived Suppressor Cells || id:ebi-a-GCST90001955	Inverse variance weighted	13	4.6e-06	5.79e-05	0.936655	-0.000108836	0.000118035	1	0.999891	1.00012
CD33 on Immature Myeloid-Derived Suppressor Cells || id:ebi-a-GCST90001955	Simple mode	13	6.47e-05	0.000158048	0.689689	-0.000245121	0.000374429	1.00006	0.999755	1.00037
CD33 on Immature Myeloid-Derived Suppressor Cells || id:ebi-a-GCST90001955	Weighted mode	13	-1.53e-05	6.36e-05	0.814433	-0.000139908	0.00010939	0.999985	0.99986	1.00011
CD33 on CD33+ HLA DR+ || id:ebi-a-GCST90001956	MR Egger	17	-4.8e-05	8.12e-05	0.562738	-0.000207141	0.000111051	0.999952	0.999793	1.00011
CD33 on CD33+ HLA DR+ || id:ebi-a-GCST90001956	Weighted median	17	-5.45e-05	5.96e-05	0.360599	-0.000171267	6.23e-05	0.999946	0.999829	1.00006
CD33 on CD33+ HLA DR+ || id:ebi-a-GCST90001956	Inverse variance weighted	17	-8.71e-05	5.11e-05	0.0879836	-0.000187203	1.3e-05	0.999913	0.999813	1.00001
CD33 on CD33+ HLA DR+ || id:ebi-a-GCST90001956	Simple mode	17	-0.000277225	0.000156244	0.0950384	-0.000583463	2.9e-05	0.999723	0.999417	1.00003
CD33 on CD33+ HLA DR+ || id:ebi-a-GCST90001956	Weighted mode	17	-5.73e-05	5.32e-05	0.297591	-0.000161621	4.7e-05	0.999943	0.999838	1.00005
CD33 on CD33+ HLA DR+ CD14- || id:ebi-a-GCST90001957	MR Egger	16	-3.09e-05	8.27e-05	0.714704	-0.000193053	0.000131316	0.999969	0.999807	1.00013
CD33 on CD33+ HLA DR+ CD14- || id:ebi-a-GCST90001957	Weighted median	16	-5.48e-05	6.08e-05	0.367368	-0.000173917	6.43e-05	0.999945	0.999826	1.00006
CD33 on CD33+ HLA DR+ CD14- || id:ebi-a-GCST90001957	Inverse variance weighted	16	-9.23e-05	5.18e-05	0.0749089	-0.000193909	9.28e-06	0.999908	0.999806	1.00001
CD33 on CD33+ HLA DR+ CD14- || id:ebi-a-GCST90001957	Simple mode	16	-0.000303093	0.00014947	0.0607311	-0.000596055	-1.01e-05	0.999697	0.999404	0.99999
CD33 on CD33+ HLA DR+ CD14- || id:ebi-a-GCST90001957	Weighted mode	16	-5.62e-05	5.44e-05	0.317705	-0.000162826	5.04e-05	0.999944	0.999837	1.00005
CD4 on monocyte || id:ebi-a-GCST90001958	MR Egger	10	4.5e-05	0.000155995	0.78026	-0.000260738	0.000350764	1.00005	0.999739	1.00035
CD4 on monocyte || id:ebi-a-GCST90001958	Weighted median	10	4.76e-05	0.000133474	0.721253	-0.000213987	0.00030923	1.00005	0.999786	1.00031
CD4 on monocyte || id:ebi-a-GCST90001958	Inverse variance weighted	10	8.28e-05	0.000106502	0.437158	-0.000125991	0.000291495	1.00008	0.999874	1.00029
CD4 on monocyte || id:ebi-a-GCST90001958	Simple mode	10	0.000375757	0.000279456	0.211658	-0.000171976	0.000923491	1.00038	0.999828	1.00092
CD4 on monocyte || id:ebi-a-GCST90001958	Weighted mode	10	3.99e-05	0.000138885	0.780581	-0.000232349	0.00031208	1.00004	0.999768	1.00031
CD4 on HLA DR+ CD4+ T cell || id:ebi-a-GCST90001959	MR Egger	10	-0.000609089	0.000893591	0.514724	-0.00236053	0.00114235	0.999391	0.997642	1.00114
CD4 on HLA DR+ CD4+ T cell || id:ebi-a-GCST90001959	Weighted median	10	-0.000115424	0.000220591	0.600799	-0.000547782	0.000316933	0.999885	0.999452	1.00032
CD4 on HLA DR+ CD4+ T cell || id:ebi-a-GCST90001959	Inverse variance weighted	10	-4.14e-05	0.000205349	0.840248	-0.000443878	0.000361091	0.999959	0.999556	1.00036
CD4 on HLA DR+ CD4+ T cell || id:ebi-a-GCST90001959	Simple mode	10	-0.000280651	0.000311567	0.391176	-0.000891322	0.00033002	0.999719	0.999109	1.00033
CD4 on HLA DR+ CD4+ T cell || id:ebi-a-GCST90001959	Weighted mode	10	-0.000194065	0.000280975	0.507184	-0.000744775	0.000356646	0.999806	0.999256	1.00036
CD25 on CD4+ T cell || id:ebi-a-GCST90001960	MR Egger	7	0.000119298	0.000394223	0.774367	-0.000653379	0.000891976	1.00012	0.999347	1.00089
CD25 on CD4+ T cell || id:ebi-a-GCST90001960	Weighted median	7	-8.75e-05	0.000215928	0.685187	-0.000510754	0.000335682	0.999912	0.999489	1.00034
CD25 on CD4+ T cell || id:ebi-a-GCST90001960	Inverse variance weighted	7	-7.01e-05	0.000168486	0.677412	-0.000400323	0.000260143	0.99993	0.9996	1.00026
CD25 on CD4+ T cell || id:ebi-a-GCST90001960	Simple mode	7	-0.000312304	0.000342037	0.39641	-0.000982696	0.000358088	0.999688	0.999018	1.00036
CD25 on CD4+ T cell || id:ebi-a-GCST90001960	Weighted mode	7	-0.000304988	0.000278229	0.315037	-0.000850317	0.00024034	0.999695	0.99915	1.00024
CD25 on CD39+ CD4+ T cell || id:ebi-a-GCST90001961	MR Egger	13	-6.56e-05	9.13e-05	0.487526	-0.0002445	0.000113349	0.999934	0.999756	1.00011
CD25 on CD39+ CD4+ T cell || id:ebi-a-GCST90001961	Weighted median	13	-1.73e-05	8.54e-05	0.839175	-0.000184694	0.000150034	0.999983	0.999815	1.00015
CD25 on CD39+ CD4+ T cell || id:ebi-a-GCST90001961	Inverse variance weighted	13	-6e-05	6.18e-05	0.331527	-0.000181247	6.12e-05	0.99994	0.999819	1.00006
CD25 on CD39+ CD4+ T cell || id:ebi-a-GCST90001961	Simple mode	13	-0.00027587	0.000174535	0.139954	-0.000617958	6.62e-05	0.999724	0.999382	1.00007
CD25 on CD39+ CD4+ T cell || id:ebi-a-GCST90001961	Weighted mode	13	-2.47e-06	7.61e-05	0.974583	-0.000151592	0.000146642	0.999998	0.999848	1.00015
CD25 on CD28+ CD4+ T cell || id:ebi-a-GCST90001962	MR Egger	4	0.00165393	0.00126439	0.320976	-0.000824278	0.00413214	1.00166	0.999176	1.00414
CD25 on CD28+ CD4+ T cell || id:ebi-a-GCST90001962	Weighted median	4	0.000328743	0.000301696	0.275867	-0.000262581	0.000920066	1.00033	0.999737	1.00092
CD25 on CD28+ CD4+ T cell || id:ebi-a-GCST90001962	Inverse variance weighted	4	0.000168001	0.000268108	0.530909	-0.00035749	0.000693492	1.00017	0.999643	1.00069
CD25 on CD28+ CD4+ T cell || id:ebi-a-GCST90001962	Simple mode	4	0.000350379	0.000453264	0.495834	-0.000538019	0.00123878	1.00035	0.999462	1.00124
CD25 on CD28+ CD4+ T cell || id:ebi-a-GCST90001962	Weighted mode	4	0.000360487	0.00040564	0.439635	-0.000434568	0.00115554	1.00036	0.999566	1.00116
FSC-A on myeloid Dendritic Cell || id:ebi-a-GCST90001963	MR Egger	14	-0.000112026	0.000261716	0.676201	-0.000624989	0.000400937	0.999888	0.999375	1.0004
FSC-A on myeloid Dendritic Cell || id:ebi-a-GCST90001963	Weighted median	14	-9.69e-06	0.000156935	0.950783	-0.000317279	0.000297905	0.99999	0.999683	1.0003
FSC-A on myeloid Dendritic Cell || id:ebi-a-GCST90001963	Inverse variance weighted	14	3.69e-05	0.000114318	0.746749	-0.000187147	0.00026098	1.00004	0.999813	1.00026
FSC-A on myeloid Dendritic Cell || id:ebi-a-GCST90001963	Simple mode	14	9.97e-05	0.000238532	0.682645	-0.000367774	0.00056727	1.0001	0.999632	1.00057
FSC-A on myeloid Dendritic Cell || id:ebi-a-GCST90001963	Weighted mode	14	9.25e-06	0.000175423	0.958756	-0.000334581	0.000353078	1.00001	0.999665	1.00035
FSC-A on plasmacytoid Dendritic Cell || id:ebi-a-GCST90001964	MR Egger	15	8.38e-05	0.000128242	0.524865	-0.000167556	0.000335152	1.00008	0.999832	1.00034
FSC-A on plasmacytoid Dendritic Cell || id:ebi-a-GCST90001964	Weighted median	15	7.37e-05	0.000118342	0.533465	-0.000158256	0.000305645	1.00007	0.999842	1.00031
FSC-A on plasmacytoid Dendritic Cell || id:ebi-a-GCST90001964	Inverse variance weighted	15	3.14e-05	8.48e-05	0.71131	-0.000134864	0.000197652	1.00003	0.999865	1.0002
FSC-A on plasmacytoid Dendritic Cell || id:ebi-a-GCST90001964	Simple mode	15	2.42e-05	0.000177687	0.893458	-0.000324032	0.0003725	1.00002	0.999676	1.00037
FSC-A on plasmacytoid Dendritic Cell || id:ebi-a-GCST90001964	Weighted mode	15	4.62e-05	0.00010492	0.666366	-0.000159435	0.00025185	1.00005	0.999841	1.00025
FSC-A on monocyte || id:ebi-a-GCST90001965	MR Egger	12	-0.000255948	0.000129703	0.0767182	-0.000510166	-1.73e-06	0.999744	0.99949	0.999998
FSC-A on monocyte || id:ebi-a-GCST90001965	Weighted median	12	-0.000194896	0.000121059	0.107414	-0.000432171	4.24e-05	0.999805	0.999568	1.00004
FSC-A on monocyte || id:ebi-a-GCST90001965	Inverse variance weighted	12	-0.000142556	9.96e-05	0.152223	-0.000337711	5.26e-05	0.999857	0.999662	1.00005
FSC-A on monocyte || id:ebi-a-GCST90001965	Simple mode	12	-0.000244232	0.000259493	0.366818	-0.000752837	0.000264374	0.999756	0.999247	1.00026
FSC-A on monocyte || id:ebi-a-GCST90001965	Weighted mode	12	-0.000199602	0.00010554	0.0852041	-0.000406461	7.26e-06	0.9998	0.999594	1.00001
FSC-A on granulocyte || id:ebi-a-GCST90001966	MR Egger	12	-0.000415499	0.000272459	0.158242	-0.000949519	0.000118521	0.999585	0.999051	1.00012
FSC-A on granulocyte || id:ebi-a-GCST90001966	Weighted median	12	-0.000182092	0.000193204	0.345945	-0.000560773	0.000196589	0.999818	0.999439	1.0002
FSC-A on granulocyte || id:ebi-a-GCST90001966	Inverse variance weighted	12	2.33e-05	0.000133622	0.861769	-0.000238633	0.000285166	1.00002	0.999761	1.00029
FSC-A on granulocyte || id:ebi-a-GCST90001966	Simple mode	12	0.0003968	0.000342486	0.271159	-0.000274473	0.00106807	1.0004	0.999726	1.00107
FSC-A on granulocyte || id:ebi-a-GCST90001966	Weighted mode	12	-0.000261614	0.000219241	0.257864	-0.000691327	0.000168098	0.999738	0.999309	1.00017
FSC-A on CD14+ monocyte || id:ebi-a-GCST90001967	MR Egger	12	0.000159675	0.000207623	0.459637	-0.000247267	0.000566616	1.00016	0.999753	1.00057
FSC-A on CD14+ monocyte || id:ebi-a-GCST90001967	Weighted median	12	3.57e-05	0.000160121	0.823738	-0.000278171	0.000349502	1.00004	0.999722	1.00035
FSC-A on CD14+ monocyte || id:ebi-a-GCST90001967	Inverse variance weighted	12	6.01e-05	0.000123053	0.625413	-0.000181111	0.000301258	1.00006	0.999819	1.0003
FSC-A on CD14+ monocyte || id:ebi-a-GCST90001967	Simple mode	12	-8.96e-05	0.000270203	0.74652	-0.000619163	0.000440035	0.99991	0.999381	1.00044
FSC-A on CD14+ monocyte || id:ebi-a-GCST90001967	Weighted mode	12	4.79e-05	0.00015048	0.755976	-0.000246993	0.000342888	1.00005	0.999753	1.00034
FSC-A on B cell || id:ebi-a-GCST90001968	MR Egger	13	-8.08e-05	0.00046194	0.864356	-0.000986185	0.000824622	0.999919	0.999014	1.00082
FSC-A on B cell || id:ebi-a-GCST90001968	Weighted median	13	-8.79e-05	0.000207494	0.67175	-0.000494613	0.000318763	0.999912	0.999506	1.00032
FSC-A on B cell || id:ebi-a-GCST90001968	Inverse variance weighted	13	2.3e-05	0.000163497	0.888265	-0.000297482	0.000343425	1.00002	0.999703	1.00034
FSC-A on B cell || id:ebi-a-GCST90001968	Simple mode	13	-0.00020994	0.000348697	0.558331	-0.000893385	0.000473505	0.99979	0.999107	1.00047
FSC-A on B cell || id:ebi-a-GCST90001968	Weighted mode	13	-0.000160277	0.000289214	0.589633	-0.000727135	0.000406582	0.99984	0.999273	1.00041
FSC-A on Natural Killer || id:ebi-a-GCST90001969	MR Egger	13	-7.86e-05	0.000163668	0.640364	-0.000399412	0.000242165	0.999921	0.999601	1.00024
FSC-A on Natural Killer || id:ebi-a-GCST90001969	Weighted median	13	1.1e-05	0.000139582	0.937392	-0.000262617	0.000284545	1.00001	0.999737	1.00028
FSC-A on Natural Killer || id:ebi-a-GCST90001969	Inverse variance weighted	13	3.96e-05	0.000101625	0.696829	-0.000159591	0.000238778	1.00004	0.99984	1.00024
FSC-A on Natural Killer || id:ebi-a-GCST90001969	Simple mode	13	0.000184884	0.000261553	0.493146	-0.000327761	0.000697529	1.00018	0.999672	1.0007
FSC-A on Natural Killer || id:ebi-a-GCST90001969	Weighted mode	13	-8.39e-06	0.000132124	0.95043	-0.000267349	0.000250575	0.999992	0.999733	1.00025
FSC-A on HLA DR+ Natural Killer || id:ebi-a-GCST90001970	MR Egger	12	0.000160599	0.000189168	0.415756	-0.00021017	0.000531369	1.00016	0.99979	1.00053
FSC-A on HLA DR+ Natural Killer || id:ebi-a-GCST90001970	Weighted median	12	8.37e-05	0.00013395	0.531911	-0.000178811	0.000346273	1.00008	0.999821	1.00035
FSC-A on HLA DR+ Natural Killer || id:ebi-a-GCST90001970	Inverse variance weighted	12	-1.48e-05	0.000143756	0.917865	-0.000296587	0.000266937	0.999985	0.999703	1.00027
FSC-A on HLA DR+ Natural Killer || id:ebi-a-GCST90001970	Simple mode	12	-4.17e-05	0.000246286	0.868606	-0.000524426	0.000441015	0.999958	0.999476	1.00044
FSC-A on HLA DR+ Natural Killer || id:ebi-a-GCST90001970	Weighted mode	12	6.58e-05	0.000108425	0.556528	-0.00014676	0.000278267	1.00007	0.999853	1.00028
FSC-A on lymphocyte || id:ebi-a-GCST90001971	MR Egger	9	-0.000205025	0.00180814	0.912905	-0.00374898	0.00333893	0.999795	0.996258	1.00334
FSC-A on lymphocyte || id:ebi-a-GCST90001971	Weighted median	9	-0.000213798	0.000294148	0.467326	-0.000790329	0.000362733	0.999786	0.99921	1.00036
FSC-A on lymphocyte || id:ebi-a-GCST90001971	Inverse variance weighted	9	-0.000100453	0.000250611	0.688542	-0.000591651	0.000390744	0.9999	0.999409	1.00039
FSC-A on lymphocyte || id:ebi-a-GCST90001971	Simple mode	9	-0.000229216	0.000486602	0.650179	-0.00118296	0.000724523	0.999771	0.998818	1.00072
FSC-A on lymphocyte || id:ebi-a-GCST90001971	Weighted mode	9	-0.000191563	0.0004247	0.663925	-0.00102398	0.000640848	0.999808	0.998977	1.00064
FSC-A on T cell || id:ebi-a-GCST90001972	MR Egger	11	-0.000335642	0.0010595	0.758626	-0.00241227	0.00174099	0.999664	0.997591	1.00174
FSC-A on T cell || id:ebi-a-GCST90001972	Weighted median	11	-0.00015586	0.000241443	0.51858	-0.000629089	0.000317368	0.999844	0.999371	1.00032
FSC-A on T cell || id:ebi-a-GCST90001972	Inverse variance weighted	11	-0.000106152	0.000190056	0.576481	-0.000478661	0.000266357	0.999894	0.999521	1.00027
FSC-A on T cell || id:ebi-a-GCST90001972	Simple mode	11	-0.000186617	0.000398459	0.649578	-0.000967597	0.000594362	0.999813	0.999033	1.00059
FSC-A on T cell || id:ebi-a-GCST90001972	Weighted mode	11	-0.000122296	0.000361482	0.742119	-0.000830802	0.000586209	0.999878	0.99917	1.00059
FSC-A on CD4+ T cell || id:ebi-a-GCST90001973	MR Egger	12	-0.00011549	0.000173065	0.51967	-0.000454698	0.000223718	0.999885	0.999545	1.00022
FSC-A on CD4+ T cell || id:ebi-a-GCST90001973	Weighted median	12	-0.000120809	0.000150071	0.420812	-0.000414948	0.00017333	0.999879	0.999585	1.00017
FSC-A on CD4+ T cell || id:ebi-a-GCST90001973	Inverse variance weighted	12	-6.74e-05	0.000114265	0.555442	-0.000291333	0.000156586	0.999933	0.999709	1.00016
FSC-A on CD4+ T cell || id:ebi-a-GCST90001973	Simple mode	12	2.65e-05	0.000272972	0.924494	-0.000508555	0.000561495	1.00003	0.999492	1.00056
FSC-A on CD4+ T cell || id:ebi-a-GCST90001973	Weighted mode	12	-0.00013008	0.000149895	0.404034	-0.000423875	0.000163714	0.99987	0.999576	1.00016
FSC-A on CD8+ T cell || id:ebi-a-GCST90001974	MR Egger	14	0.00111097	0.000695816	0.136328	-0.000252826	0.00247477	1.00111	0.999747	1.00248
FSC-A on CD8+ T cell || id:ebi-a-GCST90001974	Weighted median	14	0.000244021	0.000238724	0.306691	-0.000223878	0.000711921	1.00024	0.999776	1.00071
FSC-A on CD8+ T cell || id:ebi-a-GCST90001974	Inverse variance weighted	14	8.61e-05	0.000171895	0.616346	-0.000250789	0.00042304	1.00009	0.999749	1.00042
FSC-A on CD8+ T cell || id:ebi-a-GCST90001974	Simple mode	14	0.000319863	0.000399761	0.43801	-0.000463668	0.00110339	1.00032	0.999536	1.0011
FSC-A on CD8+ T cell || id:ebi-a-GCST90001974	Weighted mode	14	0.000304591	0.000398503	0.458316	-0.000476476	0.00108566	1.0003	0.999524	1.00109
FSC-A on HLA DR+ T cell || id:ebi-a-GCST90001975	MR Egger	11	0.000420302	0.00215676	0.849818	-0.00380694	0.00464755	1.00042	0.9962	1.00466
FSC-A on HLA DR+ T cell || id:ebi-a-GCST90001975	Weighted median	11	4.54e-05	0.000265018	0.864121	-0.000474083	0.000564788	1.00005	0.999526	1.00056
FSC-A on HLA DR+ T cell || id:ebi-a-GCST90001975	Inverse variance weighted	11	-4.98e-05	0.000225925	0.82564	-0.000492583	0.000393041	0.99995	0.999508	1.00039
FSC-A on HLA DR+ T cell || id:ebi-a-GCST90001975	Simple mode	11	6.52e-05	0.000444167	0.886235	-0.00080538	0.000935756	1.00007	0.999195	1.00094
FSC-A on HLA DR+ T cell || id:ebi-a-GCST90001975	Weighted mode	11	0.000105127	0.000391402	0.793704	-0.000662022	0.000872276	1.00011	0.999338	1.00087
FSC-A on Natural Killer T || id:ebi-a-GCST90001976	MR Egger	13	0.00010549	0.000534463	0.847134	-0.000942058	0.00115304	1.00011	0.999058	1.00115
FSC-A on Natural Killer T || id:ebi-a-GCST90001976	Weighted median	13	-0.000155216	0.000228331	0.49664	-0.000602745	0.000292313	0.999845	0.999397	1.00029
FSC-A on Natural Killer T || id:ebi-a-GCST90001976	Inverse variance weighted	13	-0.00010887	0.00015915	0.49393	-0.000420804	0.000203064	0.999891	0.999579	1.0002
FSC-A on Natural Killer T || id:ebi-a-GCST90001976	Simple mode	13	-0.000454356	0.000380583	0.255606	-0.0012003	0.000291586	0.999546	0.9988	1.00029
FSC-A on Natural Killer T || id:ebi-a-GCST90001976	Weighted mode	13	-0.000461862	0.000412639	0.284921	-0.00127063	0.000346909	0.999538	0.99873	1.00035
FSC-A on HLA DR+ CD4+ T cell || id:ebi-a-GCST90001977	MR Egger	8	-0.000463267	0.00055571	0.436402	-0.00155246	0.000625925	0.999537	0.998449	1.00063
FSC-A on HLA DR+ CD4+ T cell || id:ebi-a-GCST90001977	Weighted median	8	-0.000293986	0.000249885	0.239402	-0.000783761	0.00019579	0.999706	0.999217	1.0002
FSC-A on HLA DR+ CD4+ T cell || id:ebi-a-GCST90001977	Inverse variance weighted	8	-0.000209797	0.000189021	0.267037	-0.000580279	0.000160685	0.99979	0.99942	1.00016
FSC-A on HLA DR+ CD4+ T cell || id:ebi-a-GCST90001977	Simple mode	8	0.000110412	0.000374657	0.776771	-0.000623916	0.000844739	1.00011	0.999376	1.00085
FSC-A on HLA DR+ CD4+ T cell || id:ebi-a-GCST90001977	Weighted mode	8	-8.19e-05	0.000314295	0.801906	-0.000697921	0.000534115	0.999918	0.999302	1.00053
FSC-A on HLA DR+ CD8+ T cell || id:ebi-a-GCST90001978	MR Egger	6	-0.000394283	0.000421267	0.402289	-0.00121997	0.0004314	0.999606	0.998781	1.00043
FSC-A on HLA DR+ CD8+ T cell || id:ebi-a-GCST90001978	Weighted median	6	-0.000250203	0.000260023	0.335932	-0.000759848	0.000259442	0.99975	0.99924	1.00026
FSC-A on HLA DR+ CD8+ T cell || id:ebi-a-GCST90001978	Inverse variance weighted	6	-0.000125306	0.000230969	0.587458	-0.000578005	0.000327393	0.999875	0.999422	1.00033
FSC-A on HLA DR+ CD8+ T cell || id:ebi-a-GCST90001978	Simple mode	6	7.86e-05	0.000476999	0.875616	-0.000856346	0.00101349	1.00008	0.999144	1.00101
FSC-A on HLA DR+ CD8+ T cell || id:ebi-a-GCST90001978	Weighted mode	6	-0.000418212	0.000277827	0.19259	-0.000962753	0.00012633	0.999582	0.999038	1.00013
CD16 on CD14- CD16+ monocyte || id:ebi-a-GCST90001979	MR Egger	9	0.000124852	0.000137925	0.395438	-0.000145481	0.000395186	1.00012	0.999855	1.0004
CD16 on CD14- CD16+ monocyte || id:ebi-a-GCST90001979	Weighted median	9	0.000252456	9.91e-05	0.0108347	5.83e-05	0.000446654	1.00025	1.00006	1.00045
CD16 on CD14- CD16+ monocyte || id:ebi-a-GCST90001979	Inverse variance weighted	9	0.00033848	0.00010987	0.00206499	0.000123134	0.000553825	1.00034	1.00012	1.00055
CD16 on CD14- CD16+ monocyte || id:ebi-a-GCST90001979	Simple mode	9	0.00051135	0.00033029	0.160168	-0.000136019	0.00115872	1.00051	0.999864	1.00116
CD16 on CD14- CD16+ monocyte || id:ebi-a-GCST90001979	Weighted mode	9	0.000243359	0.000101315	0.0430415	4.48e-05	0.000441937	1.00024	1.00004	1.00044
CD40 on CD14+ CD16- monocyte || id:ebi-a-GCST90001980	MR Egger	12	-3.17e-05	0.000156469	0.843425	-0.000338397	0.00027496	0.999968	0.999662	1.00027
CD40 on CD14+ CD16- monocyte || id:ebi-a-GCST90001980	Weighted median	12	7.42e-05	0.00010081	0.461782	-0.0001234	0.000271776	1.00007	0.999877	1.00027
CD40 on CD14+ CD16- monocyte || id:ebi-a-GCST90001980	Inverse variance weighted	12	9.77e-05	8.83e-05	0.268585	-7.54e-05	0.000270876	1.0001	0.999925	1.00027
CD40 on CD14+ CD16- monocyte || id:ebi-a-GCST90001980	Simple mode	12	2.47e-05	0.000188918	0.898137	-0.000345531	0.000395029	1.00002	0.999655	1.0004
CD40 on CD14+ CD16- monocyte || id:ebi-a-GCST90001980	Weighted mode	12	4.46e-05	9.38e-05	0.643622	-0.000139202	0.000228417	1.00004	0.999861	1.00023
CD40 on CD14+ CD16+ monocyte || id:ebi-a-GCST90001981	MR Egger	10	-9.47e-05	0.000169968	0.592592	-0.000427853	0.00023842	0.999905	0.999572	1.00024
CD40 on CD14+ CD16+ monocyte || id:ebi-a-GCST90001981	Weighted median	10	5.51e-05	9.84e-05	0.575795	-0.000137821	0.000247951	1.00006	0.999862	1.00025
CD40 on CD14+ CD16+ monocyte || id:ebi-a-GCST90001981	Inverse variance weighted	10	7.17e-05	8.13e-05	0.377732	-8.77e-05	0.000231175	1.00007	0.999912	1.00023
CD40 on CD14+ CD16+ monocyte || id:ebi-a-GCST90001981	Simple mode	10	0.000257976	0.000171449	0.166662	-7.81e-05	0.000594016	1.00026	0.999922	1.00059
CD40 on CD14+ CD16+ monocyte || id:ebi-a-GCST90001981	Weighted mode	10	4.8e-05	9.58e-05	0.628403	-0.000139819	0.000235839	1.00005	0.99986	1.00024
CCR2 on CD14- CD16+ monocyte || id:ebi-a-GCST90001982	MR Egger	15	0.000252233	0.000382064	0.520662	-0.000496613	0.00100108	1.00025	0.999504	1.001
CCR2 on CD14- CD16+ monocyte || id:ebi-a-GCST90001982	Weighted median	15	0.000365273	0.000217057	0.0924056	-6.02e-05	0.000790706	1.00037	0.99994	1.00079
CCR2 on CD14- CD16+ monocyte || id:ebi-a-GCST90001982	Inverse variance weighted	15	0.000357203	0.000157765	0.0235653	4.8e-05	0.000666423	1.00036	1.00005	1.00067
CCR2 on CD14- CD16+ monocyte || id:ebi-a-GCST90001982	Simple mode	15	0.000445011	0.000334489	0.204645	-0.000210587	0.00110061	1.00045	0.999789	1.0011
CCR2 on CD14- CD16+ monocyte || id:ebi-a-GCST90001982	Weighted mode	15	0.000445011	0.000263551	0.113451	-7.15e-05	0.00096157	1.00045	0.999928	1.00096
CD14 on CD14+ CD16+ monocyte || id:ebi-a-GCST90001983	MR Egger	15	7.16e-05	0.000727874	0.923165	-0.00135506	0.00149821	1.00007	0.998646	1.0015
CD14 on CD14+ CD16+ monocyte || id:ebi-a-GCST90001983	Weighted median	15	-0.000379308	0.000209024	0.0695761	-0.000788996	3.04e-05	0.999621	0.999211	1.00003
CD14 on CD14+ CD16+ monocyte || id:ebi-a-GCST90001983	Inverse variance weighted	15	-0.000174109	0.000161047	0.279649	-0.000489762	0.000141543	0.999826	0.99951	1.00014
CD14 on CD14+ CD16+ monocyte || id:ebi-a-GCST90001983	Simple mode	15	-0.000408079	0.000343307	0.254341	-0.00108096	0.000264802	0.999592	0.99892	1.00026
CD14 on CD14+ CD16+ monocyte || id:ebi-a-GCST90001983	Weighted mode	15	-0.000391504	0.000290241	0.198787	-0.000960376	0.000177369	0.999609	0.99904	1.00018
HLA DR on CD14- CD16+ monocyte || id:ebi-a-GCST90001984	MR Egger	11	-8.55e-05	0.000263963	0.753374	-0.00060288	0.000431855	0.999914	0.999397	1.00043
HLA DR on CD14- CD16+ monocyte || id:ebi-a-GCST90001984	Weighted median	11	7.16e-05	0.000145725	0.623032	-0.000213989	0.000357253	1.00007	0.999786	1.00036
HLA DR on CD14- CD16+ monocyte || id:ebi-a-GCST90001984	Inverse variance weighted	11	6.42e-05	0.000109211	0.556339	-0.000149806	0.000278302	1.00006	0.99985	1.00028
HLA DR on CD14- CD16+ monocyte || id:ebi-a-GCST90001984	Simple mode	11	-3.31e-05	0.000208879	0.877284	-0.000442492	0.000376313	0.999967	0.999558	1.00038
HLA DR on CD14- CD16+ monocyte || id:ebi-a-GCST90001984	Weighted mode	11	1.29e-05	0.000148667	0.93257	-0.000278488	0.000304287	1.00001	0.999722	1.0003
CD40 on monocytes || id:ebi-a-GCST90001985	MR Egger	13	8.28e-05	0.000130392	0.538176	-0.00017272	0.000338415	1.00008	0.999827	1.00034
CD40 on monocytes || id:ebi-a-GCST90001985	Weighted median	13	6.9e-05	9.6e-05	0.472509	-0.000119233	0.000257212	1.00007	0.999881	1.00026
CD40 on monocytes || id:ebi-a-GCST90001985	Inverse variance weighted	13	1.31e-05	7.5e-05	0.860996	-0.00013388	0.000160149	1.00001	0.999866	1.00016
CD40 on monocytes || id:ebi-a-GCST90001985	Simple mode	13	-3.43e-05	0.000166549	0.840274	-0.000360739	0.000292133	0.999966	0.999639	1.00029
CD40 on monocytes || id:ebi-a-GCST90001985	Weighted mode	13	3.65e-05	8.86e-05	0.68783	-0.000137178	0.000210126	1.00004	0.999863	1.00021
CD14 on CD14+ CD16- monocyte || id:ebi-a-GCST90001986	MR Egger	10	0.000118143	0.000497056	0.818099	-0.000856087	0.00109237	1.00012	0.999144	1.00109
CD14 on CD14+ CD16- monocyte || id:ebi-a-GCST90001986	Weighted median	10	-0.000329028	0.000231033	0.1544	-0.000781852	0.000123796	0.999671	0.999218	1.00012
CD14 on CD14+ CD16- monocyte || id:ebi-a-GCST90001986	Inverse variance weighted	10	-0.000389487	0.000178465	0.0290781	-0.000739278	-3.97e-05	0.999611	0.999261	0.99996
CD14 on CD14+ CD16- monocyte || id:ebi-a-GCST90001986	Simple mode	10	-0.000607502	0.000417337	0.179463	-0.00142548	0.000210478	0.999393	0.998576	1.00021
CD14 on CD14+ CD16- monocyte || id:ebi-a-GCST90001986	Weighted mode	10	-0.000287277	0.000274397	0.322429	-0.000825095	0.000250541	0.999713	0.999175	1.00025
CD64 on CD14+ CD16- monocyte || id:ebi-a-GCST90001987	MR Egger	19	-1.04e-05	0.000143085	0.943126	-0.000290806	0.000270086	0.99999	0.999709	1.00027
CD64 on CD14+ CD16- monocyte || id:ebi-a-GCST90001987	Weighted median	19	-2.88e-05	0.000122562	0.813963	-0.000269062	0.00021138	0.999971	0.999731	1.00021
CD64 on CD14+ CD16- monocyte || id:ebi-a-GCST90001987	Inverse variance weighted	19	-1.09e-05	8.52e-05	0.897985	-0.00017795	0.000156099	0.999989	0.999822	1.00016
CD64 on CD14+ CD16- monocyte || id:ebi-a-GCST90001987	Simple mode	19	-9.41e-05	0.000188854	0.624309	-0.000464259	0.000276049	0.999906	0.999536	1.00028
CD64 on CD14+ CD16- monocyte || id:ebi-a-GCST90001987	Weighted mode	19	-2.56e-06	0.00012625	0.984021	-0.000250015	0.000244887	0.999997	0.99975	1.00024
HLA DR on CD14+ CD16- monocyte || id:ebi-a-GCST90001988	MR Egger	10	-3.67e-05	0.000207166	0.863613	-0.000442795	0.000369298	0.999963	0.999557	1.00037
HLA DR on CD14+ CD16- monocyte || id:ebi-a-GCST90001988	Weighted median	10	-5.42e-05	0.000106429	0.610449	-0.000262818	0.000154382	0.999946	0.999737	1.00015
HLA DR on CD14+ CD16- monocyte || id:ebi-a-GCST90001988	Inverse variance weighted	10	-4.2e-05	0.000106961	0.694227	-0.000251693	0.000167595	0.999958	0.999748	1.00017
HLA DR on CD14+ CD16- monocyte || id:ebi-a-GCST90001988	Simple mode	10	0.000101151	0.000254428	0.700215	-0.000397526	0.000599829	1.0001	0.999603	1.0006
HLA DR on CD14+ CD16- monocyte || id:ebi-a-GCST90001988	Weighted mode	10	-5.02e-05	0.000111985	0.664352	-0.000269722	0.000169258	0.99995	0.99973	1.00017
CD40 on CD14- CD16+ monocyte || id:ebi-a-GCST90001989	MR Egger	12	-5.45e-07	0.000136924	0.996905	-0.000268915	0.000267826	0.999999	0.999731	1.00027
CD40 on CD14- CD16+ monocyte || id:ebi-a-GCST90001989	Weighted median	12	5.98e-05	9.37e-05	0.523621	-0.000123941	0.000243506	1.00006	0.999876	1.00024
CD40 on CD14- CD16+ monocyte || id:ebi-a-GCST90001989	Inverse variance weighted	12	0.000104066	7.6e-05	0.171025	-4.49e-05	0.000253067	1.0001	0.999955	1.00025
CD40 on CD14- CD16+ monocyte || id:ebi-a-GCST90001989	Simple mode	12	0.000439373	0.00019543	0.0460321	5.63e-05	0.000822417	1.00044	1.00006	1.00082
CD40 on CD14- CD16+ monocyte || id:ebi-a-GCST90001989	Weighted mode	12	5.76e-05	9.13e-05	0.541009	-0.000121382	0.000236611	1.00006	0.999879	1.00024
CD64 on CD14- CD16+ monocyte || id:ebi-a-GCST90001990	MR Egger	14	0.000590404	0.000534214	0.290747	-0.000456656	0.00163746	1.00059	0.999543	1.00164
CD64 on CD14- CD16+ monocyte || id:ebi-a-GCST90001990	Weighted median	14	-0.000118782	0.000231161	0.607359	-0.000571857	0.000334294	0.999881	0.999428	1.00033
CD64 on CD14- CD16+ monocyte || id:ebi-a-GCST90001990	Inverse variance weighted	14	-9.22e-05	0.000165424	0.577455	-0.00041639	0.000232072	0.999908	0.999584	1.00023
CD64 on CD14- CD16+ monocyte || id:ebi-a-GCST90001990	Simple mode	14	-0.000203721	0.000371134	0.592367	-0.000931144	0.000523702	0.999796	0.999069	1.00052
CD64 on CD14- CD16+ monocyte || id:ebi-a-GCST90001990	Weighted mode	14	-0.000135903	0.000368785	0.718421	-0.000858722	0.000586917	0.999864	0.999142	1.00059
HLA DR on CD14+ monocyte || id:ebi-a-GCST90001991	MR Egger	10	-3.4e-05	0.00021478	0.878174	-0.00045496	0.000386978	0.999966	0.999545	1.00039
HLA DR on CD14+ monocyte || id:ebi-a-GCST90001991	Weighted median	10	-5.57e-05	0.000112561	0.620561	-0.000276343	0.000164895	0.999944	0.999724	1.00016
HLA DR on CD14+ monocyte || id:ebi-a-GCST90001991	Inverse variance weighted	10	-4.2e-05	0.000109906	0.702344	-0.000257416	0.000173414	0.999958	0.999743	1.00017
HLA DR on CD14+ monocyte || id:ebi-a-GCST90001991	Simple mode	10	0.000102043	0.000238936	0.679361	-0.000366272	0.000570359	1.0001	0.999634	1.00057
HLA DR on CD14+ monocyte || id:ebi-a-GCST90001991	Weighted mode	10	-5.13e-05	0.00012495	0.691108	-0.000296182	0.000193622	0.999949	0.999704	1.00019
CCR2 on CD14+ CD16+ monocyte || id:ebi-a-GCST90001992	MR Egger	13	-0.00054178	0.000236654	0.0428279	-0.00100562	-7.79e-05	0.999458	0.998995	0.999922
CCR2 on CD14+ CD16+ monocyte || id:ebi-a-GCST90001992	Weighted median	13	-3.1e-05	0.000185049	0.866748	-0.000393744	0.000331646	0.999969	0.999606	1.00033
CCR2 on CD14+ CD16+ monocyte || id:ebi-a-GCST90001992	Inverse variance weighted	13	3.72e-05	0.000158116	0.813965	-0.000272701	0.000347114	1.00004	0.999727	1.00035
CCR2 on CD14+ CD16+ monocyte || id:ebi-a-GCST90001992	Simple mode	13	-8.71e-07	0.000320877	0.997879	-0.000629791	0.000628049	0.999999	0.99937	1.00063
CCR2 on CD14+ CD16+ monocyte || id:ebi-a-GCST90001992	Weighted mode	13	-0.000185602	0.000170882	0.298752	-0.000520531	0.000149326	0.999814	0.99948	1.00015
PDL-1 on CD14+ CD16- monocyte || id:ebi-a-GCST90001993	MR Egger	6	9.14e-05	0.000448035	0.848239	-0.000786704	0.000969592	1.00009	0.999214	1.00097
PDL-1 on CD14+ CD16- monocyte || id:ebi-a-GCST90001993	Weighted median	6	-0.000139627	0.000273429	0.609593	-0.000675548	0.000396293	0.99986	0.999325	1.0004
PDL-1 on CD14+ CD16- monocyte || id:ebi-a-GCST90001993	Inverse variance weighted	6	-0.000160669	0.000210166	0.444577	-0.000572594	0.000251256	0.999839	0.999428	1.00025
PDL-1 on CD14+ CD16- monocyte || id:ebi-a-GCST90001993	Simple mode	6	-0.000151423	0.000359647	0.691216	-0.000856331	0.000553484	0.999849	0.999144	1.00055
PDL-1 on CD14+ CD16- monocyte || id:ebi-a-GCST90001993	Weighted mode	6	-0.000143229	0.00028859	0.640724	-0.000708866	0.000422408	0.999857	0.999291	1.00042
CX3CR1 on CD14- CD16- || id:ebi-a-GCST90001994	MR Egger	10	-0.000207738	0.000287833	0.491012	-0.00077189	0.000356414	0.999792	0.999228	1.00036
CX3CR1 on CD14- CD16- || id:ebi-a-GCST90001994	Weighted median	10	-0.00017425	0.000201351	0.386818	-0.000568899	0.000220399	0.999826	0.999431	1.00022
CX3CR1 on CD14- CD16- || id:ebi-a-GCST90001994	Inverse variance weighted	10	-0.000133213	0.000132794	0.315788	-0.000393489	0.000127064	0.999867	0.999607	1.00013
CX3CR1 on CD14- CD16- || id:ebi-a-GCST90001994	Simple mode	10	-0.000274287	0.000287386	0.364801	-0.000837563	0.000288989	0.999726	0.999163	1.00029
CX3CR1 on CD14- CD16- || id:ebi-a-GCST90001994	Weighted mode	10	-0.000180069	0.000220661	0.43554	-0.000612565	0.000252427	0.99982	0.999388	1.00025
CX3CR1 on monocyte || id:ebi-a-GCST90001995	MR Egger	15	5.29e-05	0.000292104	0.859032	-0.000519605	0.000625443	1.00005	0.999481	1.00063
CX3CR1 on monocyte || id:ebi-a-GCST90001995	Weighted median	15	3.68e-05	0.000145148	0.799731	-0.000247667	0.000321314	1.00004	0.999752	1.00032
CX3CR1 on monocyte || id:ebi-a-GCST90001995	Inverse variance weighted	15	1.11e-05	0.000126714	0.929918	-0.000237216	0.000259504	1.00001	0.999763	1.00026
CX3CR1 on monocyte || id:ebi-a-GCST90001995	Simple mode	15	-7.47e-05	0.000229809	0.749815	-0.000525167	0.000375684	0.999925	0.999475	1.00038
CX3CR1 on monocyte || id:ebi-a-GCST90001995	Weighted mode	15	1.87e-05	0.000142017	0.897149	-0.000259659	0.000297047	1.00002	0.99974	1.0003
CX3CR1 on CD14+ CD16+ monocyte || id:ebi-a-GCST90001996	MR Egger	18	-6.69e-05	0.00022109	0.766112	-0.000500233	0.000366441	0.999933	0.9995	1.00037
CX3CR1 on CD14+ CD16+ monocyte || id:ebi-a-GCST90001996	Weighted median	18	6.33e-05	0.000139875	0.650948	-0.000210869	0.00033744	1.00006	0.999789	1.00034
CX3CR1 on CD14+ CD16+ monocyte || id:ebi-a-GCST90001996	Inverse variance weighted	18	9.48e-05	9.98e-05	0.342261	-0.000100831	0.000290399	1.00009	0.999899	1.00029
CX3CR1 on CD14+ CD16+ monocyte || id:ebi-a-GCST90001996	Simple mode	18	0.000296088	0.000257426	0.26599	-0.000208466	0.000800642	1.0003	0.999792	1.0008
CX3CR1 on CD14+ CD16+ monocyte || id:ebi-a-GCST90001996	Weighted mode	18	8.33e-05	0.000148939	0.583468	-0.000208668	0.000375174	1.00008	0.999791	1.00038
CX3CR1 on CD14+ CD16- monocyte || id:ebi-a-GCST90001997	MR Egger	17	-8.66e-05	0.000206391	0.680729	-0.000491127	0.000317926	0.999913	0.999509	1.00032
CX3CR1 on CD14+ CD16- monocyte || id:ebi-a-GCST90001997	Weighted median	17	6.88e-05	0.000126641	0.58698	-0.000179423	0.00031701	1.00007	0.999821	1.00032
CX3CR1 on CD14+ CD16- monocyte || id:ebi-a-GCST90001997	Inverse variance weighted	17	6.55e-05	9.29e-05	0.480726	-0.000116619	0.00024768	1.00007	0.999883	1.00025
CX3CR1 on CD14+ CD16- monocyte || id:ebi-a-GCST90001997	Simple mode	17	0.00025954	0.000206659	0.227189	-0.000145512	0.000664592	1.00026	0.999854	1.00066
CX3CR1 on CD14+ CD16- monocyte || id:ebi-a-GCST90001997	Weighted mode	17	8.71e-05	0.000134196	0.525467	-0.000175914	0.000350133	1.00009	0.999824	1.00035
PDL-1 on CD14+ CD16+ monocyte || id:ebi-a-GCST90001998	MR Egger	19	0.000148921	0.000538315	0.785391	-0.000906178	0.00120402	1.00015	0.999094	1.0012
PDL-1 on CD14+ CD16+ monocyte || id:ebi-a-GCST90001998	Weighted median	19	-0.000108389	0.000199667	0.587235	-0.000499736	0.000282959	0.999892	0.9995	1.00028
PDL-1 on CD14+ CD16+ monocyte || id:ebi-a-GCST90001998	Inverse variance weighted	19	0.000192549	0.0001638	0.23979	-0.000128499	0.000513597	1.00019	0.999872	1.00051
PDL-1 on CD14+ CD16+ monocyte || id:ebi-a-GCST90001998	Simple mode	19	-0.000147073	0.000368831	0.694765	-0.000869982	0.000575836	0.999853	0.99913	1.00058
PDL-1 on CD14+ CD16+ monocyte || id:ebi-a-GCST90001998	Weighted mode	19	-0.00016579	0.000267829	0.543664	-0.000690734	0.000359155	0.999834	0.99931	1.00036
PDL-1 on CD14- CD16+ monocyte || id:ebi-a-GCST90001999	MR Egger	13	-0.000162718	0.000236668	0.505982	-0.000626587	0.000301151	0.999837	0.999374	1.0003
PDL-1 on CD14- CD16+ monocyte || id:ebi-a-GCST90001999	Weighted median	13	-7.25e-05	0.000171458	0.672413	-0.000408556	0.000263558	0.999928	0.999592	1.00026
PDL-1 on CD14- CD16+ monocyte || id:ebi-a-GCST90001999	Inverse variance weighted	13	-4.34e-05	0.000121182	0.719982	-0.000280959	0.000194076	0.999957	0.999719	1.00019
PDL-1 on CD14- CD16+ monocyte || id:ebi-a-GCST90001999	Simple mode	13	-0.000118896	0.000237416	0.625578	-0.000584231	0.00034644	0.999881	0.999416	1.00035
PDL-1 on CD14- CD16+ monocyte || id:ebi-a-GCST90001999	Weighted mode	13	-7.78e-05	0.000200397	0.704473	-0.000470626	0.00031493	0.999922	0.999529	1.00031
PDL-1 on CD14- CD16- || id:ebi-a-GCST90002000	MR Egger	14	0.000407777	0.000829494	0.631873	-0.00121803	0.00203359	1.00041	0.998783	1.00204
PDL-1 on CD14- CD16- || id:ebi-a-GCST90002000	Weighted median	14	5.11e-05	0.000232109	0.825679	-0.000403812	0.000506054	1.00005	0.999596	1.00051
PDL-1 on CD14- CD16- || id:ebi-a-GCST90002000	Inverse variance weighted	14	-5.74e-05	0.000248489	0.817473	-0.000544389	0.000429688	0.999943	0.999456	1.00043
PDL-1 on CD14- CD16- || id:ebi-a-GCST90002000	Simple mode	14	0.00016785	0.000333573	0.623249	-0.000485953	0.000821652	1.00017	0.999514	1.00082
PDL-1 on CD14- CD16- || id:ebi-a-GCST90002000	Weighted mode	14	0.000137408	0.000286509	0.639483	-0.000424149	0.000698965	1.00014	0.999576	1.0007
CD64 on CD14- CD16- || id:ebi-a-GCST90002001	MR Egger	9	0.000186255	0.000327898	0.587765	-0.000456425	0.000828935	1.00019	0.999544	1.00083
CD64 on CD14- CD16- || id:ebi-a-GCST90002001	Weighted median	9	-2.2e-05	0.000203094	0.913846	-0.000420037	0.000376092	0.999978	0.99958	1.00038
CD64 on CD14- CD16- || id:ebi-a-GCST90002001	Inverse variance weighted	9	-8.43e-05	0.000150193	0.574744	-0.000378649	0.000210109	0.999916	0.999621	1.00021
CD64 on CD14- CD16- || id:ebi-a-GCST90002001	Simple mode	9	-0.00012917	0.000292147	0.670097	-0.000701777	0.000443438	0.999871	0.999298	1.00044
CD64 on CD14- CD16- || id:ebi-a-GCST90002001	Weighted mode	9	-2.62e-05	0.000227041	0.910996	-0.000471194	0.000418806	0.999974	0.999529	1.00042
PDL-1 on monocyte || id:ebi-a-GCST90002002	MR Egger	11	-0.000256576	0.0002907	0.400403	-0.000826348	0.000313195	0.999743	0.999174	1.00031
PDL-1 on monocyte || id:ebi-a-GCST90002002	Weighted median	11	-0.000113744	0.000193996	0.55766	-0.000493976	0.000266488	0.999886	0.999506	1.00027
PDL-1 on monocyte || id:ebi-a-GCST90002002	Inverse variance weighted	11	-0.000108878	0.000146242	0.456571	-0.000395513	0.000177757	0.999891	0.999605	1.00018
PDL-1 on monocyte || id:ebi-a-GCST90002002	Simple mode	11	-0.000102232	0.00026566	0.708426	-0.000622925	0.000418461	0.999898	0.999377	1.00042
PDL-1 on monocyte || id:ebi-a-GCST90002002	Weighted mode	11	-0.000117381	0.000222014	0.608542	-0.000552528	0.000317767	0.999883	0.999448	1.00032
CCR2 on CD14- CD16- || id:ebi-a-GCST90002003	MR Egger	6	-0.00199717	0.00144924	0.240244	-0.00483768	0.000843332	0.998005	0.995174	1.00084
CCR2 on CD14- CD16- || id:ebi-a-GCST90002003	Weighted median	6	9.78e-05	0.000303849	0.747487	-0.000497718	0.000693369	1.0001	0.999502	1.00069
CCR2 on CD14- CD16- || id:ebi-a-GCST90002003	Inverse variance weighted	6	0.000257314	0.000344664	0.455325	-0.000418227	0.000932855	1.00026	0.999582	1.00093
CCR2 on CD14- CD16- || id:ebi-a-GCST90002003	Simple mode	6	-5.02e-05	0.000373775	0.8983	-0.000782848	0.000682349	0.99995	0.999217	1.00068
CCR2 on CD14- CD16- || id:ebi-a-GCST90002003	Weighted mode	6	-2.88e-05	0.000333305	0.934543	-0.000682057	0.000624498	0.999971	0.999318	1.00062
CCR2 on CD14+ CD16- monocyte || id:ebi-a-GCST90002004	MR Egger	17	0.000387669	0.000171029	0.0386286	5.25e-05	0.000722886	1.00039	1.00005	1.00072
CCR2 on CD14+ CD16- monocyte || id:ebi-a-GCST90002004	Weighted median	17	5.06e-05	0.000156637	0.746636	-0.000256402	0.000357613	1.00005	0.999744	1.00036
CCR2 on CD14+ CD16- monocyte || id:ebi-a-GCST90002004	Inverse variance weighted	17	0.000150207	0.000106239	0.157402	-5.8e-05	0.000358436	1.00015	0.999942	1.00036
CCR2 on CD14+ CD16- monocyte || id:ebi-a-GCST90002004	Simple mode	17	-0.000156112	0.000319449	0.631692	-0.000782232	0.000470009	0.999844	0.999218	1.00047
CCR2 on CD14+ CD16- monocyte || id:ebi-a-GCST90002004	Weighted mode	17	0.000439404	0.000203276	0.0461484	4.1e-05	0.000837825	1.00044	1.00004	1.00084
CD16 on CD14+ CD16+ monocyte || id:ebi-a-GCST90002005	MR Egger	10	-1.43e-05	0.000532391	0.979221	-0.00105779	0.00102918	0.999986	0.998943	1.00103
CD16 on CD14+ CD16+ monocyte || id:ebi-a-GCST90002005	Weighted median	10	0.000349036	0.000225247	0.121246	-9.24e-05	0.00079052	1.00035	0.999908	1.00079
CD16 on CD14+ CD16+ monocyte || id:ebi-a-GCST90002005	Inverse variance weighted	10	0.000442345	0.000168595	0.00869757	0.000111899	0.000772791	1.00044	1.00011	1.00077
CD16 on CD14+ CD16+ monocyte || id:ebi-a-GCST90002005	Simple mode	10	0.000282616	0.000311184	0.387447	-0.000327304	0.000892536	1.00028	0.999673	1.00089
CD16 on CD14+ CD16+ monocyte || id:ebi-a-GCST90002005	Weighted mode	10	0.000303204	0.000279397	0.30604	-0.000244414	0.000850822	1.0003	0.999756	1.00085
CD64 on monocyte || id:ebi-a-GCST90002006	MR Egger	15	8.75e-05	0.000172847	0.621314	-0.000251316	0.000426244	1.00009	0.999749	1.00043
CD64 on monocyte || id:ebi-a-GCST90002006	Weighted median	15	-6.63e-05	0.000130177	0.610797	-0.000321398	0.000188895	0.999934	0.999679	1.00019
CD64 on monocyte || id:ebi-a-GCST90002006	Inverse variance weighted	15	-5.06e-05	9.79e-05	0.604849	-0.000242491	0.000141197	0.999949	0.999758	1.00014
CD64 on monocyte || id:ebi-a-GCST90002006	Simple mode	15	-0.000209531	0.000241419	0.400075	-0.000682713	0.000263651	0.99979	0.999318	1.00026
CD64 on monocyte || id:ebi-a-GCST90002006	Weighted mode	15	-4.73e-05	0.000142851	0.745613	-0.000327258	0.000232716	0.999953	0.999673	1.00023
HLA DR on CD14+ CD16+ monocyte || id:ebi-a-GCST90002007	MR Egger	7	-2.77e-05	9.08e-05	0.772554	-0.00020573	0.000150302	0.999972	0.999794	1.00015
HLA DR on CD14+ CD16+ monocyte || id:ebi-a-GCST90002007	Weighted median	7	1.19e-05	7.6e-05	0.875422	-0.000137087	0.000160924	1.00001	0.999863	1.00016
HLA DR on CD14+ CD16+ monocyte || id:ebi-a-GCST90002007	Inverse variance weighted	7	3.85e-05	6.79e-05	0.570861	-9.46e-05	0.000171525	1.00004	0.999905	1.00017
HLA DR on CD14+ CD16+ monocyte || id:ebi-a-GCST90002007	Simple mode	7	0.000529001	0.000169527	0.0205732	0.000196728	0.000861275	1.00053	1.0002	1.00086
HLA DR on CD14+ CD16+ monocyte || id:ebi-a-GCST90002007	Weighted mode	7	7.47e-06	6.97e-05	0.918131	-0.000129196	0.000144144	1.00001	0.999871	1.00014
CCR2 on monocyte || id:ebi-a-GCST90002008	MR Egger	9	-0.000419206	0.000430252	0.362354	-0.0012625	0.000424088	0.999581	0.998738	1.00042
CCR2 on monocyte || id:ebi-a-GCST90002008	Weighted median	9	-0.000189306	0.0002383	0.426963	-0.000656374	0.000277763	0.999811	0.999344	1.00028
CCR2 on monocyte || id:ebi-a-GCST90002008	Inverse variance weighted	9	3.36e-05	0.000182504	0.85373	-0.000324062	0.000391355	1.00003	0.999676	1.00039
CCR2 on monocyte || id:ebi-a-GCST90002008	Simple mode	9	-0.000295925	0.00034252	0.41276	-0.000967264	0.000375414	0.999704	0.999033	1.00038
CCR2 on monocyte || id:ebi-a-GCST90002008	Weighted mode	9	-0.000338016	0.000371876	0.389939	-0.00106689	0.000390861	0.999662	0.998934	1.00039
HLA DR on CD14- CD16- || id:ebi-a-GCST90002009	MR Egger	11	-0.000168074	0.00023452	0.491753	-0.000627733	0.000291585	0.999832	0.999372	1.00029
HLA DR on CD14- CD16- || id:ebi-a-GCST90002009	Weighted median	11	-0.000186853	0.000155894	0.230687	-0.000492405	0.000118699	0.999813	0.999508	1.00012
HLA DR on CD14- CD16- || id:ebi-a-GCST90002009	Inverse variance weighted	11	-0.000186751	0.000121244	0.123488	-0.000424389	5.09e-05	0.999813	0.999576	1.00005
HLA DR on CD14- CD16- || id:ebi-a-GCST90002009	Simple mode	11	-0.000440587	0.000246104	0.103685	-0.000922952	4.18e-05	0.99956	0.999077	1.00004
HLA DR on CD14- CD16- || id:ebi-a-GCST90002009	Weighted mode	11	-0.000162937	0.000190218	0.411731	-0.000535764	0.000209889	0.999837	0.999464	1.00021
HLA DR on monocyte || id:ebi-a-GCST90002010	MR Egger	8	0.000222491	0.000122454	0.119126	-1.75e-05	0.000462501	1.00022	0.999982	1.00046
HLA DR on monocyte || id:ebi-a-GCST90002010	Weighted median	8	9.22e-05	9.89e-05	0.35116	-0.00010167	0.00028615	1.00009	0.999898	1.00029
HLA DR on monocyte || id:ebi-a-GCST90002010	Inverse variance weighted	8	3.19e-05	8.21e-05	0.697588	-0.00012902	0.000192828	1.00003	0.999871	1.00019
HLA DR on monocyte || id:ebi-a-GCST90002010	Simple mode	8	9.69e-05	0.000131138	0.483818	-0.00016009	0.00035397	1.0001	0.99984	1.00035
HLA DR on monocyte || id:ebi-a-GCST90002010	Weighted mode	8	1.83e-05	0.000100285	0.860549	-0.000178281	0.000214836	1.00002	0.999822	1.00021
CD64 on CD14+ CD16+ monocyte || id:ebi-a-GCST90002011	MR Egger	6	-0.00132668	0.000757512	0.154769	-0.00281141	0.000158041	0.998674	0.997193	1.00016
CD64 on CD14+ CD16+ monocyte || id:ebi-a-GCST90002011	Weighted median	6	-0.000568064	0.000293627	0.0530341	-0.00114357	7.45e-06	0.999432	0.998857	1.00001
CD64 on CD14+ CD16+ monocyte || id:ebi-a-GCST90002011	Inverse variance weighted	6	-0.000366308	0.000232604	0.1153	-0.000822212	8.96e-05	0.999634	0.999178	1.00009
CD64 on CD14+ CD16+ monocyte || id:ebi-a-GCST90002011	Simple mode	6	-0.000627773	0.000444381	0.216859	-0.00149876	0.000243215	0.999372	0.998502	1.00024
CD64 on CD14+ CD16+ monocyte || id:ebi-a-GCST90002011	Weighted mode	6	-0.000637565	0.000394811	0.167261	-0.00141139	0.000136264	0.999363	0.99859	1.00014
CX3CR1 on CD14- CD16+ monocyte || id:ebi-a-GCST90002012	MR Egger	14	9.82e-05	0.000177693	0.59063	-0.00025007	0.000446484	1.0001	0.99975	1.00045
CX3CR1 on CD14- CD16+ monocyte || id:ebi-a-GCST90002012	Weighted median	14	5.12e-05	0.000148242	0.729667	-0.000239327	0.000341783	1.00005	0.999761	1.00034
CX3CR1 on CD14- CD16+ monocyte || id:ebi-a-GCST90002012	Inverse variance weighted	14	4.03e-05	0.000108402	0.710131	-0.000172177	0.000252759	1.00004	0.999828	1.00025
CX3CR1 on CD14- CD16+ monocyte || id:ebi-a-GCST90002012	Simple mode	14	2.53e-05	0.00022411	0.911709	-0.000413917	0.000464593	1.00003	0.999586	1.00046
CX3CR1 on CD14- CD16+ monocyte || id:ebi-a-GCST90002012	Weighted mode	14	6.85e-05	0.000142095	0.637671	-0.000209986	0.000347027	1.00007	0.99979	1.00035
CCR2 on myeloid Dendritic Cell || id:ebi-a-GCST90002013	MR Egger	10	3.71e-05	0.000152487	0.813875	-0.000261771	0.00033598	1.00004	0.999738	1.00034
CCR2 on myeloid Dendritic Cell || id:ebi-a-GCST90002013	Weighted median	10	1.32e-05	0.000135345	0.922505	-0.000252109	0.000278441	1.00001	0.999748	1.00028
CCR2 on myeloid Dendritic Cell || id:ebi-a-GCST90002013	Inverse variance weighted	10	-1.84e-05	0.000103359	0.858614	-0.000220996	0.000184172	0.999982	0.999779	1.00018
CCR2 on myeloid Dendritic Cell || id:ebi-a-GCST90002013	Simple mode	10	-8.28e-05	0.00023174	0.729087	-0.000537016	0.000371405	0.999917	0.999463	1.00037
CCR2 on myeloid Dendritic Cell || id:ebi-a-GCST90002013	Weighted mode	10	2.36e-05	0.000129101	0.859029	-0.000229443	0.000276634	1.00002	0.999771	1.00028
CCR2 on CD62L+ myeloid Dendritic Cell || id:ebi-a-GCST90002014	MR Egger	10	-6.54e-06	0.000216375	0.976638	-0.000430632	0.000417557	0.999993	0.999569	1.00042
CCR2 on CD62L+ myeloid Dendritic Cell || id:ebi-a-GCST90002014	Weighted median	10	0.000128673	0.000147268	0.382263	-0.000159973	0.000417319	1.00013	0.99984	1.00042
CCR2 on CD62L+ myeloid Dendritic Cell || id:ebi-a-GCST90002014	Inverse variance weighted	10	0.000179754	0.000114371	0.116027	-4.44e-05	0.000403922	1.00018	0.999956	1.0004
CCR2 on CD62L+ myeloid Dendritic Cell || id:ebi-a-GCST90002014	Simple mode	10	0.000305134	0.000239741	0.234996	-0.000164759	0.000775027	1.00031	0.999835	1.00078
CCR2 on CD62L+ myeloid Dendritic Cell || id:ebi-a-GCST90002014	Weighted mode	10	0.000100691	0.000183593	0.596725	-0.000259151	0.000460534	1.0001	0.999741	1.00046
CCR2 on plasmacytoid Dendritic Cell || id:ebi-a-GCST90002015	MR Egger	10	0.000250409	0.00028224	0.400845	-0.000302781	0.000803599	1.00025	0.999697	1.0008
CCR2 on plasmacytoid Dendritic Cell || id:ebi-a-GCST90002015	Weighted median	10	0.000123694	0.000144391	0.391631	-0.000159312	0.000406701	1.00012	0.999841	1.00041
CCR2 on plasmacytoid Dendritic Cell || id:ebi-a-GCST90002015	Inverse variance weighted	10	6.95e-06	0.000132665	0.958214	-0.000253073	0.000266975	1.00001	0.999747	1.00027
CCR2 on plasmacytoid Dendritic Cell || id:ebi-a-GCST90002015	Simple mode	10	-0.000168918	0.00030763	0.596298	-0.000771874	0.000434037	0.999831	0.999228	1.00043
CCR2 on plasmacytoid Dendritic Cell || id:ebi-a-GCST90002015	Weighted mode	10	0.000112229	0.000165436	0.514592	-0.000212026	0.000436483	1.00011	0.999788	1.00044
CCR2 on CD62L+ plasmacytoid Dendritic Cell || id:ebi-a-GCST90002016	MR Egger	10	0.000250176	0.00028279	0.402139	-0.000304092	0.000804443	1.00025	0.999696	1.0008
CCR2 on CD62L+ plasmacytoid Dendritic Cell || id:ebi-a-GCST90002016	Weighted median	10	0.000124208	0.000160464	0.438898	-0.000190301	0.000438717	1.00012	0.99981	1.00044
CCR2 on CD62L+ plasmacytoid Dendritic Cell || id:ebi-a-GCST90002016	Inverse variance weighted	10	6.95e-06	0.000133115	0.958383	-0.000253959	0.000267851	1.00001	0.999746	1.00027
CCR2 on CD62L+ plasmacytoid Dendritic Cell || id:ebi-a-GCST90002016	Simple mode	10	-0.000169876	0.000322755	0.611381	-0.000802476	0.000462723	0.99983	0.999198	1.00046
CCR2 on CD62L+ plasmacytoid Dendritic Cell || id:ebi-a-GCST90002016	Weighted mode	10	0.000111748	0.000166498	0.518965	-0.000214587	0.000438083	1.00011	0.999785	1.00044
CCR2 on monocyte || id:ebi-a-GCST90002017	MR Egger	10	-0.000117136	0.000331746	0.733146	-0.000767358	0.000533087	0.999883	0.999233	1.00053
CCR2 on monocyte || id:ebi-a-GCST90002017	Weighted median	10	6.33e-05	0.000162587	0.696904	-0.000255343	0.000382	1.00006	0.999745	1.00038
CCR2 on monocyte || id:ebi-a-GCST90002017	Inverse variance weighted	10	5.13e-05	0.000120765	0.670805	-0.000185369	0.00028803	1.00005	0.999815	1.00029
CCR2 on monocyte || id:ebi-a-GCST90002017	Simple mode	10	8.28e-05	0.000291102	0.782442	-0.000487733	0.000653388	1.00008	0.999512	1.00065
CCR2 on monocyte || id:ebi-a-GCST90002017	Weighted mode	10	0.000138952	0.00021143	0.5275	-0.000275451	0.000553355	1.00014	0.999725	1.00055
CCR2 on granulocyte || id:ebi-a-GCST90002018	MR Egger	12	0.000396374	0.00051618	0.460295	-0.000615338	0.00140809	1.0004	0.999385	1.00141
CCR2 on granulocyte || id:ebi-a-GCST90002018	Weighted median	12	0.000328358	0.000209051	0.116251	-8.14e-05	0.000738099	1.00033	0.999919	1.00074
CCR2 on granulocyte || id:ebi-a-GCST90002018	Inverse variance weighted	12	0.000205725	0.000156842	0.189632	-0.000101686	0.000513136	1.00021	0.999898	1.00051
CCR2 on granulocyte || id:ebi-a-GCST90002018	Simple mode	12	0.000393609	0.000341036	0.272896	-0.000274823	0.00106204	1.00039	0.999725	1.00106
CCR2 on granulocyte || id:ebi-a-GCST90002018	Weighted mode	12	0.000377614	0.000344024	0.295808	-0.000296673	0.0010519	1.00038	0.999703	1.00105
CD14 on Monocytic Myeloid-Derived Suppressor Cells || id:ebi-a-GCST90002019	MR Egger	17	-3.58e-05	0.000220676	0.873382	-0.000468299	0.000396751	0.999964	0.999532	1.0004
CD14 on Monocytic Myeloid-Derived Suppressor Cells || id:ebi-a-GCST90002019	Weighted median	17	-1.81e-05	0.000119791	0.879784	-0.000252907	0.000216672	0.999982	0.999747	1.00022
CD14 on Monocytic Myeloid-Derived Suppressor Cells || id:ebi-a-GCST90002019	Inverse variance weighted	17	-1.25e-05	8.66e-05	0.885201	-0.000182313	0.000157296	0.999987	0.999818	1.00016
CD14 on Monocytic Myeloid-Derived Suppressor Cells || id:ebi-a-GCST90002019	Simple mode	17	-0.00021771	0.00020841	0.311724	-0.000626193	0.000190774	0.999782	0.999374	1.00019
CD14 on Monocytic Myeloid-Derived Suppressor Cells || id:ebi-a-GCST90002019	Weighted mode	17	-0.00011068	0.000180845	0.549126	-0.000465137	0.000243776	0.999889	0.999535	1.00024
CD14 on CD33+ HLA DR+ CD14dim || id:ebi-a-GCST90002020	MR Egger	14	-0.000331848	0.000202545	0.127274	-0.000728836	6.51e-05	0.999668	0.999271	1.00007
CD14 on CD33+ HLA DR+ CD14dim || id:ebi-a-GCST90002020	Weighted median	14	6.21e-05	0.000136921	0.649913	-0.000206219	0.000330511	1.00006	0.999794	1.00033
CD14 on CD33+ HLA DR+ CD14dim || id:ebi-a-GCST90002020	Inverse variance weighted	14	7.26e-05	0.000101832	0.475898	-0.000126993	0.000272188	1.00007	0.999873	1.00027
CD14 on CD33+ HLA DR+ CD14dim || id:ebi-a-GCST90002020	Simple mode	14	6.94e-05	0.000210618	0.746903	-0.000343378	0.000482246	1.00007	0.999657	1.00048
CD14 on CD33+ HLA DR+ CD14dim || id:ebi-a-GCST90002020	Weighted mode	14	4.98e-05	0.000202467	0.809731	-0.000347083	0.000446586	1.00005	0.999653	1.00045
CD14 on CD33dim HLA DR+ CD11b+ || id:ebi-a-GCST90002021	MR Egger	11	0.000198572	0.000223437	0.397287	-0.000239365	0.000636509	1.0002	0.999761	1.00064
CD14 on CD33dim HLA DR+ CD11b+ || id:ebi-a-GCST90002021	Weighted median	11	6.48e-05	0.000129082	0.615879	-0.000188241	0.000317762	1.00006	0.999812	1.00032
CD14 on CD33dim HLA DR+ CD11b+ || id:ebi-a-GCST90002021	Inverse variance weighted	11	7.97e-05	9.92e-05	0.421519	-0.000114661	0.000274084	1.00008	0.999885	1.00027
CD14 on CD33dim HLA DR+ CD11b+ || id:ebi-a-GCST90002021	Simple mode	11	-0.000118797	0.000198018	0.561901	-0.000506912	0.000269318	0.999881	0.999493	1.00027
CD14 on CD33dim HLA DR+ CD11b+ || id:ebi-a-GCST90002021	Weighted mode	11	3.98e-05	0.000139631	0.781463	-0.000233883	0.000313472	1.00004	0.999766	1.00031
CD4 on CD4+ T cell || id:ebi-a-GCST90002022	MR Egger	17	-0.000254307	0.00032673	0.448473	-0.000894697	0.000386083	0.999746	0.999106	1.00039
CD4 on CD4+ T cell || id:ebi-a-GCST90002022	Weighted median	17	-2.29e-05	0.000148487	0.877278	-0.000313965	0.000268106	0.999977	0.999686	1.00027
CD4 on CD4+ T cell || id:ebi-a-GCST90002022	Inverse variance weighted	17	2.94e-05	0.000108647	0.78665	-0.000183541	0.000242354	1.00003	0.999816	1.00024
CD4 on CD4+ T cell || id:ebi-a-GCST90002022	Simple mode	17	-6.01e-05	0.000222814	0.790753	-0.000496834	0.000376598	0.99994	0.999503	1.00038
CD4 on CD4+ T cell || id:ebi-a-GCST90002022	Weighted mode	17	-7.37e-05	0.000210792	0.731076	-0.00048688	0.000339425	0.999926	0.999513	1.00034
CD4 on Central Memory CD4+ T cell || id:ebi-a-GCST90002023	MR Egger	10	-0.000462882	0.000449617	0.333361	-0.00134413	0.000418368	0.999537	0.998657	1.00042
CD4 on Central Memory CD4+ T cell || id:ebi-a-GCST90002023	Weighted median	10	-6.29e-06	0.000177497	0.971747	-0.000354181	0.000341608	0.999994	0.999646	1.00034
CD4 on Central Memory CD4+ T cell || id:ebi-a-GCST90002023	Inverse variance weighted	10	0.000128443	0.00013364	0.336495	-0.000133491	0.000390377	1.00013	0.999867	1.00039
CD4 on Central Memory CD4+ T cell || id:ebi-a-GCST90002023	Simple mode	10	0.000140541	0.000279782	0.627501	-0.000407833	0.000688914	1.00014	0.999592	1.00069
CD4 on Central Memory CD4+ T cell || id:ebi-a-GCST90002023	Weighted mode	10	-7.79e-05	0.000212609	0.722396	-0.000494654	0.000338774	0.999922	0.999505	1.00034
CD4 on naive CD4+ T cell || id:ebi-a-GCST90002024	MR Egger	15	6.98e-05	0.000326246	0.833812	-0.000569601	0.000709281	1.00007	0.999431	1.00071
CD4 on naive CD4+ T cell || id:ebi-a-GCST90002024	Weighted median	15	-6.06e-05	0.000155463	0.696605	-0.000365323	0.000244091	0.999939	0.999635	1.00024
CD4 on naive CD4+ T cell || id:ebi-a-GCST90002024	Inverse variance weighted	15	-0.000134571	0.000115293	0.243127	-0.000360546	9.14e-05	0.999865	0.99964	1.00009
CD4 on naive CD4+ T cell || id:ebi-a-GCST90002024	Simple mode	15	-7.7e-05	0.000297322	0.79947	-0.000659732	0.000505771	0.999923	0.99934	1.00051
CD4 on naive CD4+ T cell || id:ebi-a-GCST90002024	Weighted mode	15	5.07e-05	0.000271788	0.854583	-0.000481965	0.000583445	1.00005	0.999518	1.00058
CD4 on Effector Memory CD4+ T cell || id:ebi-a-GCST90002025	MR Egger	16	-6.63e-05	0.000102459	0.527844	-0.000267151	0.000134487	0.999934	0.999733	1.00013
CD4 on Effector Memory CD4+ T cell || id:ebi-a-GCST90002025	Weighted median	16	-9.46e-05	7.63e-05	0.214691	-0.000244108	5.49e-05	0.999905	0.999756	1.00005
CD4 on Effector Memory CD4+ T cell || id:ebi-a-GCST90002025	Inverse variance weighted	16	-0.000130581	7.95e-05	0.100653	-0.00028648	2.53e-05	0.999869	0.999714	1.00003
CD4 on Effector Memory CD4+ T cell || id:ebi-a-GCST90002025	Simple mode	16	-0.000313941	0.00022215	0.178013	-0.000749355	0.000121472	0.999686	0.999251	1.00012
CD4 on Effector Memory CD4+ T cell || id:ebi-a-GCST90002025	Weighted mode	16	-0.0001	7.09e-05	0.178719	-0.000238884	3.89e-05	0.9999	0.999761	1.00004
CD4 on Terminally Differentiated CD4+ T cell || id:ebi-a-GCST90002026	MR Egger	21	-0.000503939	0.000193274	0.0173104	-0.000882756	-0.000125122	0.999496	0.999118	0.999875
CD4 on Terminally Differentiated CD4+ T cell || id:ebi-a-GCST90002026	Weighted median	21	-0.000135607	0.000146205	0.353661	-0.00042217	0.000150955	0.999864	0.999578	1.00015
CD4 on Terminally Differentiated CD4+ T cell || id:ebi-a-GCST90002026	Inverse variance weighted	21	-8.99e-05	0.000106863	0.400126	-0.000299365	0.000119537	0.99991	0.999701	1.00012
CD4 on Terminally Differentiated CD4+ T cell || id:ebi-a-GCST90002026	Simple mode	21	-0.000178455	0.000302511	0.561857	-0.000771376	0.000414467	0.999822	0.999229	1.00041
CD4 on Terminally Differentiated CD4+ T cell || id:ebi-a-GCST90002026	Weighted mode	21	-0.000203393	0.000183106	0.279832	-0.000562281	0.000155494	0.999797	0.999438	1.00016
CD4 on CD45RA+ CD4+ T cell || id:ebi-a-GCST90002027	MR Egger	17	-0.000277379	0.000265534	0.312747	-0.000797826	0.000243068	0.999723	0.999202	1.00024
CD4 on CD45RA+ CD4+ T cell || id:ebi-a-GCST90002027	Weighted median	17	-7.42e-06	0.000146965	0.959746	-0.000295468	0.000280633	0.999993	0.999705	1.00028
CD4 on CD45RA+ CD4+ T cell || id:ebi-a-GCST90002027	Inverse variance weighted	17	4.42e-05	0.000104606	0.672452	-0.000160802	0.000249254	1.00004	0.999839	1.00025
CD4 on CD45RA+ CD4+ T cell || id:ebi-a-GCST90002027	Simple mode	17	0.0001204	0.000248256	0.634262	-0.000366182	0.000606982	1.00012	0.999634	1.00061
CD4 on CD45RA+ CD4+ T cell || id:ebi-a-GCST90002027	Weighted mode	17	-6.85e-05	0.000191139	0.724804	-0.000443117	0.000306148	0.999932	0.999557	1.00031
CD19 on B cell || id:ebi-a-GCST90002028	MR Egger	13	-0.000286747	0.000418866	0.507777	-0.00110772	0.00053423	0.999713	0.998893	1.00053
CD19 on B cell || id:ebi-a-GCST90002028	Weighted median	13	-0.000135089	0.000217173	0.533919	-0.000560749	0.00029057	0.999865	0.999439	1.00029
CD19 on B cell || id:ebi-a-GCST90002028	Inverse variance weighted	13	-1.11e-05	0.000184557	0.952106	-0.000372817	0.000350647	0.999989	0.999627	1.00035
CD19 on B cell || id:ebi-a-GCST90002028	Simple mode	13	6.86e-06	0.000322611	0.983372	-0.000625453	0.000639183	1.00001	0.999375	1.00064
CD19 on B cell || id:ebi-a-GCST90002028	Weighted mode	13	-0.000203605	0.000222599	0.378376	-0.000639899	0.000232689	0.999796	0.99936	1.00023
CD39 on CD39+ CD8+ T cell || id:ebi-a-GCST90002029	MR Egger	15	0.000151501	0.000250344	0.555482	-0.000339173	0.000642176	1.00015	0.999661	1.00064
CD39 on CD39+ CD8+ T cell || id:ebi-a-GCST90002029	Weighted median	15	-5.7e-05	0.000163778	0.727895	-0.000377989	0.000264023	0.999943	0.999622	1.00026
CD39 on CD39+ CD8+ T cell || id:ebi-a-GCST90002029	Inverse variance weighted	15	3.38e-05	0.000128191	0.791938	-0.000217438	0.000285071	1.00003	0.999783	1.00029
CD39 on CD39+ CD8+ T cell || id:ebi-a-GCST90002029	Simple mode	15	-0.000171398	0.00028251	0.553764	-0.000725118	0.000382322	0.999829	0.999275	1.00038
CD39 on CD39+ CD8+ T cell || id:ebi-a-GCST90002029	Weighted mode	15	3.73e-05	0.000187746	0.845227	-0.000330647	0.000405319	1.00004	0.999669	1.00041
CD39 on CD39+ activated CD4 regulatory T cell || id:ebi-a-GCST90002030	MR Egger	11	-0.000100981	0.000116639	0.409107	-0.000329594	0.000127631	0.999899	0.99967	1.00013
CD39 on CD39+ activated CD4 regulatory T cell || id:ebi-a-GCST90002030	Weighted median	11	-2.98e-05	7.4e-05	0.686893	-0.000174889	0.000115227	0.99997	0.999825	1.00012
CD39 on CD39+ activated CD4 regulatory T cell || id:ebi-a-GCST90002030	Inverse variance weighted	11	-8.23e-06	7.62e-05	0.913952	-0.000157494	0.000141036	0.999992	0.999843	1.00014
CD39 on CD39+ activated CD4 regulatory T cell || id:ebi-a-GCST90002030	Simple mode	11	8.62e-05	0.000140409	0.552814	-0.000188966	0.000361438	1.00009	0.999811	1.00036
CD39 on CD39+ activated CD4 regulatory T cell || id:ebi-a-GCST90002030	Weighted mode	11	-2.91e-05	7.26e-05	0.697241	-0.000171311	0.000113184	0.999971	0.999829	1.00011
CD39 on CD39+ secreting CD4 regulatory T cell || id:ebi-a-GCST90002031	MR Egger	11	-0.000688027	0.000451342	0.161746	-0.00157266	0.000196604	0.999312	0.998429	1.0002
CD39 on CD39+ secreting CD4 regulatory T cell || id:ebi-a-GCST90002031	Weighted median	11	-0.000235979	0.000173619	0.17409	-0.000576273	0.000104314	0.999764	0.999424	1.0001
CD39 on CD39+ secreting CD4 regulatory T cell || id:ebi-a-GCST90002031	Inverse variance weighted	11	-0.000137354	0.000133417	0.30324	-0.000398851	0.000124143	0.999863	0.999601	1.00012
CD39 on CD39+ secreting CD4 regulatory T cell || id:ebi-a-GCST90002031	Simple mode	11	-0.000235173	0.00026651	0.398267	-0.000757532	0.000287187	0.999765	0.999243	1.00029
CD39 on CD39+ secreting CD4 regulatory T cell || id:ebi-a-GCST90002031	Weighted mode	11	-0.000302026	0.000206166	0.173651	-0.000706112	0.00010206	0.999698	0.999294	1.0001
CD39 on CD39+ CD4+ T cell || id:ebi-a-GCST90002032	MR Egger	12	-0.000549341	0.000573189	0.360462	-0.00167279	0.00057411	0.999451	0.998329	1.00057
CD39 on CD39+ CD4+ T cell || id:ebi-a-GCST90002032	Weighted median	12	3.97e-05	0.000184754	0.829769	-0.000322396	0.00040184	1.00004	0.999678	1.0004
CD39 on CD39+ CD4+ T cell || id:ebi-a-GCST90002032	Inverse variance weighted	12	5.58e-05	0.000158303	0.724345	-0.000254448	0.000366101	1.00006	0.999746	1.00037
CD39 on CD39+ CD4+ T cell || id:ebi-a-GCST90002032	Simple mode	12	0.00020537	0.000287087	0.489293	-0.00035732	0.00076806	1.00021	0.999643	1.00077
CD39 on CD39+ CD4+ T cell || id:ebi-a-GCST90002032	Weighted mode	12	0.000158216	0.000243132	0.528572	-0.000318323	0.000634755	1.00016	0.999682	1.00063
CD39 on granulocyte || id:ebi-a-GCST90002033	MR Egger	15	-0.000582397	0.000527167	0.289289	-0.00161564	0.00045085	0.999418	0.998386	1.00045
CD39 on granulocyte || id:ebi-a-GCST90002033	Weighted median	15	0.000109501	0.000192564	0.569595	-0.000267925	0.000486927	1.00011	0.999732	1.00049
CD39 on granulocyte || id:ebi-a-GCST90002033	Inverse variance weighted	15	-0.000123388	0.000137915	0.370965	-0.000393702	0.000146925	0.999877	0.999606	1.00015
CD39 on granulocyte || id:ebi-a-GCST90002033	Simple mode	15	0.00027146	0.000327513	0.421096	-0.000370466	0.000913386	1.00027	0.99963	1.00091
CD39 on granulocyte || id:ebi-a-GCST90002033	Weighted mode	15	0.000248584	0.000331032	0.465126	-0.000400239	0.000897408	1.00025	0.9996	1.0009
CD39 on monocyte || id:ebi-a-GCST90002034	MR Egger	12	0.000217158	9.53e-05	0.0459337	3.03e-05	0.000403994	1.00022	1.00003	1.0004
CD39 on monocyte || id:ebi-a-GCST90002034	Weighted median	12	-3.17e-05	0.00014657	0.828897	-0.000318954	0.000255602	0.999968	0.999681	1.00026
CD39 on monocyte || id:ebi-a-GCST90002034	Inverse variance weighted	12	6.54e-05	8.98e-05	0.466685	-0.000110677	0.000241444	1.00007	0.999889	1.00024
CD39 on monocyte || id:ebi-a-GCST90002034	Simple mode	12	-0.000113614	0.000264636	0.675979	-0.000632301	0.000405073	0.999886	0.999368	1.00041
CD39 on monocyte || id:ebi-a-GCST90002034	Weighted mode	12	-0.000175595	0.000149633	0.265375	-0.000468875	0.000117685	0.999824	0.999531	1.00012
CD80 on myeloid Dendritic Cell || id:ebi-a-GCST90002035	MR Egger	15	-0.000162946	0.000448882	0.722436	-0.00104276	0.000716863	0.999837	0.998958	1.00072
CD80 on myeloid Dendritic Cell || id:ebi-a-GCST90002035	Weighted median	15	-4.16e-05	0.000177223	0.814281	-0.000388988	0.000305726	0.999958	0.999611	1.00031
CD80 on myeloid Dendritic Cell || id:ebi-a-GCST90002035	Inverse variance weighted	15	6.69e-06	0.000133538	0.960033	-0.000255043	0.000268427	1.00001	0.999745	1.00027
CD80 on myeloid Dendritic Cell || id:ebi-a-GCST90002035	Simple mode	15	-0.000125629	0.000324196	0.704207	-0.000761052	0.000509795	0.999874	0.999239	1.00051
CD80 on myeloid Dendritic Cell || id:ebi-a-GCST90002035	Weighted mode	15	-9.96e-05	0.00027931	0.726827	-0.000647004	0.00044789	0.9999	0.999353	1.00045
CD80 on CD62L+ myeloid Dendritic Cell || id:ebi-a-GCST90002036	MR Egger	10	3.88e-05	0.000336459	0.911078	-0.000620679	0.000698241	1.00004	0.99938	1.0007
CD80 on CD62L+ myeloid Dendritic Cell || id:ebi-a-GCST90002036	Weighted median	10	0.000114466	0.000212391	0.589928	-0.00030182	0.000530753	1.00011	0.999698	1.00053
CD80 on CD62L+ myeloid Dendritic Cell || id:ebi-a-GCST90002036	Inverse variance weighted	10	0.000121683	0.000155032	0.432517	-0.000182179	0.000425545	1.00012	0.999818	1.00043
CD80 on CD62L+ myeloid Dendritic Cell || id:ebi-a-GCST90002036	Simple mode	10	9.77e-05	0.000357674	0.790965	-0.000603373	0.00079871	1.0001	0.999397	1.0008
CD80 on CD62L+ myeloid Dendritic Cell || id:ebi-a-GCST90002036	Weighted mode	10	-3.94e-05	0.000345498	0.911818	-0.000716528	0.000637824	0.999961	0.999284	1.00064
CD80 on plasmacytoid Dendritic Cell || id:ebi-a-GCST90002037	MR Egger	13	0.000231455	0.00021707	0.309146	-0.000194002	0.000656913	1.00023	0.999806	1.00066
CD80 on plasmacytoid Dendritic Cell || id:ebi-a-GCST90002037	Weighted median	13	-3.03e-05	0.000163383	0.852789	-0.000350549	0.000289914	0.99997	0.99965	1.00029
CD80 on plasmacytoid Dendritic Cell || id:ebi-a-GCST90002037	Inverse variance weighted	13	-2.31e-05	0.000112459	0.836934	-0.000243566	0.000197274	0.999977	0.999756	1.0002
CD80 on plasmacytoid Dendritic Cell || id:ebi-a-GCST90002037	Simple mode	13	-7.53e-05	0.000273755	0.787969	-0.000611852	0.000461269	0.999925	0.999388	1.00046
CD80 on plasmacytoid Dendritic Cell || id:ebi-a-GCST90002037	Weighted mode	13	1.6e-06	0.000167282	0.992528	-0.000326273	0.000329472	1	0.999674	1.00033
CD80 on CD62L+ plasmacytoid Dendritic Cell || id:ebi-a-GCST90002038	MR Egger	13	0.000227805	0.000217301	0.316972	-0.000198106	0.000653715	1.00023	0.999802	1.00065
CD80 on CD62L+ plasmacytoid Dendritic Cell || id:ebi-a-GCST90002038	Weighted median	13	-3.18e-05	0.000167925	0.849664	-0.000360963	0.000297304	0.999968	0.999639	1.0003
CD80 on CD62L+ plasmacytoid Dendritic Cell || id:ebi-a-GCST90002038	Inverse variance weighted	13	-2.41e-05	0.000112683	0.830554	-0.000244971	0.000196745	0.999976	0.999755	1.0002
CD80 on CD62L+ plasmacytoid Dendritic Cell || id:ebi-a-GCST90002038	Simple mode	13	-7.35e-05	0.000280112	0.797476	-0.000622517	0.000475523	0.999927	0.999378	1.00048
CD80 on CD62L+ plasmacytoid Dendritic Cell || id:ebi-a-GCST90002038	Weighted mode	13	-3.02e-06	0.000182106	0.987025	-0.000359952	0.000353904	0.999997	0.99964	1.00035
CD80 on monocyte || id:ebi-a-GCST90002039	MR Egger	10	-0.000335909	0.00031884	0.322873	-0.000960834	0.000289017	0.999664	0.99904	1.00029
CD80 on monocyte || id:ebi-a-GCST90002039	Weighted median	10	-0.000223539	0.000193835	0.248809	-0.000603455	0.000156377	0.999776	0.999397	1.00016
CD80 on monocyte || id:ebi-a-GCST90002039	Inverse variance weighted	10	-0.00015977	0.000157485	0.310341	-0.00046844	0.000148901	0.99984	0.999532	1.00015
CD80 on monocyte || id:ebi-a-GCST90002039	Simple mode	10	-0.000269663	0.000270959	0.345633	-0.000800744	0.000261417	0.99973	0.9992	1.00026
CD80 on monocyte || id:ebi-a-GCST90002039	Weighted mode	10	-0.000243783	0.000221802	0.300255	-0.000678515	0.000190949	0.999756	0.999322	1.00019
CD80 on granulocyte || id:ebi-a-GCST90002040	MR Egger	21	-0.000729167	0.000384423	0.0731642	-0.00148263	2.43e-05	0.999271	0.998518	1.00002
CD80 on granulocyte || id:ebi-a-GCST90002040	Weighted median	21	-0.000335884	0.000156288	0.0316242	-0.000642209	-2.96e-05	0.999664	0.999358	0.99997
CD80 on granulocyte || id:ebi-a-GCST90002040	Inverse variance weighted	21	-0.000136375	0.000108722	0.209717	-0.00034947	7.67e-05	0.999864	0.999651	1.00008
CD80 on granulocyte || id:ebi-a-GCST90002040	Simple mode	21	-0.000425608	0.000287341	0.154138	-0.000988795	0.00013758	0.999574	0.999012	1.00014
CD80 on granulocyte || id:ebi-a-GCST90002040	Weighted mode	21	-0.000442469	0.000301478	0.157746	-0.00103337	0.000148428	0.999558	0.998967	1.00015
CD45 on lymphocyte || id:ebi-a-GCST90002041	MR Egger	10	-0.0003568	0.000364827	0.356719	-0.00107186	0.00035826	0.999643	0.998929	1.00036
CD45 on lymphocyte || id:ebi-a-GCST90002041	Weighted median	10	-0.000197183	0.000174127	0.257464	-0.000538472	0.000144107	0.999803	0.999462	1.00014
CD45 on lymphocyte || id:ebi-a-GCST90002041	Inverse variance weighted	10	-5.44e-05	0.000128126	0.670872	-0.000305574	0.000196679	0.999946	0.999694	1.0002
CD45 on lymphocyte || id:ebi-a-GCST90002041	Simple mode	10	-0.000245753	0.000320024	0.462206	-0.000872999	0.000381494	0.999754	0.999127	1.00038
CD45 on lymphocyte || id:ebi-a-GCST90002041	Weighted mode	10	-0.00030787	0.000247002	0.244073	-0.000791994	0.000176255	0.999692	0.999208	1.00018
CD45 on CD33+ HLA DR+ CD14- || id:ebi-a-GCST90002042	MR Egger	14	-0.000283075	0.000438902	0.531089	-0.00114332	0.000577172	0.999717	0.998857	1.00058
CD45 on CD33+ HLA DR+ CD14- || id:ebi-a-GCST90002042	Weighted median	14	-4.2e-05	0.000151468	0.781482	-0.000338893	0.000254862	0.999958	0.999661	1.00025
CD45 on CD33+ HLA DR+ CD14- || id:ebi-a-GCST90002042	Inverse variance weighted	14	-2.98e-05	0.000107787	0.782194	-0.000241062	0.000181464	0.99997	0.999759	1.00018
CD45 on CD33+ HLA DR+ CD14- || id:ebi-a-GCST90002042	Simple mode	14	0.000203645	0.000304293	0.515053	-0.000392769	0.000800059	1.0002	0.999607	1.0008
CD45 on CD33+ HLA DR+ CD14- || id:ebi-a-GCST90002042	Weighted mode	14	0.00026707	0.000315365	0.412391	-0.000351044	0.000885185	1.00027	0.999649	1.00089
[truncated: 382 more rows]
