# Supplementary material for: Relationships between immune cells, blood metabolites, and intrahepatic cholangiocarcinoma: a Mendelian randomization study with experimental validation
Source: Front Cell Dev Biol. 2026 May 22;14:1836249. doi: 10.3389/fcell.2026.1836249 (PMC13236900; doi:10.3389/fcell.2026.1836249)
Supplement: Supplementary file 3 [file Table6.xlsx]

## Sheet: Sheet1
Supplementary Table 6: MR-PRESSO analysis for the association between immune cell and ICC
immune cell	MR-PRESSO global test
Activated CD4 regulatory T cell %CD4 regulatory T cell	0.33
CD16 on CD14- CD16+ monocyte	0.43
CD16 on CD14+ CD16+ monocyte	0.493
