# Supplementary material for: Relationships between immune cells, blood metabolites, and intrahepatic cholangiocarcinoma: a Mendelian randomization study with experimental validation
Source: Front Cell Dev Biol. 2026 May 22;14:1836249. doi: 10.3389/fcell.2026.1836249 (PMC13236900; doi:10.3389/fcell.2026.1836249)
Supplement: Supplementary file 4 [file Table4.xlsx]

## Sheet: Sheet1
Supplementary Table 4: Effect estimates of the associations of ICC in the MR analyses
Immune cell		method		nsnp	b	se	pval	or	or_lci95	or_uci95	Q	Q_df	Q_pval	egger_intercept	se	pval
Activated CD4 regulatory T cell %CD4 regulatory T cell		Inverse variance weighted		15	0.000492546	0.000153346	0.00131815	1.00049	1.00019	1.00079	8.60288	14	0.855618
		MR Egger		15	-2.58e-05	0.000515823	0.960824	0.999974	0.998964	1.00099				8.51e-05	8.09e-05	0.311726
		Weighted median		15	0.000384181	0.000196536	0.0506111	1.00038	0.999999	1.00077
CD45RA- CD28- CD8+ T cell Absolute Count		Inverse variance weighted		27	7.79e-07	3.01e-07	0.00971367	1	1	1	28.9038	26	0.315474
		MR Egger		27	8.53e-07	4.01e-07	0.0435899	1	1	1				-9.25e-06	3.22e-05	0.776345
		Weighted median		27	7.75e-07	3.89e-07	0.0464424	1	1	1
CD16 on CD14- CD16+ monocyte		Inverse variance weighted		9	0.00033848	0.00010987	0.00206499	1.00034	1.00012	1.00055	10.684	8	0.220257
		MR Egger		9	0.000124852	0.000137925	0.395438	1.00012	0.999855	1.0004				0.000103044	4.82e-05	0.0698467
		Weighted median		9	0.000252456	9.91e-05	0.0108347	1.00025	1.00006	1.00045
CD16 on CD14+ CD16+ monocyte		Inverse variance weighted		10	0.000442345	0.000168595	0.00869757	1.00044	1.00011	1.00077	2.71248	9	0.974613
		MR Egger		10	-1.43e-05	0.000532391	0.979221	0.999986	0.998943	1.00103				8.15e-05	9.01e-05	0.392266
		Weighted median		10	0.000349036	0.000225247	0.121246	1.00035	0.999908	1.00079
