# Supplementary material for: Relationships between immune cells, blood metabolites, and intrahepatic cholangiocarcinoma: a Mendelian randomization study with experimental validation
Source: Front Cell Dev Biol. 2026 May 22;14:1836249. doi: 10.3389/fcell.2026.1836249 (PMC13236900; doi:10.3389/fcell.2026.1836249)
Supplement: Supplementary file 6 [file Table5.xlsx]

## Sheet: Sheet1
Supplementary Table 5: Directional pleiotropy assessed by intercept term in MR Egger regression of the association between immune cell and ICC
exposure	egger_intercept	se	pval
CD39+ resting CD4 regulatory T cell Absolute Count || id:ebi-a-GCST90001483	-7.26e-05	0.000196695	0.747353
CD39+ resting CD4 regulatory T cell %resting CD4 regulatory T cell || id:ebi-a-GCST90001484	-2.73e-06	9.02e-05	0.976424
CD39+ resting CD4 regulatory T cell %CD4 regulatory T cell || id:ebi-a-GCST90001485	-8.73e-06	4.03e-05	0.833718
Activated CD4 regulatory T cell Absolute Count || id:ebi-a-GCST90001486	0.000140983	0.000103205	0.220908
Activated CD4 regulatory T cell %CD4 regulatory T cell || id:ebi-a-GCST90001487	8.51e-05	8.09e-05	0.311726
Activated CD4 regulatory T cell %CD4+ T cell || id:ebi-a-GCST90001488	3.73e-06	4.67e-05	0.938196
CD39+ activated CD4 regulatory T cell Absolute Count || id:ebi-a-GCST90001489	7.82e-05	4.97e-05	0.131585
CD39+ activated CD4 regulatory T cell %activated CD4 regulatory T cell || id:ebi-a-GCST90001490	0.000186684	0.000154362	0.439846
CD39+ activated CD4 regulatory T cell %CD4 regulatory T cell || id:ebi-a-GCST90001491	6.54e-05	4.62e-05	0.178735
Secreting CD4 regulatory T cell Absolute Count || id:ebi-a-GCST90001492	-8.64e-05	5.36e-05	0.151005
Secreting CD4 regulatory T cell %CD4 regulatory T cell || id:ebi-a-GCST90001493	-2.98e-05	3.58e-05	0.429115
Secreting CD4 regulatory T cell %CD4+ T cell || id:ebi-a-GCST90001494	-5.69e-05	3.1e-05	0.0895992
CD39+ secreting CD4 regulatory T cell Absolute Count || id:ebi-a-GCST90001495	0.00011007	0.000105924	0.316356
CD39+ secreting CD4 regulatory T cell %secreting CD4 regulatory T cell || id:ebi-a-GCST90001496	5.12e-05	4.88e-05	0.318935
CD39+ secreting CD4 regulatory T cell %CD4 regulatory T cell || id:ebi-a-GCST90001497	8.83e-05	7.23e-05	0.25694
Activated & resting CD4 regulatory T cell Absolute Count || id:ebi-a-GCST90001498	3.8e-05	7.97e-05	0.644155
Activated & resting CD4 regulatory T cell %CD4 regulatory T cell || id:ebi-a-GCST90001499	2.83e-05	3.55e-05	0.448499
Activated & resting CD4 regulatory T cell %CD4+ T cell || id:ebi-a-GCST90001500	0.000101253	4.89e-05	0.0653762
Activated & secreting CD4 regulatory T cell Absolute Count || id:ebi-a-GCST90001501	-5.5e-05	5.4e-05	0.347731
Activated & secreting CD4 regulatory T cell %CD4 regulatory T cell || id:ebi-a-GCST90001502	-6.62e-06	6.67e-05	0.927254
Activated & secreting CD4 regulatory T cell %CD4+ T cell || id:ebi-a-GCST90001503	1.44e-05	2.83e-05	0.617428
CD25++ CD4+ T cell Absolute Count || id:ebi-a-GCST90001504	5.74e-05	5.15e-05	0.301593
CD25++ CD4+ T cell %CD4+ T cell || id:ebi-a-GCST90001505	2.08e-05	5.18e-05	0.695639
CD25++ CD4+ T cell %T cell || id:ebi-a-GCST90001506	-1.07e-05	6.69e-05	0.876069
CD25++ CD45RA+ CD4 not regulatory T cell Absolute Count || id:ebi-a-GCST90001507	1.19e-05	4.55e-05	0.80028
CD25++ CD45RA+ CD4 not regulatory T cell %CD4+ T cell || id:ebi-a-GCST90001508	-2.25e-05	5.79e-05	0.703701
CD25++ CD45RA+ CD4 not regulatory T cell %T cell || id:ebi-a-GCST90001509	2.44e-05	4.28e-05	0.580371
CD25++ CD45RA- CD4 not regulatory T cell Absolute Count || id:ebi-a-GCST90001510	-2.74e-05	5.53e-05	0.637962
CD25++ CD45RA- CD4 not regulatory T cell %CD4+ T cell || id:ebi-a-GCST90001511	-9.55e-05	5.31e-05	0.105461
CD25++ CD45RA- CD4 not regulatory T cell %T cell || id:ebi-a-GCST90001512	-1.23e-05	5.04e-05	0.810395
CD4 regulatory T cell Absolute Count || id:ebi-a-GCST90001513	-0.000156425	0.000121749	0.230936
Hematopoietic Stem Cell Absolute Count || id:ebi-a-GCST90001514	-4.17e-05	8.78e-05	0.649187
Immature Myeloid-Derived Suppressor Cells Absolute Count || id:ebi-a-GCST90001515	-3.66e-05	5.44e-05	0.511865
Immature Myeloid-Derived Suppressor Cells %CD33dim HLA DR- CD66b- || id:ebi-a-GCST90001516	-0.00013506	7.56e-05	0.0992688
CD33+ HLA DR+ Absolute Count || id:ebi-a-GCST90001517	8.73e-05	5.51e-05	0.137484
CD33+ HLA DR+ CD14- Absolute Count || id:ebi-a-GCST90001518	6.97e-05	7.43e-05	0.368308
CD33+ HLA DR+ CD14- %CD33+ HLA DR+ || id:ebi-a-GCST90001519	-1.63e-05	4.86e-05	0.743331
CD33+ HLA DR+ CD14dim Absolute Count || id:ebi-a-GCST90001520	-2.03e-05	5.56e-05	0.72169
CD33+ HLA DR+ CD14dim %CD33+ HLA DR+ || id:ebi-a-GCST90001521	-1.45e-05	7.35e-05	0.847033
CD33- HLA DR- Absolute Count || id:ebi-a-GCST90001522	6.76e-05	8.01e-05	0.415355
CD33- HLA DR+ Absolute Count || id:ebi-a-GCST90001523	4.71e-05	8.78e-05	0.603282
Granulocytic Myeloid-Derived Suppressor Cells Absolute Count || id:ebi-a-GCST90001524	-5.54e-05	5.11e-05	0.296498
CD33dim HLA DR+ CD11b+ Absolute Count || id:ebi-a-GCST90001525	1.57e-05	5.93e-05	0.795151
CD33dim HLA DR+ CD11b+ %CD33dim HLA DR+ || id:ebi-a-GCST90001526	-3.91e-05	5.08e-05	0.452058
CD33dim HLA DR+ CD11b- Absolute Count || id:ebi-a-GCST90001527	7.44e-05	4.44e-05	0.111895
CD33dim HLA DR+ CD11b- %CD33dim HLA DR+ || id:ebi-a-GCST90001528	2.58e-06	4.25e-05	0.952335
CD66b++ myeloid cell Absolute Count || id:ebi-a-GCST90001529	0.000101027	0.000110046	0.380204
Monocytic Myeloid-Derived Suppressor Cells Absolute Count || id:ebi-a-GCST90001530	3.65e-05	6.77e-05	0.601288
CD33dim HLA DR- Absolute Count || id:ebi-a-GCST90001531	4.58e-05	5.05e-05	0.382142
Basophil Absolute Count || id:ebi-a-GCST90001532	8.97e-05	5e-05	0.0959165
Basophil %CD33dim HLA DR- CD66b- || id:ebi-a-GCST90001533	8.59e-05	4.55e-05	0.0782108
CD45RA- CD4+ T cell Absolute Count || id:ebi-a-GCST90001534	-0.000130905	0.000103125	0.239988
CD45RA- CD4+ T cell %CD4+ T cell || id:ebi-a-GCST90001535	-2.3e-05	3.45e-05	0.513332
CD45RA- CD4+ T cell %T cell || id:ebi-a-GCST90001536	-2.91e-05	4.17e-05	0.497002
Central Memory CD4+ T cell Absolute Count || id:ebi-a-GCST90001537	-2.07e-05	5.88e-05	0.729952
Central Memory CD4+ T cell %CD4+ T cell || id:ebi-a-GCST90001538	-8.21e-05	3.67e-05	0.0397806
Central Memory CD4+ T cell %T cell || id:ebi-a-GCST90001539	0.000132786	9.07e-05	0.16714
Naive CD4+ T cell Absolute Count || id:ebi-a-GCST90001540	-0.000139102	6.75e-05	0.0570063
Naive CD4+ T cell %CD4+ T cell || id:ebi-a-GCST90001541	4.04e-05	3.87e-05	0.308575
Effector Memory CD4+ T cell Absolute Count || id:ebi-a-GCST90001542	-0.000143093	7.29e-05	0.0854105
Effector Memory CD4+ T cell %CD4+ T cell || id:ebi-a-GCST90001543	-1.55e-06	5.47e-05	0.97781
Effector Memory CD4+ T cell %T cell || id:ebi-a-GCST90001544	-5.02e-05	5.04e-05	0.336119
Terminally Differentiated CD4+ T cell Absolute Count || id:ebi-a-GCST90001545	-1.39e-05	0.000191767	0.945144
Terminally Differentiated CD4+ T cell %CD4+ T cell || id:ebi-a-GCST90001546	-2.34e-05	7.02e-05	0.744518
Terminally Differentiated CD4+ T cell %T cell || id:ebi-a-GCST90001547	-5.27e-05	6.21e-05	0.407256
Central Memory CD8+ T cell Absolute Count || id:ebi-a-GCST90001548	-2.73e-05	9.28e-05	0.772601
Central Memory CD8+ T cell %CD8+ T cell || id:ebi-a-GCST90001549	6.18e-05	5.51e-05	0.274357
Central Memory CD8+ T cell %T cell || id:ebi-a-GCST90001550	-6.07e-05	0.000103405	0.566819
Naive CD8+ T cell Absolute Count || id:ebi-a-GCST90001551	0.000131684	7.92e-05	0.116035
Naive CD8+ T cell %CD8+ T cell || id:ebi-a-GCST90001552	5.21e-06	4.04e-05	0.898668
Naive CD8+ T cell %T cell || id:ebi-a-GCST90001553	3.41e-05	0.000116153	0.772975
Effector Memory CD8+ T cell Absolute Count || id:ebi-a-GCST90001554	2.36e-05	5.31e-05	0.663311
Effector Memory CD8+ T cell %CD8+ T cell || id:ebi-a-GCST90001555	2.1e-05	4.95e-05	0.678278
Effector Memory CD8+ T cell %T cell || id:ebi-a-GCST90001556	-4.11e-05	7.41e-05	0.603497
Terminally Differentiated CD8+ T cell Absolute Count || id:ebi-a-GCST90001557	7.53e-05	6.6e-05	0.283222
Terminally Differentiated CD8+ T cell %CD8+ T cell || id:ebi-a-GCST90001558	4.95e-05	4.37e-05	0.27515
Terminally Differentiated CD8+ T cell %T cell || id:ebi-a-GCST90001559	3.52e-05	4.92e-05	0.493222
CD45RA+ CD8+ T cell Absolute Count || id:ebi-a-GCST90001560	0.000106575	0.000123499	0.406579
CD45RA+ CD8+ T cell %CD8+ T cell || id:ebi-a-GCST90001561	-8.5e-06	5.65e-05	0.884173
CD45RA+ CD8+ T cell %T cell || id:ebi-a-GCST90001562	-5.73e-05	5.76e-05	0.338453
Central Memory CD4-CD8- T cell Absolute Count || id:ebi-a-GCST90001563	-0.000105148	0.00014539	0.601388
Central Memory CD4-CD8- T cell %CD4-CD8- T cell || id:ebi-a-GCST90001564	8.7e-05	5.96e-05	0.172559
Central Memory CD4-CD8- T cell %T cell || id:ebi-a-GCST90001565	-7.16e-05	0.000108562	0.530761
Naive CD4-CD8- T cell Absolute Count || id:ebi-a-GCST90001566	NA	NA	NA
Naive CD4+ T cell %T cell || id:ebi-a-GCST90001575	-2.12e-05	7.91e-05	0.794589
CD4+ T cell Absolute Count || id:ebi-a-GCST90001590	3.97e-09	0.000353771	0.999992
CD8+ T cell Absolute Count || id:ebi-a-GCST90001592	0.000198018	0.000212955	0.405078
CD8dim T cell Absolute Count || id:ebi-a-GCST90001596	-6.03e-05	6.13e-05	0.341667
CD8dim T cell %T cell || id:ebi-a-GCST90001597	3.61e-05	7.5e-05	0.641422
CD4-CD8- T cell Absolute Count || id:ebi-a-GCST90001598	2.57e-05	0.000101713	0.805934
CD4-CD8- T cell %T cell || id:ebi-a-GCST90001599	9.71e-05	9.81e-05	0.378203
Leukocyte Absolute Count || id:ebi-a-GCST90001600	4.2e-05	0.000167497	0.818126
Lymphocyte Absolute Count || id:ebi-a-GCST90001601	-7.56e-05	0.000177405	0.684749
Lymphocyte %leukocyte || id:ebi-a-GCST90001602	6.24e-05	0.000126624	0.631076
T cell Absolute Count || id:ebi-a-GCST90001603	-2.42e-05	5.13e-05	0.651706
T cell %lymphocyte || id:ebi-a-GCST90001604	0.000153004	8.63e-05	0.103936
T cell %leukocyte || id:ebi-a-GCST90001605	-2.03e-05	9.83e-05	0.840275
CD4+ T cell %leukocyte || id:ebi-a-GCST90001606	-2.45e-05	0.000156215	0.881327
CD8+ T cell %leukocyte || id:ebi-a-GCST90001607	-7.57e-05	8.06e-05	0.372117
CD4+CD8+ T cell %leukocyte || id:ebi-a-GCST90001608	5.19e-05	0.000112404	0.663479
CD4+ CD8dim T cell Absolute Count || id:ebi-a-GCST90001609	6.1e-05	3.91e-05	0.140819
CD4+ CD8dim T cell %lymphocyte || id:ebi-a-GCST90001610	-4.65e-05	5.49e-05	0.410816
CD4+ CD8dim T cell %leukocyte || id:ebi-a-GCST90001611	-8.54e-06	5.83e-05	0.885688
CD8dim T cell %leukocyte || id:ebi-a-GCST90001612	2.62e-06	7.34e-05	0.972167
CD4-CD8- T cell %leukocyte || id:ebi-a-GCST90001613	-4.38e-05	0.000111991	0.711908
CD8+ and CD8dim T cell %leukocyte || id:ebi-a-GCST90001614	0.000335447	0.000202771	0.158968
TCRgd T cell Absolute Count || id:ebi-a-GCST90001615	3.87e-05	6.84e-05	0.583861
TCRgd T cell %T cell || id:ebi-a-GCST90001616	0.000164771	7.01e-05	0.0406793
TCRgd T cell %lymphocyte || id:ebi-a-GCST90001617	4.52e-05	5.13e-05	0.397092
HLA DR+ T cell Absolute Count || id:ebi-a-GCST90001618	-2.07e-05	3.76e-05	0.58819
HLA DR+ T cell%T cell || id:ebi-a-GCST90001619	-6.8e-05	3.15e-05	0.045422
HLA DR+ T cell%lymphocyte || id:ebi-a-GCST90001620	-2.2e-05	3.87e-05	0.578317
Natural Killer T Absolute Count || id:ebi-a-GCST90001621	-8.55e-05	3.57e-05	0.0261093
Natural Killer T %T cell || id:ebi-a-GCST90001622	-3.1e-05	5.91e-05	0.605203
Natural Killer T %lymphocyte || id:ebi-a-GCST90001623	-6.28e-05	6.21e-05	0.322896
HLA DR+ CD4+ T cell Absolute Count || id:ebi-a-GCST90001624	-4.29e-05	4.43e-05	0.345024
HLA DR+ CD4+ T cell %T cell || id:ebi-a-GCST90001625	5.93e-07	4.04e-05	0.988454
HLA DR+ CD4+ T cell %lymphocyte || id:ebi-a-GCST90001626	3.61e-06	5.89e-05	0.952121
HLA DR+ CD8+ T cell Absolute Count || id:ebi-a-GCST90001627	-2.44e-05	4.31e-05	0.576817
HLA DR+ CD8+ T cell %T cell || id:ebi-a-GCST90001628	-4.61e-05	3.41e-05	0.192046
HLA DR+ CD8+ T cell %lymphocyte || id:ebi-a-GCST90001629	-5.25e-05	4.93e-05	0.299059
CD8+ Natural Killer T Absolute Count || id:ebi-a-GCST90001630	-5.52e-05	4.32e-05	0.21751
CD8+ Natural Killer T %T cell || id:ebi-a-GCST90001631	-7.69e-05	8.96e-05	0.429819
CD8+ Natural Killer T %lymphocyte || id:ebi-a-GCST90001632	-3.24e-05	8.81e-05	0.72516
CD8dim Natural Killer T Absolute Count || id:ebi-a-GCST90001633	-0.000111628	7.51e-05	0.187794
CD8dim Natural Killer T %T cell || id:ebi-a-GCST90001634	-6.97e-05	9.1e-05	0.486561
CD8dim Natural Killer T %lymphocyte || id:ebi-a-GCST90001635	-3.9e-05	9.28e-05	0.688923
CD4-CD8- Natural Killer T Absolute Count || id:ebi-a-GCST90001636	NA	NA	NA
CD4-CD8- Natural Killer T %T cell || id:ebi-a-GCST90001637	0.000126893	0.000134258	0.44435
CD4-CD8- Natural Killer T %lymphocyte || id:ebi-a-GCST90001638	-9.41e-06	0.000102155	0.932397
CD3- lymphocyte %lymphocyte || id:ebi-a-GCST90001640	-0.000183342	0.000161906	0.374959
CD3- lymphocyte %leukocyte || id:ebi-a-GCST90001641	-0.000176012	0.00021941	0.481097
Natural Killer Absolute Count || id:ebi-a-GCST90001645	NA	NA	NA
Natural Killer %CD3- lymphocyte || id:ebi-a-GCST90001646	NA	NA	NA
Natural Killer %lymphocyte || id:ebi-a-GCST90001647	NA	NA	NA
Granulocyte Absolute Count || id:ebi-a-GCST90001651	NA	NA	NA
Granulocyte %leukocyte || id:ebi-a-GCST90001652	-0.000111773	0.000138946	0.451833
CD28- CD4-CD8- T cell Absolute Count || id:ebi-a-GCST90001654	0.000158758	0.000262458	0.653675
CD39+ CD4+ T cell %T cell || id:ebi-a-GCST90001658	-0.000129062	0.000179536	0.60321
CD39+ CD4+ T cell %CD4+ T cell || id:ebi-a-GCST90001659	-6.75e-05	0.000212084	0.780311
CD39+ CD4+ T cell Absolute Count || id:ebi-a-GCST90001660	0.000146291	0.000119283	0.254909
CD28- CD8dim T cell %T cell || id:ebi-a-GCST90001661	0.000148895	0.000106621	0.235072
CD28- CD8dim T cell Absolute Count || id:ebi-a-GCST90001663	0.000329021	0.000235357	0.256556
CD28+ CD45RA+ CD8dim T cell %T cell || id:ebi-a-GCST90001664	NA	NA	NA
CD28+ CD45RA+ CD8dim T cell %CD8dim T cell || id:ebi-a-GCST90001665	1.07e-05	0.00015354	0.955532
CD28+ CD45RA+ CD8dim T cell Absolute Count || id:ebi-a-GCST90001666	NA	NA	NA
CD28+ CD45RA- CD8dim T cell %T cell || id:ebi-a-GCST90001667	NA	NA	NA
CD28+ CD45RA- CD8dim T cell %CD8dim T cell || id:ebi-a-GCST90001668	NA	NA	NA
CD25++ CD8+ T cell %CD8+ T cell || id:ebi-a-GCST90001680	NA	NA	NA
CD127- CD8+ T cell Absolute Count || id:ebi-a-GCST90001684	1.08e-05	0.000197229	0.959861
CD28- CD8+ T cell %T cell || id:ebi-a-GCST90001685	9.1e-05	0.000164078	0.608854
CD28- CD8+ T cell %CD8+ T cell || id:ebi-a-GCST90001686	6.83e-05	0.000327021	0.868939
CD28- CD8+ T cell Absolute Count || id:ebi-a-GCST90001687	0.000102196	0.000160814	0.570268
CD28+ CD45RA+ CD8+ T cell %T cell || id:ebi-a-GCST90001688	0.000235363	0.000266314	0.41728
CD28+ CD45RA+ CD8+ T cell %CD8+ T cell || id:ebi-a-GCST90001689	-3.74e-05	5.05e-05	0.48293
CD28+ CD45RA+ CD8+ T cell Absolute Count || id:ebi-a-GCST90001690	8.93e-05	0.00012498	0.498064
CD28+ CD45RA- CD8+ T cell %CD8+ T cell || id:ebi-a-GCST90001692	2.43e-05	8.65e-05	0.825467
CD28+ CD45RA- CD8+ T cell Absolute Count || id:ebi-a-GCST90001693	-2.7e-06	4.19e-05	0.950139
CD28- CD4-CD8- T cell %T cell || id:ebi-a-GCST90001694	0.000156861	0.000100053	0.148004
CD45RA- CD28- CD8+ T cell Absolute Count || id:ebi-a-GCST90001695	-9.25e-06	3.22e-05	0.776345
CD45RA- CD28- CD8+ T cell %CD8+ T cell || id:ebi-a-GCST90001696	-1.67e-05	3.2e-05	0.610211
CD45RA- CD28- CD8+ T cell %T cell || id:ebi-a-GCST90001697	-2.44e-05	4.21e-05	0.571691
CD45RA+ CD28- CD8+ T cell Absolute Count || id:ebi-a-GCST90001698	6.97e-05	8.16e-05	0.417643
CD45RA+ CD28- CD8+ T cell %CD8+ T cell || id:ebi-a-GCST90001699	-6.28e-06	3.85e-05	0.873715
CD45RA+ CD28- CD8+ T cell %T cell || id:ebi-a-GCST90001700	-1.52e-06	3.03e-05	0.960529
BAFF-R on CD20- CD38- B cell || id:ebi-a-GCST90001701	-0.000159847	9.05e-05	0.137503
BAFF-R on CD24+ CD27+ B cell || id:ebi-a-GCST90001702	-2.53e-06	4.77e-05	0.96034
BAFF-R on IgD+ CD24+ B cell || id:ebi-a-GCST90001703	1.15e-05	5.65e-05	0.848176
BAFF-R on IgD+ CD24- B cell || id:ebi-a-GCST90001704	-2.07e-05	3.61e-05	0.585181
BAFF-R on IgD+ CD38- B cell || id:ebi-a-GCST90001705	1.16e-05	3.45e-05	0.74323
BAFF-R on IgD+ CD38- naive B cell || id:ebi-a-GCST90001706	-6.29e-05	3.68e-05	0.109833
BAFF-R on IgD+ CD38- unswitched memory B cell || id:ebi-a-GCST90001707	8.98e-06	4.93e-05	0.860663
BAFF-R on IgD+ CD38+ B cell || id:ebi-a-GCST90001708	-5.01e-05	3.79e-05	0.213262
BAFF-R on IgD+ CD38dim B cell || id:ebi-a-GCST90001709	1.78e-05	3.82e-05	0.653064
BAFF-R on IgD- CD24- B cell || id:ebi-a-GCST90001710	-1.26e-05	3.56e-05	0.731788
BAFF-R on IgD- CD27- B cell || id:ebi-a-GCST90001711	-2.11e-05	4.5e-05	0.655905
BAFF-R on IgD- CD38- B cell || id:ebi-a-GCST90001712	0.000104927	7.45e-05	0.231808
BAFF-R on IgD- CD38+ B cell || id:ebi-a-GCST90001713	-4.2e-05	5.58e-05	0.471349
BAFF-R on IgD- CD38dim B cell || id:ebi-a-GCST90001714	1.81e-06	0.000273359	0.995786
BAFF-R on memory B cell || id:ebi-a-GCST90001715	-2.76e-06	4.78e-05	0.956685
BAFF-R on naive-mature B cell || id:ebi-a-GCST90001716	-2.38e-05	4.15e-05	0.587657
BAFF-R on unswitched memory B cell || id:ebi-a-GCST90001717	1.39e-05	4.03e-05	0.741219
BAFF-R on switched memory B cell || id:ebi-a-GCST90001718	5.86e-06	6.25e-05	0.928982
BAFF-R on IgD+ B cell || id:ebi-a-GCST90001719	7.02e-06	4.16e-05	0.872529
BAFF-R on transitional B cell || id:ebi-a-GCST90001720	-4.88e-05	3.82e-05	0.227775
CD19 on CD20- B cell || id:ebi-a-GCST90001721	-1.9e-05	0.000122492	0.879121
CD19 on CD20- CD38- B cell || id:ebi-a-GCST90001722	-4.6e-05	5.6e-05	0.428911
CD19 on CD24+ CD27+ B cell || id:ebi-a-GCST90001723	3.94e-05	5.26e-05	0.463896
CD19 on IgD+ CD24+ B cell || id:ebi-a-GCST90001724	-2.98e-05	4.62e-05	0.526175
CD19 on IgD+ CD24- B cell || id:ebi-a-GCST90001725	-1.56e-05	4.03e-05	0.703859
CD19 on IgD+ CD38- B cell || id:ebi-a-GCST90001726	-1.67e-05	5.19e-05	0.752561
CD19 on IgD+ CD38- naive B cell || id:ebi-a-GCST90001727	-1.18e-05	9.73e-05	0.905345
CD19 on IgD+ CD38- unswitched memory B cell || id:ebi-a-GCST90001728	9.91e-05	9.05e-05	0.309558
CD19 on IgD+ CD38+ B cell || id:ebi-a-GCST90001729	-3e-06	9.61e-05	0.975747
CD19 on IgD+ CD38dim B cell || id:ebi-a-GCST90001730	5.96e-06	4.2e-05	0.889712
CD19 on IgD- CD24- B cell || id:ebi-a-GCST90001731	-2.7e-05	7.41e-05	0.72103
CD19 on IgD- CD27- B cell || id:ebi-a-GCST90001732	6.64e-05	8.54e-05	0.450891
CD19 on IgD- CD38- B cell || id:ebi-a-GCST90001733	2.21e-05	6.64e-05	0.743734
CD19 on IgD- CD38+ B cell || id:ebi-a-GCST90001734	-7.11e-05	4.91e-05	0.185279
CD19 on IgD- CD38dim B cell || id:ebi-a-GCST90001735	1.66e-05	7.13e-05	0.819088
CD19 on memory B cell || id:ebi-a-GCST90001736	2.93e-07	7.69e-05	0.997006
CD19 on naive-mature B cell || id:ebi-a-GCST90001737	-0.000280633	8.76e-05	0.00637522
CD19 on unswitched memory B cell || id:ebi-a-GCST90001738	-5.84e-05	9.07e-05	0.530464
CD19 on Plasma Blast-Plasma Cell || id:ebi-a-GCST90001739	7.22e-05	0.000134557	0.60349
CD19 on switched memory B cell || id:ebi-a-GCST90001740	2.44e-05	5.96e-05	0.687525
CD19 on IgD+ B cell || id:ebi-a-GCST90001741	-2.1e-05	3.97e-05	0.605105
CD19 on transitional B cell || id:ebi-a-GCST90001742	1.16e-05	5.47e-05	0.834693
CD20 on B cell || id:ebi-a-GCST90001743	5.24e-05	5.37e-05	0.339483
CD20 on CD20- CD38- B cell || id:ebi-a-GCST90001744	-4.65e-05	8.16e-05	0.581209
CD20 on CD24+ CD27+ B cell || id:ebi-a-GCST90001745	-5.22e-05	8.4e-05	0.541836
CD20 on IgD+ CD24+ B cell || id:ebi-a-GCST90001746	-2.37e-05	0.000147042	0.875183
CD20 on IgD+ CD24- B cell || id:ebi-a-GCST90001747	0.000111477	5.45e-05	0.0566102
CD20 on IgD+ CD38- B cell || id:ebi-a-GCST90001748	-1.42e-05	7.03e-05	0.841513
CD20 on IgD+ CD38- naive B cell || id:ebi-a-GCST90001749	-3.84e-05	6.41e-05	0.558523
CD20 on IgD+ CD38- unswitched memory B cell || id:ebi-a-GCST90001750	-5.63e-05	8.55e-05	0.519963
CD20 on IgD+ CD38+ B cell || id:ebi-a-GCST90001751	6.99e-05	6.6e-05	0.306708
CD20 on IgD+ CD38dim B cell || id:ebi-a-GCST90001752	0.00011639	6.45e-05	0.085737
CD20 on IgD- CD24- B cell || id:ebi-a-GCST90001753	-1.71e-05	7.24e-05	0.815354
CD20 on IgD- CD27- B cell || id:ebi-a-GCST90001754	2.2e-05	6.93e-05	0.756183
CD20 on IgD- CD38- B cell || id:ebi-a-GCST90001755	-1.68e-05	6.38e-05	0.794819
CD20 on IgD- CD38+ B cell || id:ebi-a-GCST90001756	0.000133913	0.000136136	0.358048
CD20 on IgD- CD38dim B cell || id:ebi-a-GCST90001757	-3.52e-07	5.67e-05	0.995105
CD20 on memory B cell || id:ebi-a-GCST90001758	-0.000125278	6.67e-05	0.0765133
CD20 on naive-mature B cell || id:ebi-a-GCST90001759	0.000163706	5.77e-05	0.0113811
CD20 on unswitched memory B cell || id:ebi-a-GCST90001760	-1.67e-05	5.97e-05	0.78431
CD20 on switched memory B cell || id:ebi-a-GCST90001761	-4.33e-05	6.13e-05	0.486466
CD20 on IgD+ B cell || id:ebi-a-GCST90001762	0.000155793	6.66e-05	0.0335051
CD20 on transitional B cell || id:ebi-a-GCST90001763	0.000112256	7.61e-05	0.162319
CD24 on CD24+ CD27+ B cell || id:ebi-a-GCST90001764	NA	NA	NA
CD24 on IgD+ CD24+ B cell || id:ebi-a-GCST90001765	-3.89e-05	4.27e-05	0.380298
CD24 on IgD+ CD38- B cell || id:ebi-a-GCST90001766	7.71e-05	5.32e-05	0.173131
CD24 on IgD+ CD38- unswitched memory B cell || id:ebi-a-GCST90001767	-5.49e-05	8.85e-05	0.546701
CD24 on IgD+ CD38+ B cell || id:ebi-a-GCST90001768	-1.3e-05	4.36e-05	0.770024
CD24 on IgD- CD38- B cell || id:ebi-a-GCST90001769	-3.45e-05	4.55e-05	0.459655
CD24 on IgD- CD38dim B cell || id:ebi-a-GCST90001770	-8.5e-05	0.000104047	0.473967
CD24 on memory B cell || id:ebi-a-GCST90001771	-4.47e-05	6.05e-05	0.472908
CD24 on unswitched memory B cell || id:ebi-a-GCST90001772	2.66e-05	5.23e-05	0.62045
CD24 on switched memory B cell || id:ebi-a-GCST90001773	-6.94e-06	3.42e-05	0.841068
CD24 on transitional B cell || id:ebi-a-GCST90001774	-0.000110268	8.1e-05	0.203095
CD25 on B cell || id:ebi-a-GCST90001775	-2.33e-05	7.31e-05	0.755612
CD25 on CD20- CD38- B cell || id:ebi-a-GCST90001776	6.91e-06	7.18e-05	0.925249
CD25 on CD24+ CD27+ B cell || id:ebi-a-GCST90001777	4.17e-05	4.69e-05	0.386285
CD25 on IgD+ CD24+ B cell || id:ebi-a-GCST90001778	-4.23e-05	8.28e-05	0.625262
CD25 on IgD+ CD24- B cell || id:ebi-a-GCST90001779	0.000143431	0.000139438	0.379329
CD25 on IgD+ CD38- B cell || id:ebi-a-GCST90001780	-1.53e-05	0.000320414	0.966149
CD25 on IgD+ CD38- naive B cell || id:ebi-a-GCST90001781	NA	NA	NA
CD25 on IgD+ CD38dim B cell || id:ebi-a-GCST90001784	0.000160406	0.000113313	0.251849
CD25 on IgD- CD24- B cell || id:ebi-a-GCST90001785	-0.000127745	0.000327378	0.763155
CD25 on IgD- CD27- B cell || id:ebi-a-GCST90001786	NA	NA	NA
CD25 on IgD- CD38dim B cell || id:ebi-a-GCST90001789	-4.75e-05	8.77e-05	0.625547
CD25 on memory B cell || id:ebi-a-GCST90001790	-6.23e-05	7.52e-05	0.428795
CD25 on naive-mature B cell || id:ebi-a-GCST90001791	8.77e-05	8.85e-05	0.367467
CD25 on unswitched memory B cell || id:ebi-a-GCST90001792	-6.41e-05	8.33e-05	0.464052
CD25 on switched memory B cell || id:ebi-a-GCST90001793	-0.000126752	8.97e-05	0.230594
CD25 on IgD+ B cell || id:ebi-a-GCST90001794	-6.14e-06	0.000111293	0.958675
CD38 on CD20- B cell || id:ebi-a-GCST90001809	0.00025995	0.000142043	0.109933
CD38 on CD3- CD19- || id:ebi-a-GCST90001810	7.24e-05	5.95e-05	0.254165
CD38 on IgD+ CD24- B cell || id:ebi-a-GCST90001811	-5.81e-05	6.34e-05	0.386131
CD38 on IgD+ CD38+ B cell || id:ebi-a-GCST90001812	8.09e-05	0.000134964	0.574935
CD38 on IgD+ CD38dim B cell || id:ebi-a-GCST90001813	-1.03e-05	7.12e-05	0.888603
CD38 on IgD- CD38+ B cell || id:ebi-a-GCST90001814	9.53e-05	0.000336788	0.795502
CD38 on IgD- CD38dim B cell || id:ebi-a-GCST90001815	1.3e-05	5.23e-05	0.811175
CD38 on naive-mature B cell || id:ebi-a-GCST90001816	-2.25e-05	6.18e-05	0.720313
CD38 on Plasma Blast-Plasma Cell || id:ebi-a-GCST90001817	-1.44e-05	7.08e-05	0.843042
CD38 on IgD+ B cell || id:ebi-a-GCST90001818	-0.000310993	0.000218496	0.227729
CD38 on transitional B cell || id:ebi-a-GCST90001819	4.68e-05	4.57e-05	0.325892
IgD on IgD+ CD24+ B cell || id:ebi-a-GCST90001820	-1.52e-05	5.44e-05	0.783802
IgD on IgD+ CD24- B cell || id:ebi-a-GCST90001821	1.78e-05	4.53e-05	0.69823
IgD on IgD+ CD38- B cell || id:ebi-a-GCST90001822	0.000110773	5.98e-05	0.0802148
IgD on IgD+ CD38- unswitched memory B cell || id:ebi-a-GCST90001823	6.9e-05	9.02e-05	0.463634
IgD on IgD+ CD38+ B cell || id:ebi-a-GCST90001824	0.00016399	7.71e-05	0.0493876
IgD on IgD+ CD38dim B cell || id:ebi-a-GCST90001825	1.35e-05	4.06e-05	0.744828
IgD on unswitched memory B cell || id:ebi-a-GCST90001826	-3.56e-05	7.16e-05	0.628464
IgD on IgD+ B cell || id:ebi-a-GCST90001827	-2.66e-07	6.7e-05	0.996896
IgD on transitional B cell || id:ebi-a-GCST90001828	7.2e-05	6.13e-05	0.256478
BAFF-R on B cell || id:ebi-a-GCST90001829	-2.15e-05	4.07e-05	0.614602
BAFF-R on CD20- B cell || id:ebi-a-GCST90001830	0.000160534	9.69e-05	0.172791
CD62L on CD62L+ myeloid Dendritic Cell || id:ebi-a-GCST90001831	0.000135672	7.54e-05	0.109625
CD62L on CD62L+ plasmacytoid Dendritic Cell || id:ebi-a-GCST90001832	0.000111114	7.43e-05	0.169172
CD62L on CD62L+ Dendritic Cell || id:ebi-a-GCST90001833	2.45e-05	8.67e-05	0.781641
CD62L on monocyte || id:ebi-a-GCST90001834	4.22e-05	6.83e-05	0.54685
CD62L on granulocyte || id:ebi-a-GCST90001835	-6.17e-05	4.54e-05	0.206665
CD66b on CD66b++ myeloid cell || id:ebi-a-GCST90001836	0.000218976	8.83e-05	0.0264182
CD66b on Granulocytic Myeloid-Derived Suppressor Cells || id:ebi-a-GCST90001837	7.68e-05	8.77e-05	0.401754
CD16-CD56 on Natural Killer T || id:ebi-a-GCST90001883	NA	NA	NA
CD45 on granulocyte || id:ebi-a-GCST90001913	NA	NA	NA
CD127 on CD28+ CD4+ T cell || id:ebi-a-GCST90001924	8.36e-06	5.74e-05	0.889748
CD127 on CD28+ CD4-CD8- T cell || id:ebi-a-GCST90001925	6.23e-05	7.93e-05	0.449077
CD127 on granulocyte || id:ebi-a-GCST90001926	2.8e-05	9.17e-05	0.765254
CD127 on CD8+ T cell || id:ebi-a-GCST90001927	-3.32e-06	7.87e-05	0.966943
CD127 on CD28+ CD45RA- CD8+ T cell || id:ebi-a-GCST90001928	6.43e-05	0.00014087	0.667421
CD127 on CD28+ CD45RA+ CD8+ T cell || id:ebi-a-GCST90001929	-1.11e-05	6.67e-05	0.871213
CD127 on CD28- CD8+ T cell || id:ebi-a-GCST90001930	6.69e-05	7.79e-05	0.40839
CD127 on CD4+ T cell || id:ebi-a-GCST90001931	-0.00019459	0.000244804	0.510026
CD127 on CD45RA+ CD4+ T cell || id:ebi-a-GCST90001932	-3.06e-05	5.94e-05	0.614833
CD25 on CD45RA- CD4 not regulatory T cell || id:ebi-a-GCST90001933	3.74e-05	5.89e-05	0.539105
CD25 on CD45RA+ CD4 not regulatory T cell || id:ebi-a-GCST90001934	-5.78e-05	9.04e-05	0.5337
CD25 on CD39+ CD4 regulatory T cell || id:ebi-a-GCST90001935	-5.3e-05	9.47e-05	0.593293
CD25 on CD4 regulatory T cell || id:ebi-a-GCST90001936	3.91e-06	5.22e-05	0.941661
CD25 on resting CD4 regulatory T cell || id:ebi-a-GCST90001937	0.000155276	0.000114344	0.20432
CD25 on CD39+ resting CD4 regulatory T cell || id:ebi-a-GCST90001938	-9.8e-05	8.83e-05	0.31721
CD25 on activated CD4 regulatory T cell || id:ebi-a-GCST90001939	-4.04e-05	8.68e-05	0.652468
CD25 on CD39+ activated CD4 regulatory T cell || id:ebi-a-GCST90001940	0.000142646	8.12e-05	0.122567
CD25 on secreting CD4 regulatory T cell || id:ebi-a-GCST90001941	-0.000114911	0.000182401	0.562895
CD25 on CD39+ secreting CD4 regulatory T cell || id:ebi-a-GCST90001942	3.12e-05	6.82e-05	0.660926
CD25 on activated & secreting CD4 regulatory T cell || id:ebi-a-GCST90001943	0.000124543	6.73e-05	0.113763
CD123 on plasmacytoid Dendritic Cell || id:ebi-a-GCST90001944	4.35e-06	7.19e-05	0.953442
CD123 on CD62L+ plasmacytoid Dendritic Cell || id:ebi-a-GCST90001945	4.65e-06	7.23e-05	0.95046
CD33 on CD14+ monocyte || id:ebi-a-GCST90001946	3.15e-05	5.38e-05	0.566833
CD33 on CD33+ HLA DR+ CD14dim || id:ebi-a-GCST90001947	-1.29e-05	3.73e-05	0.732637
CD33 on CD33dim HLA DR+ CD11b+ || id:ebi-a-GCST90001948	-6.76e-06	4.05e-05	0.86996
CD33 on CD33dim HLA DR+ CD11b- || id:ebi-a-GCST90001949	-2.76e-05	3.72e-05	0.471211
CD33 on Granulocytic Myeloid-Derived Suppressor Cells || id:ebi-a-GCST90001950	-7.49e-05	5.28e-05	0.185955
CD33 on CD66b++ myeloid cell || id:ebi-a-GCST90001951	2.69e-05	5.27e-05	0.618841
CD33 on Monocytic Myeloid-Derived Suppressor Cells || id:ebi-a-GCST90001952	-7.8e-06	3.12e-05	0.805932
CD33 on CD33dim HLA DR- || id:ebi-a-GCST90001953	8.49e-05	4.95e-05	0.112064
CD33 on basophil || id:ebi-a-GCST90001954	2.32e-05	4.13e-05	0.584033
CD33 on Immature Myeloid-Derived Suppressor Cells || id:ebi-a-GCST90001955	9.97e-06	4.59e-05	0.832023
CD33 on CD33+ HLA DR+ || id:ebi-a-GCST90001956	-2.38e-05	3.79e-05	0.539818
CD33 on CD33+ HLA DR+ CD14- || id:ebi-a-GCST90001957	-3.91e-05	4.1e-05	0.356025
CD4 on monocyte || id:ebi-a-GCST90001958	1.31e-05	3.96e-05	0.749078
CD4 on HLA DR+ CD4+ T cell || id:ebi-a-GCST90001959	9.57e-05	0.00014636	0.531454
CD25 on CD4+ T cell || id:ebi-a-GCST90001960	-4.83e-05	9.09e-05	0.617902
CD25 on CD39+ CD4+ T cell || id:ebi-a-GCST90001961	3.57e-06	4.33e-05	0.935859
CD25 on CD28+ CD4+ T cell || id:ebi-a-GCST90001962	-0.000269268	0.000223912	0.352202
FSC-A on myeloid Dendritic Cell || id:ebi-a-GCST90001963	3.59e-05	5.67e-05	0.538834
FSC-A on plasmacytoid Dendritic Cell || id:ebi-a-GCST90001964	-2.07e-05	3.79e-05	0.595078
FSC-A on monocyte || id:ebi-a-GCST90001965	5.65e-05	4.32e-05	0.220028
FSC-A on granulocyte || id:ebi-a-GCST90001966	0.000107273	5.81e-05	0.0943726
FSC-A on CD14+ monocyte || id:ebi-a-GCST90001967	-3.08e-05	5.09e-05	0.558213
FSC-A on B cell || id:ebi-a-GCST90001968	2.28e-05	9.44e-05	0.813516
FSC-A on Natural Killer || id:ebi-a-GCST90001969	3.89e-05	4.22e-05	0.376582
FSC-A on HLA DR+ Natural Killer || id:ebi-a-GCST90001970	-9.93e-05	7.3e-05	0.203303
FSC-A on lymphocyte || id:ebi-a-GCST90001971	1.44e-05	0.00024582	0.955002
FSC-A on T cell || id:ebi-a-GCST90001972	3.33e-05	0.00015112	0.830358
FSC-A on CD4+ T cell || id:ebi-a-GCST90001973	1.62e-05	4.38e-05	0.718969
FSC-A on CD8+ T cell || id:ebi-a-GCST90001974	-0.000152109	0.000100073	0.154416
FSC-A on HLA DR+ T cell || id:ebi-a-GCST90001975	-6.92e-05	0.000315417	0.831319
FSC-A on Natural Killer T || id:ebi-a-GCST90001976	-3.88e-05	9.22e-05	0.681863
FSC-A on HLA DR+ CD4+ T cell || id:ebi-a-GCST90001977	4.48e-05	9.24e-05	0.644848
FSC-A on HLA DR+ CD8+ T cell || id:ebi-a-GCST90001978	7.34e-05	9.44e-05	0.48005
CD16 on CD14- CD16+ monocyte || id:ebi-a-GCST90001979	0.000103044	4.82e-05	0.0698467
CD40 on CD14+ CD16- monocyte || id:ebi-a-GCST90001980	4.91e-05	4.9e-05	0.339855
CD40 on CD14+ CD16+ monocyte || id:ebi-a-GCST90001981	7.56e-05	6.78e-05	0.297054
CCR2 on CD14- CD16+ monocyte || id:ebi-a-GCST90001982	2.31e-05	7.59e-05	0.76606
CD14 on CD14+ CD16+ monocyte || id:ebi-a-GCST90001983	-4.2e-05	0.000121164	0.734352
HLA DR on CD14- CD16+ monocyte || id:ebi-a-GCST90001984	3.79e-05	6.08e-05	0.548623
CD40 on monocytes || id:ebi-a-GCST90001985	-2.89e-05	4.42e-05	0.526784
CD14 on CD14+ CD16- monocyte || id:ebi-a-GCST90001986	-9.64e-05	8.83e-05	0.306403
CD64 on CD14+ CD16- monocyte || id:ebi-a-GCST90001987	-1.99e-07	3.99e-05	0.996068
HLA DR on CD14+ CD16- monocyte || id:ebi-a-GCST90001988	-1.96e-06	6.41e-05	0.976355
CD40 on CD14- CD16+ monocyte || id:ebi-a-GCST90001989	4.56e-05	4.95e-05	0.378506
CD64 on CD14- CD16+ monocyte || id:ebi-a-GCST90001990	-0.000116613	8.7e-05	0.204862
HLA DR on CD14+ monocyte || id:ebi-a-GCST90001991	-2.87e-06	6.47e-05	0.965672
CCR2 on CD14+ CD16+ monocyte || id:ebi-a-GCST90001992	0.000142104	4.93e-05	0.0149109
PDL-1 on CD14+ CD16- monocyte || id:ebi-a-GCST90001993	-6.07e-05	9.42e-05	0.554774
CX3CR1 on CD14- CD16- || id:ebi-a-GCST90001994	1.93e-05	6.54e-05	0.774977
CX3CR1 on monocyte || id:ebi-a-GCST90001995	-1.14e-05	7.09e-05	0.875248
CX3CR1 on CD14+ CD16+ monocyte || id:ebi-a-GCST90001996	4.29e-05	5.24e-05	0.424518
CX3CR1 on CD14+ CD16- monocyte || id:ebi-a-GCST90001997	4.33e-05	5.25e-05	0.422009
PDL-1 on CD14+ CD16+ monocyte || id:ebi-a-GCST90001998	8.15e-06	9.56e-05	0.932992
PDL-1 on CD14- CD16+ monocyte || id:ebi-a-GCST90001999	3.6e-05	6.14e-05	0.569229
PDL-1 on CD14- CD16- || id:ebi-a-GCST90002000	-7.51e-05	0.000127507	0.566612
CD64 on CD14- CD16- || id:ebi-a-GCST90002001	-6.52e-05	7.03e-05	0.384233
PDL-1 on monocyte || id:ebi-a-GCST90002002	3.87e-05	6.58e-05	0.571062
CCR2 on CD14- CD16- || id:ebi-a-GCST90002003	0.000353104	0.000222014	0.186938
CCR2 on CD14+ CD16- monocyte || id:ebi-a-GCST90002004	-6.65e-05	3.88e-05	0.107031
CD16 on CD14+ CD16+ monocyte || id:ebi-a-GCST90002005	8.15e-05	9.01e-05	0.392266
CD64 on monocyte || id:ebi-a-GCST90002006	-4.79e-05	4.94e-05	0.34955
HLA DR on CD14+ CD16+ monocyte || id:ebi-a-GCST90002007	6.91e-05	6.3e-05	0.322675
CCR2 on monocyte || id:ebi-a-GCST90002008	0.000106224	9.18e-05	0.285177
HLA DR on CD14- CD16- || id:ebi-a-GCST90002009	-5.23e-06	5.62e-05	0.927911
HLA DR on monocyte || id:ebi-a-GCST90002010	-0.000105083	5.19e-05	0.0894933
CD64 on CD14+ CD16+ monocyte || id:ebi-a-GCST90002011	0.000159898	0.00012003	0.25364
CX3CR1 on CD14- CD16+ monocyte || id:ebi-a-GCST90002012	-1.65e-05	4.01e-05	0.68807
CCR2 on myeloid Dendritic Cell || id:ebi-a-GCST90002013	-2.38e-05	4.81e-05	0.633783
CCR2 on CD62L+ myeloid Dendritic Cell || id:ebi-a-GCST90002014	5.61e-05	5.54e-05	0.340429
CCR2 on plasmacytoid Dendritic Cell || id:ebi-a-GCST90002015	-5.86e-05	5.99e-05	0.356737
CCR2 on CD62L+ plasmacytoid Dendritic Cell || id:ebi-a-GCST90002016	-5.83e-05	5.98e-05	0.35783
CCR2 on monocyte || id:ebi-a-GCST90002017	4.21e-05	7.72e-05	0.600465
CCR2 on granulocyte || id:ebi-a-GCST90002018	-3.54e-05	9.13e-05	0.70638
CD14 on Monocytic Myeloid-Derived Suppressor Cells || id:ebi-a-GCST90002019	7.17e-06	6.25e-05	0.910256
CD14 on CD33+ HLA DR+ CD14dim || id:ebi-a-GCST90002020	0.000141156	6.21e-05	0.0422494
CD14 on CD33dim HLA DR+ CD11b+ || id:ebi-a-GCST90002021	-4.18e-05	6.98e-05	0.564139
CD4 on CD4+ T cell || id:ebi-a-GCST90002022	5.91e-05	6.42e-05	0.371758
CD4 on Central Memory CD4+ T cell || id:ebi-a-GCST90002023	0.000121469	8.82e-05	0.205686
CD4 on naive CD4+ T cell || id:ebi-a-GCST90002024	-4.29e-05	6.4e-05	0.514723
CD4 on Effector Memory CD4+ T cell || id:ebi-a-GCST90002025	-3.44e-05	3.46e-05	0.336491
CD4 on Terminally Differentiated CD4+ T cell || id:ebi-a-GCST90002026	0.000105916	4.27e-05	0.022643
CD4 on CD45RA+ CD4+ T cell || id:ebi-a-GCST90002027	7.65e-05	5.8e-05	0.207368
CD19 on B cell || id:ebi-a-GCST90002028	5.41e-05	7.34e-05	0.476759
CD39 on CD39+ CD8+ T cell || id:ebi-a-GCST90002029	-3.25e-05	5.88e-05	0.59002
CD39 on CD39+ activated CD4 regulatory T cell || id:ebi-a-GCST90002030	4.96e-05	4.74e-05	0.322733
CD39 on CD39+ secreting CD4 regulatory T cell || id:ebi-a-GCST90002031	0.000107974	8.45e-05	0.233512
CD39 on CD39+ CD4+ T cell || id:ebi-a-GCST90002032	0.000114428	0.000104245	0.298068
CD39 on granulocyte || id:ebi-a-GCST90002033	8.92e-05	9.88e-05	0.383172
CD39 on monocyte || id:ebi-a-GCST90002034	-9.34e-05	3.69e-05	0.0298845
CD80 on myeloid Dendritic Cell || id:ebi-a-GCST90002035	2.98e-05	7.52e-05	0.698648
CD80 on CD62L+ myeloid Dendritic Cell || id:ebi-a-GCST90002036	1.65e-05	5.96e-05	0.788341
CD80 on plasmacytoid Dendritic Cell || id:ebi-a-GCST90002037	-6.35e-05	4.66e-05	0.200171
CD80 on CD62L+ plasmacytoid Dendritic Cell || id:ebi-a-GCST90002038	-6.27e-05	4.65e-05	0.204895
CD80 on monocyte || id:ebi-a-GCST90002039	4.23e-05	6.58e-05	0.538443
CD80 on granulocyte || id:ebi-a-GCST90002040	0.000110328	6.86e-05	0.124399
CD45 on lymphocyte || id:ebi-a-GCST90002041	8.03e-05	9.07e-05	0.401901
CD45 on CD33+ HLA DR+ CD14- || id:ebi-a-GCST90002042	5.79e-05	9.72e-05	0.562056
CD45 on CD33+ HLA DR+ CD14dim || id:ebi-a-GCST90002043	8.09e-05	6.57e-05	0.249359
CD45 on CD33dim HLA DR+ CD11b- || id:ebi-a-GCST90002044	0.00037523	0.000230217	0.154246
CD45 on CD33- HLA DR- || id:ebi-a-GCST90002045	-8.85e-05	0.000181701	0.651825
CD45 on CD33- HLA DR+ || id:ebi-a-GCST90002046	7.23e-05	4.84e-05	0.162798
CD45 on Granulocytic Myeloid-Derived Suppressor Cells || id:ebi-a-GCST90002047	-0.000116999	8.96e-05	0.218063
CD45 on CD66b++ myelod cell || id:ebi-a-GCST90002048	-0.000117606	6.49e-05	0.112635
CD45 on Monocytic Myeloid-Derived Suppressor Cells || id:ebi-a-GCST90002049	0.000173722	0.000241306	0.511394
CD45 on CD33dim HLA DR- || id:ebi-a-GCST90002050	4.94e-06	8.21e-05	0.953259
CD45 on basophil || id:ebi-a-GCST90002051	-3.55e-05	7.6e-05	0.651739
CD45 on Immature Myeloid-Derived Suppressor Cells || id:ebi-a-GCST90002052	-0.000115475	7.83e-05	0.214171
CD45 on CD33+ HLA DR+ || id:ebi-a-GCST90002053	0.000124103	0.0001025	0.256824
CD8 on Central Memory CD8+ T cell || id:ebi-a-GCST90002054	3.14e-05	8.46e-05	0.720013
CD8 on naive CD8+ T cell || id:ebi-a-GCST90002055	-2.81e-05	6.47e-05	0.67616
CD8 on Effector Memory CD8+ T cell || id:ebi-a-GCST90002056	-2.6e-05	5.58e-05	0.649574
CD8 on Terminally Differentiated CD8+ T cell || id:ebi-a-GCST90002057	-5.82e-05	6.79e-05	0.416215
CD8 on CD8+ T cell || id:ebi-a-GCST90002058	-2.54e-05	4.75e-05	0.599271
CD8 on Natural Killer T || id:ebi-a-GCST90002059	-3.14e-05	4.15e-05	0.466475
CD8 on HLA DR+ CD8+ T cell || id:ebi-a-GCST90002060	-1.62e-05	9.41e-05	0.865296
CD4 on CD39+ CD4+ T cell || id:ebi-a-GCST90002061	-8.64e-06	5.04e-05	0.866246
CD4 on CD28+ CD4+ T cell || id:ebi-a-GCST90002062	0.000131789	7.27e-05	0.0914579
CD4 on CD4 regulatory T cell || id:ebi-a-GCST90002063	-4.21e-05	7.27e-05	0.573014
CD4 on resting CD4 regulatory T cell || id:ebi-a-GCST90002064	2.94e-05	0.000106526	0.790269
CD4 on CD39+ resting CD4 regulatory T cell || id:ebi-a-GCST90002065	-0.000102135	0.000107453	0.369683
CD4 on activated CD4 regulatory T cell || id:ebi-a-GCST90002066	1.08e-05	8.02e-05	0.894877
CD4 on CD39+ activated CD4 regulatory T cell || id:ebi-a-GCST90002067	-0.000133184	8.82e-05	0.156948
CD4 on secreting CD4 regulatory T cell || id:ebi-a-GCST90002068	6.07e-05	7.51e-05	0.433731
CD4 on CD39+ secreting CD4 regulatory T cell || id:ebi-a-GCST90002069	0.000110404	8.14e-05	0.207938
CD4 on activated & secreting CD4 regulatory T cell || id:ebi-a-GCST90002070	-2.77e-05	7.88e-05	0.73056
SSC-A on myeloid Dendritic Cell || id:ebi-a-GCST90002071	-0.000330284	0.00011556	0.0354845
SSC-A on plasmacytoid Dendritic Cell || id:ebi-a-GCST90002072	1.52e-05	4.19e-05	0.722159
SSC-A on monocyte || id:ebi-a-GCST90002073	-4.46e-06	6.72e-05	0.948914
SSC-A on CD14+ monocyte || id:ebi-a-GCST90002074	7.86e-05	7.46e-05	0.311638
SSC-A on B cell || id:ebi-a-GCST90002075	0.000178563	0.000106308	0.144025
SSC-A on Natural Killer || id:ebi-a-GCST90002076	3.38e-05	6.36e-05	0.603819
SSC-A on HLA DR+ Natural Killer || id:ebi-a-GCST90002077	-1.62e-05	3.28e-05	0.629336
SSC-A on granulocyte || id:ebi-a-GCST90002078	3.57e-05	6.81e-05	0.609832
SSC-A on lymphocyte || id:ebi-a-GCST90002079	0.000162854	0.000156763	0.317808
SSC-A on T cell || id:ebi-a-GCST90002080	9.92e-05	0.000145946	0.508698
SSC-A on CD4+ T cell || id:ebi-a-GCST90002081	2.09e-06	7.7e-05	0.978786
SSC-A on CD8+ T cell || id:ebi-a-GCST90002082	8.63e-05	4.54e-05	0.0991611
SSC-A on HLA DR+ T cell || id:ebi-a-GCST90002083	-0.000111865	9.62e-05	0.267719
SSC-A on Natural Killer T || id:ebi-a-GCST90002084	-0.000101323	0.000110856	0.378714
SSC-A on HLA DR+ CD4+ T cell || id:ebi-a-GCST90002085	9.67e-05	0.000162599	0.566808
SSC-A on HLA DR+ CD8+ T cell || id:ebi-a-GCST90002086	-7.25e-06	4.5e-05	0.875623
CD11c on myeloid Dendritic Cell || id:ebi-a-GCST90002087	1.38e-05	7.08e-05	0.847738
CD11c on CD62L+ myeloid Dendritic Cell || id:ebi-a-GCST90002088	-9.14e-07	6.62e-05	0.989256
CD11c on monocyte || id:ebi-a-GCST90002089	-2.77e-05	4.88e-05	0.58263
CD11c on granulocyte || id:ebi-a-GCST90002090	-4.84e-05	6.56e-05	0.470554
CD11b on CD14+ monocyte || id:ebi-a-GCST90002091	2.34e-06	3.69e-05	0.950478
CD11b on CD66b++ myeloid cell || id:ebi-a-GCST90002093	-2.04e-06	0.000115762	0.986409
CD11b on Monocytic Myeloid-Derived Suppressor Cells || id:ebi-a-GCST90002094	1.52e-05	4.44e-05	0.737635
CD11b on CD33dim HLA DR- || id:ebi-a-GCST90002095	-4.45e-05	7.85e-05	0.579617
CD11b on basophil || id:ebi-a-GCST90002096	-2.54e-05	8.19e-05	0.763882
CD11b on CD33+ HLA DR+ CD14dim || id:ebi-a-GCST90002097	-7.24e-05	6.62e-05	0.299183
CD45RA on naive CD4+ T cell || id:ebi-a-GCST90002098	-7.63e-05	5.94e-05	0.225712
CD4RA on Terminally Differentiated CD4+ T cell || id:ebi-a-GCST90002099	3.94e-05	4.91e-05	0.434871
CD45RA on naive CD8+ T cell || id:ebi-a-GCST90002100	1.36e-05	3.16e-05	0.675115
CD45RA on Terminally Differentiated CD8+ T cell || id:ebi-a-GCST90002101	0.000111735	0.000100109	0.32689
CD45RA on resting CD4 regulatory T cell || id:ebi-a-GCST90002102	5.22e-05	5.59e-05	0.370166
HLA DR on myeloid Dendritic Cell || id:ebi-a-GCST90002104	-3.27e-05	6.13e-05	0.606533
HLA DR on plasmacytoid Dendritic Cell || id:ebi-a-GCST90002105	3.97e-05	3.85e-05	0.326298
HLA DR on Dendritic Cell || id:ebi-a-GCST90002106	-8.21e-06	4.98e-05	0.872765
HLA DR on CD33+ HLA DR+ CD14- || id:ebi-a-GCST90002108	3.95e-05	6.5e-05	0.555745
HLA DR on CD33+ HLA DR+ CD14dim || id:ebi-a-GCST90002109	-4.95e-05	8.74e-05	0.586754
HLA DR on CD33dim HLA DR+ CD11b+ || id:ebi-a-GCST90002110	-4.31e-05	7.59e-05	0.581794
HLA DR on CD33dim HLA DR+ CD11b- || id:ebi-a-GCST90002111	-2.78e-05	7.27e-05	0.710182
HLA DR on CD33- HLA DR+ || id:ebi-a-GCST90002112	-8.19e-05	4.71e-05	0.142484
HLA DR on HLA DR+ T cell || id:ebi-a-GCST90002113	-3.85e-05	3.6e-05	0.306726
HLA DR on HLA DR+ CD4+ T cell || id:ebi-a-GCST90002114	8.33e-06	0.00010693	0.939589
HLA DR on HLA DR+ CD8+ T cell || id:ebi-a-GCST90002115	-4.63e-05	6.12e-05	0.467511
HLA DR on B cell || id:ebi-a-GCST90002116	-2.72e-05	4.22e-05	0.537253
HLA DR on HLA DR+ Natural Killer || id:ebi-a-GCST90002117	1.71e-07	2.36e-05	0.994311
CD8 on CD28+ CD45RA- CD8+ T cell || id:ebi-a-GCST90002118	-8.25e-05	5.6e-05	0.174574
CD8 on CD28+ CD45RA+ CD8+ T cell || id:ebi-a-GCST90002119	-5.15e-05	5.43e-05	0.365431
CD8 on CD28- CD8+ T cell || id:ebi-a-GCST90002120	-9.37e-05	0.000109303	0.409729
CD8 on CD39+ CD8+ T cell || id:ebi-a-GCST90002121	3.21e-05	5.17e-05	0.54421
