# Supplementary material for: Relationships between immune cells, blood metabolites, and intrahepatic cholangiocarcinoma: a Mendelian randomization study with experimental validation
Source: Front Cell Dev Biol. 2026 May 22;14:1836249. doi: 10.3389/fcell.2026.1836249 (PMC13236900; doi:10.3389/fcell.2026.1836249)
Supplement: Supplementary file 7 [file Table7.xlsx]

## Sheet: Sheet1
Supplementary Table 7: The heterogeneity of immune traits variables
exposure	method	Q	Q_df	Q_pval
CD39+ resting CD4 regulatory T cell Absolute Count || id:ebi-a-GCST90001483	MR Egger	3.08742	2	0.213587
CD39+ resting CD4 regulatory T cell Absolute Count || id:ebi-a-GCST90001483	Inverse variance weighted	3.29793	3	0.347931
CD39+ resting CD4 regulatory T cell %resting CD4 regulatory T cell || id:ebi-a-GCST90001484	MR Egger	12.459	11	0.330146
CD39+ resting CD4 regulatory T cell %resting CD4 regulatory T cell || id:ebi-a-GCST90001484	Inverse variance weighted	12.4601	12	0.409473
CD39+ resting CD4 regulatory T cell %CD4 regulatory T cell || id:ebi-a-GCST90001485	MR Egger	10.7096	8	0.218701
CD39+ resting CD4 regulatory T cell %CD4 regulatory T cell || id:ebi-a-GCST90001485	Inverse variance weighted	10.7726	9	0.291618
Activated CD4 regulatory T cell Absolute Count || id:ebi-a-GCST90001486	MR Egger	9.91822	6	0.128138
Activated CD4 regulatory T cell Absolute Count || id:ebi-a-GCST90001486	Inverse variance weighted	13.0029	7	0.0720366
Activated CD4 regulatory T cell %CD4 regulatory T cell || id:ebi-a-GCST90001487	MR Egger	7.49505	13	0.874872
Activated CD4 regulatory T cell %CD4 regulatory T cell || id:ebi-a-GCST90001487	Inverse variance weighted	8.60288	14	0.855618
Activated CD4 regulatory T cell %CD4+ T cell || id:ebi-a-GCST90001488	MR Egger	8.5106	8	0.385245
Activated CD4 regulatory T cell %CD4+ T cell || id:ebi-a-GCST90001488	Inverse variance weighted	8.51741	9	0.482958
CD39+ activated CD4 regulatory T cell Absolute Count || id:ebi-a-GCST90001489	MR Egger	21.1848	19	0.326682
CD39+ activated CD4 regulatory T cell Absolute Count || id:ebi-a-GCST90001489	Inverse variance weighted	23.9533	20	0.244438
CD39+ activated CD4 regulatory T cell %activated CD4 regulatory T cell || id:ebi-a-GCST90001490	MR Egger	1.32692	1	0.249354
CD39+ activated CD4 regulatory T cell %activated CD4 regulatory T cell || id:ebi-a-GCST90001490	Inverse variance weighted	3.26769	2	0.195178
CD39+ activated CD4 regulatory T cell %CD4 regulatory T cell || id:ebi-a-GCST90001491	MR Egger	14.1278	14	0.440232
CD39+ activated CD4 regulatory T cell %CD4 regulatory T cell || id:ebi-a-GCST90001491	Inverse variance weighted	16.1502	15	0.372138
Secreting CD4 regulatory T cell Absolute Count || id:ebi-a-GCST90001492	MR Egger	10.225	7	0.176175
Secreting CD4 regulatory T cell Absolute Count || id:ebi-a-GCST90001492	Inverse variance weighted	14.0206	8	0.0812296
Secreting CD4 regulatory T cell %CD4 regulatory T cell || id:ebi-a-GCST90001493	MR Egger	4.51995	8	0.807434
Secreting CD4 regulatory T cell %CD4 regulatory T cell || id:ebi-a-GCST90001493	Inverse variance weighted	5.21351	9	0.815313
Secreting CD4 regulatory T cell %CD4+ T cell || id:ebi-a-GCST90001494	MR Egger	5.54718	13	0.961094
Secreting CD4 regulatory T cell %CD4+ T cell || id:ebi-a-GCST90001494	Inverse variance weighted	8.91169	14	0.836666
CD39+ secreting CD4 regulatory T cell Absolute Count || id:ebi-a-GCST90001495	MR Egger	22.5004	14	0.0689011
CD39+ secreting CD4 regulatory T cell Absolute Count || id:ebi-a-GCST90001495	Inverse variance weighted	24.2358	15	0.061196
CD39+ secreting CD4 regulatory T cell %secreting CD4 regulatory T cell || id:ebi-a-GCST90001496	MR Egger	9.15764	10	0.517211
CD39+ secreting CD4 regulatory T cell %secreting CD4 regulatory T cell || id:ebi-a-GCST90001496	Inverse variance weighted	10.2577	11	0.507364
CD39+ secreting CD4 regulatory T cell %CD4 regulatory T cell || id:ebi-a-GCST90001497	MR Egger	5.56306	8	0.696043
CD39+ secreting CD4 regulatory T cell %CD4 regulatory T cell || id:ebi-a-GCST90001497	Inverse variance weighted	7.05328	9	0.631573
Activated & resting CD4 regulatory T cell Absolute Count || id:ebi-a-GCST90001498	MR Egger	10.9408	10	0.36215
Activated & resting CD4 regulatory T cell Absolute Count || id:ebi-a-GCST90001498	Inverse variance weighted	11.1889	11	0.427576
Activated & resting CD4 regulatory T cell %CD4 regulatory T cell || id:ebi-a-GCST90001499	MR Egger	4.52768	8	0.806657
Activated & resting CD4 regulatory T cell %CD4 regulatory T cell || id:ebi-a-GCST90001499	Inverse variance weighted	5.16277	9	0.819895
Activated & resting CD4 regulatory T cell %CD4+ T cell || id:ebi-a-GCST90001500	MR Egger	10.8224	10	0.371525
Activated & resting CD4 regulatory T cell %CD4+ T cell || id:ebi-a-GCST90001500	Inverse variance weighted	15.4558	11	0.162565
Activated & secreting CD4 regulatory T cell Absolute Count || id:ebi-a-GCST90001501	MR Egger	7.23882	6	0.299325
Activated & secreting CD4 regulatory T cell Absolute Count || id:ebi-a-GCST90001501	Inverse variance weighted	8.49038	7	0.291342
Activated & secreting CD4 regulatory T cell %CD4 regulatory T cell || id:ebi-a-GCST90001502	MR Egger	4.82705	3	0.184909
Activated & secreting CD4 regulatory T cell %CD4 regulatory T cell || id:ebi-a-GCST90001502	Inverse variance weighted	4.84287	4	0.303803
Activated & secreting CD4 regulatory T cell %CD4+ T cell || id:ebi-a-GCST90001503	MR Egger	3.58128	15	0.998818
Activated & secreting CD4 regulatory T cell %CD4+ T cell || id:ebi-a-GCST90001503	Inverse variance weighted	3.84144	16	0.99915
CD25++ CD4+ T cell Absolute Count || id:ebi-a-GCST90001504	MR Egger	4.88917	7	0.673486
CD25++ CD4+ T cell Absolute Count || id:ebi-a-GCST90001504	Inverse variance weighted	6.13278	8	0.632361
CD25++ CD4+ T cell %CD4+ T cell || id:ebi-a-GCST90001505	MR Egger	8.40227	11	0.67688
CD25++ CD4+ T cell %CD4+ T cell || id:ebi-a-GCST90001505	Inverse variance weighted	8.56359	12	0.739684
CD25++ CD4+ T cell %T cell || id:ebi-a-GCST90001506	MR Egger	15.4188	11	0.164115
CD25++ CD4+ T cell %T cell || id:ebi-a-GCST90001506	Inverse variance weighted	15.4545	12	0.217516
CD25++ CD45RA+ CD4 not regulatory T cell Absolute Count || id:ebi-a-GCST90001507	MR Egger	5.08043	8	0.748946
CD25++ CD45RA+ CD4 not regulatory T cell Absolute Count || id:ebi-a-GCST90001507	Inverse variance weighted	5.14883	9	0.821146
CD25++ CD45RA+ CD4 not regulatory T cell %CD4+ T cell || id:ebi-a-GCST90001508	MR Egger	17.2585	14	0.242666
CD25++ CD45RA+ CD4 not regulatory T cell %CD4+ T cell || id:ebi-a-GCST90001508	Inverse variance weighted	17.4443	15	0.293008
CD25++ CD45RA+ CD4 not regulatory T cell %T cell || id:ebi-a-GCST90001509	MR Egger	7.08679	10	0.717226
CD25++ CD45RA+ CD4 not regulatory T cell %T cell || id:ebi-a-GCST90001509	Inverse variance weighted	7.41324	11	0.764699
CD25++ CD45RA- CD4 not regulatory T cell Absolute Count || id:ebi-a-GCST90001510	MR Egger	1.71782	6	0.943737
CD25++ CD45RA- CD4 not regulatory T cell Absolute Count || id:ebi-a-GCST90001510	Inverse variance weighted	1.96321	7	0.961849
CD25++ CD45RA- CD4 not regulatory T cell %CD4+ T cell || id:ebi-a-GCST90001511	MR Egger	4.40643	9	0.882687
CD25++ CD45RA- CD4 not regulatory T cell %CD4+ T cell || id:ebi-a-GCST90001511	Inverse variance weighted	7.64491	10	0.663477
CD25++ CD45RA- CD4 not regulatory T cell %T cell || id:ebi-a-GCST90001512	MR Egger	24.3279	15	0.0597308
CD25++ CD45RA- CD4 not regulatory T cell %T cell || id:ebi-a-GCST90001512	Inverse variance weighted	24.4246	16	0.0806328
CD4 regulatory T cell Absolute Count || id:ebi-a-GCST90001513	MR Egger	11.0331	9	0.273444
CD4 regulatory T cell Absolute Count || id:ebi-a-GCST90001513	Inverse variance weighted	13.0568	10	0.220512
Hematopoietic Stem Cell Absolute Count || id:ebi-a-GCST90001514	MR Egger	10.9433	7	0.141112
Hematopoietic Stem Cell Absolute Count || id:ebi-a-GCST90001514	Inverse variance weighted	11.2961	8	0.185477
Immature Myeloid-Derived Suppressor Cells Absolute Count || id:ebi-a-GCST90001515	MR Egger	18.902	15	0.218207
Immature Myeloid-Derived Suppressor Cells Absolute Count || id:ebi-a-GCST90001515	Inverse variance weighted	19.4709	16	0.245
Immature Myeloid-Derived Suppressor Cells %CD33dim HLA DR- CD66b- || id:ebi-a-GCST90001516	MR Egger	15.5306	12	0.213693
Immature Myeloid-Derived Suppressor Cells %CD33dim HLA DR- CD66b- || id:ebi-a-GCST90001516	Inverse variance weighted	19.6617	13	0.103973
CD33+ HLA DR+ Absolute Count || id:ebi-a-GCST90001517	MR Egger	13.1595	13	0.435571
CD33+ HLA DR+ Absolute Count || id:ebi-a-GCST90001517	Inverse variance weighted	15.6954	14	0.332325
CD33+ HLA DR+ CD14- Absolute Count || id:ebi-a-GCST90001518	MR Egger	19.1885	11	0.057793
CD33+ HLA DR+ CD14- Absolute Count || id:ebi-a-GCST90001518	Inverse variance weighted	20.7238	12	0.0545744
CD33+ HLA DR+ CD14- %CD33+ HLA DR+ || id:ebi-a-GCST90001519	MR Egger	10.6463	12	0.55945
CD33+ HLA DR+ CD14- %CD33+ HLA DR+ || id:ebi-a-GCST90001519	Inverse variance weighted	10.7586	13	0.631033
CD33+ HLA DR+ CD14dim Absolute Count || id:ebi-a-GCST90001520	MR Egger	9.07724	12	0.696319
CD33+ HLA DR+ CD14dim Absolute Count || id:ebi-a-GCST90001520	Inverse variance weighted	9.21024	13	0.756886
CD33+ HLA DR+ CD14dim %CD33+ HLA DR+ || id:ebi-a-GCST90001521	MR Egger	16.2142	13	0.237757
CD33+ HLA DR+ CD14dim %CD33+ HLA DR+ || id:ebi-a-GCST90001521	Inverse variance weighted	16.2625	14	0.297609
CD33- HLA DR- Absolute Count || id:ebi-a-GCST90001522	MR Egger	5.64735	12	0.932806
CD33- HLA DR- Absolute Count || id:ebi-a-GCST90001522	Inverse variance weighted	6.35913	13	0.932101
CD33- HLA DR+ Absolute Count || id:ebi-a-GCST90001523	MR Egger	11.6141	10	0.311714
CD33- HLA DR+ Absolute Count || id:ebi-a-GCST90001523	Inverse variance weighted	11.9485	11	0.367528
Granulocytic Myeloid-Derived Suppressor Cells Absolute Count || id:ebi-a-GCST90001524	MR Egger	13.9981	14	0.449856
Granulocytic Myeloid-Derived Suppressor Cells Absolute Count || id:ebi-a-GCST90001524	Inverse variance weighted	15.174	15	0.438955
CD33dim HLA DR+ CD11b+ Absolute Count || id:ebi-a-GCST90001525	MR Egger	15.2864	14	0.358862
CD33dim HLA DR+ CD11b+ Absolute Count || id:ebi-a-GCST90001525	Inverse variance weighted	15.3628	15	0.42561
CD33dim HLA DR+ CD11b+ %CD33dim HLA DR+ || id:ebi-a-GCST90001526	MR Egger	19.6948	17	0.290139
CD33dim HLA DR+ CD11b+ %CD33dim HLA DR+ || id:ebi-a-GCST90001526	Inverse variance weighted	20.3811	18	0.31178
CD33dim HLA DR+ CD11b- Absolute Count || id:ebi-a-GCST90001527	MR Egger	13.3943	17	0.709416
CD33dim HLA DR+ CD11b- Absolute Count || id:ebi-a-GCST90001527	Inverse variance weighted	16.2056	18	0.578203
CD33dim HLA DR+ CD11b- %CD33dim HLA DR+ || id:ebi-a-GCST90001528	MR Egger	23.9595	18	0.156361
CD33dim HLA DR+ CD11b- %CD33dim HLA DR+ || id:ebi-a-GCST90001528	Inverse variance weighted	23.9643	19	0.197524
CD66b++ myeloid cell Absolute Count || id:ebi-a-GCST90001529	MR Egger	5.47982	10	0.856912
CD66b++ myeloid cell Absolute Count || id:ebi-a-GCST90001529	Inverse variance weighted	6.32262	11	0.850994
Monocytic Myeloid-Derived Suppressor Cells Absolute Count || id:ebi-a-GCST90001530	MR Egger	7.15603	10	0.710637
Monocytic Myeloid-Derived Suppressor Cells Absolute Count || id:ebi-a-GCST90001530	Inverse variance weighted	7.44719	11	0.7618
CD33dim HLA DR- Absolute Count || id:ebi-a-GCST90001531	MR Egger	11.4206	12	0.493256
CD33dim HLA DR- Absolute Count || id:ebi-a-GCST90001531	Inverse variance weighted	12.2437	13	0.50777
Basophil Absolute Count || id:ebi-a-GCST90001532	MR Egger	12.6088	13	0.478463
Basophil Absolute Count || id:ebi-a-GCST90001532	Inverse variance weighted	15.831	14	0.323801
Basophil %CD33dim HLA DR- CD66b- || id:ebi-a-GCST90001533	MR Egger	15.15	15	0.440665
Basophil %CD33dim HLA DR- CD66b- || id:ebi-a-GCST90001533	Inverse variance weighted	18.7587	16	0.281377
CD45RA- CD4+ T cell Absolute Count || id:ebi-a-GCST90001534	MR Egger	2.27997	8	0.971203
CD45RA- CD4+ T cell Absolute Count || id:ebi-a-GCST90001534	Inverse variance weighted	3.89129	9	0.918421
CD45RA- CD4+ T cell %CD4+ T cell || id:ebi-a-GCST90001535	MR Egger	15.3301	17	0.571719
CD45RA- CD4+ T cell %CD4+ T cell || id:ebi-a-GCST90001535	Inverse variance weighted	15.7758	18	0.60819
CD45RA- CD4+ T cell %T cell || id:ebi-a-GCST90001536	MR Egger	6.74867	13	0.914635
CD45RA- CD4+ T cell %T cell || id:ebi-a-GCST90001536	Inverse variance weighted	7.23697	14	0.92519
Central Memory CD4+ T cell Absolute Count || id:ebi-a-GCST90001537	MR Egger	13.3153	14	0.501858
Central Memory CD4+ T cell Absolute Count || id:ebi-a-GCST90001537	Inverse variance weighted	13.4394	15	0.568401
Central Memory CD4+ T cell %CD4+ T cell || id:ebi-a-GCST90001538	MR Egger	16.555	16	0.414944
Central Memory CD4+ T cell %CD4+ T cell || id:ebi-a-GCST90001538	Inverse variance weighted	21.7382	17	0.194999
Central Memory CD4+ T cell %T cell || id:ebi-a-GCST90001539	MR Egger	10.913	13	0.618105
Central Memory CD4+ T cell %T cell || id:ebi-a-GCST90001539	Inverse variance weighted	13.0543	14	0.522255
Naive CD4+ T cell Absolute Count || id:ebi-a-GCST90001540	MR Egger	10.1671	15	0.809101
Naive CD4+ T cell Absolute Count || id:ebi-a-GCST90001540	Inverse variance weighted	14.4177	16	0.567625
Naive CD4+ T cell %CD4+ T cell || id:ebi-a-GCST90001541	MR Egger	11.5248	21	0.951567
Naive CD4+ T cell %CD4+ T cell || id:ebi-a-GCST90001541	Inverse variance weighted	12.6137	22	0.943378
Effector Memory CD4+ T cell Absolute Count || id:ebi-a-GCST90001542	MR Egger	5.26555	8	0.728854
Effector Memory CD4+ T cell Absolute Count || id:ebi-a-GCST90001542	Inverse variance weighted	9.11449	9	0.426774
Effector Memory CD4+ T cell %CD4+ T cell || id:ebi-a-GCST90001543	MR Egger	18.6902	12	0.0962847
Effector Memory CD4+ T cell %CD4+ T cell || id:ebi-a-GCST90001543	Inverse variance weighted	18.6914	13	0.132986
Effector Memory CD4+ T cell %T cell || id:ebi-a-GCST90001544	MR Egger	16.9107	14	0.260966
Effector Memory CD4+ T cell %T cell || id:ebi-a-GCST90001544	Inverse variance weighted	18.1092	15	0.256969
Terminally Differentiated CD4+ T cell Absolute Count || id:ebi-a-GCST90001545	MR Egger	7.55604	5	0.18246
Terminally Differentiated CD4+ T cell Absolute Count || id:ebi-a-GCST90001545	Inverse variance weighted	7.56395	6	0.271821
Terminally Differentiated CD4+ T cell %CD4+ T cell || id:ebi-a-GCST90001546	MR Egger	8.27437	13	0.825278
Terminally Differentiated CD4+ T cell %CD4+ T cell || id:ebi-a-GCST90001546	Inverse variance weighted	8.38519	14	0.868309
Terminally Differentiated CD4+ T cell %T cell || id:ebi-a-GCST90001547	MR Egger	11.7178	17	0.816919
Terminally Differentiated CD4+ T cell %T cell || id:ebi-a-GCST90001547	Inverse variance weighted	12.4399	18	0.823716
Central Memory CD8+ T cell Absolute Count || id:ebi-a-GCST90001548	MR Egger	19.6564	16	0.236097
Central Memory CD8+ T cell Absolute Count || id:ebi-a-GCST90001548	Inverse variance weighted	19.7625	17	0.286556
Central Memory CD8+ T cell %CD8+ T cell || id:ebi-a-GCST90001549	MR Egger	21.881	21	0.406397
Central Memory CD8+ T cell %CD8+ T cell || id:ebi-a-GCST90001549	Inverse variance weighted	23.1936	22	0.390866
Central Memory CD8+ T cell %T cell || id:ebi-a-GCST90001550	MR Egger	23.988	14	0.045975
Central Memory CD8+ T cell %T cell || id:ebi-a-GCST90001550	Inverse variance weighted	24.5776	15	0.0559118
Naive CD8+ T cell Absolute Count || id:ebi-a-GCST90001551	MR Egger	11.7589	16	0.760407
Naive CD8+ T cell Absolute Count || id:ebi-a-GCST90001551	Inverse variance weighted	14.5201	17	0.630003
Naive CD8+ T cell %CD8+ T cell || id:ebi-a-GCST90001552	MR Egger	14.6171	18	0.68807
Naive CD8+ T cell %CD8+ T cell || id:ebi-a-GCST90001552	Inverse variance weighted	14.6338	19	0.745574
Naive CD8+ T cell %T cell || id:ebi-a-GCST90001553	MR Egger	15.753	15	0.398654
Naive CD8+ T cell %T cell || id:ebi-a-GCST90001553	Inverse variance weighted	15.8436	16	0.463927
Effector Memory CD8+ T cell Absolute Count || id:ebi-a-GCST90001554	MR Egger	23.4331	15	0.0753676
Effector Memory CD8+ T cell Absolute Count || id:ebi-a-GCST90001554	Inverse variance weighted	23.7412	16	0.0953116
Effector Memory CD8+ T cell %CD8+ T cell || id:ebi-a-GCST90001555	MR Egger	10.9456	13	0.615378
Effector Memory CD8+ T cell %CD8+ T cell || id:ebi-a-GCST90001555	Inverse variance weighted	11.1256	14	0.676142
Effector Memory CD8+ T cell %T cell || id:ebi-a-GCST90001556	MR Egger	6.88811	5	0.229096
Effector Memory CD8+ T cell %T cell || id:ebi-a-GCST90001556	Inverse variance weighted	7.31079	6	0.293059
Terminally Differentiated CD8+ T cell Absolute Count || id:ebi-a-GCST90001557	MR Egger	6.0267	9	0.737243
Terminally Differentiated CD8+ T cell Absolute Count || id:ebi-a-GCST90001557	Inverse variance weighted	7.32915	10	0.694049
Terminally Differentiated CD8+ T cell %CD8+ T cell || id:ebi-a-GCST90001558	MR Egger	6.01565	15	0.979484
Terminally Differentiated CD8+ T cell %CD8+ T cell || id:ebi-a-GCST90001558	Inverse variance weighted	7.2985	16	0.967069
Terminally Differentiated CD8+ T cell %T cell || id:ebi-a-GCST90001559	MR Egger	9.14127	9	0.424338
Terminally Differentiated CD8+ T cell %T cell || id:ebi-a-GCST90001559	Inverse variance weighted	9.65932	10	0.470873
CD45RA+ CD8+ T cell Absolute Count || id:ebi-a-GCST90001560	MR Egger	10.2572	11	0.507412
CD45RA+ CD8+ T cell Absolute Count || id:ebi-a-GCST90001560	Inverse variance weighted	11.0019	12	0.528756
CD45RA+ CD8+ T cell %CD8+ T cell || id:ebi-a-GCST90001561	MR Egger	5.23138	8	0.732584
CD45RA+ CD8+ T cell %CD8+ T cell || id:ebi-a-GCST90001561	Inverse variance weighted	5.254	9	0.811628
CD45RA+ CD8+ T cell %T cell || id:ebi-a-GCST90001562	MR Egger	12.8691	13	0.457972
CD45RA+ CD8+ T cell %T cell || id:ebi-a-GCST90001562	Inverse variance weighted	13.8568	14	0.460436
Central Memory CD4-CD8- T cell Absolute Count || id:ebi-a-GCST90001563	MR Egger	0.714468	1	0.397964
Central Memory CD4-CD8- T cell Absolute Count || id:ebi-a-GCST90001563	Inverse variance weighted	1.23751	2	0.538614
Central Memory CD4-CD8- T cell %CD4-CD8- T cell || id:ebi-a-GCST90001564	MR Egger	11.7392	11	0.383563
Central Memory CD4-CD8- T cell %CD4-CD8- T cell || id:ebi-a-GCST90001564	Inverse variance weighted	14.0105	12	0.300038
Central Memory CD4-CD8- T cell %T cell || id:ebi-a-GCST90001565	MR Egger	4.1565	7	0.761586
Central Memory CD4-CD8- T cell %T cell || id:ebi-a-GCST90001565	Inverse variance weighted	4.59123	8	0.800238
Naive CD4-CD8- T cell Absolute Count || id:ebi-a-GCST90001566	Inverse variance weighted	0.67357	1	0.41181
Naive CD4+ T cell %T cell || id:ebi-a-GCST90001575	MR Egger	7.9743	10	0.631347
Naive CD4+ T cell %T cell || id:ebi-a-GCST90001575	Inverse variance weighted	8.04581	11	0.709195
CD4+ T cell Absolute Count || id:ebi-a-GCST90001590	MR Egger	5.40245	2	0.0671232
CD4+ T cell Absolute Count || id:ebi-a-GCST90001590	Inverse variance weighted	5.40245	3	0.144591
CD8+ T cell Absolute Count || id:ebi-a-GCST90001592	MR Egger	1.00098	4	0.909648
CD8+ T cell Absolute Count || id:ebi-a-GCST90001592	Inverse variance weighted	1.86562	5	0.867409
CD8dim T cell Absolute Count || id:ebi-a-GCST90001596	MR Egger	12.2833	14	0.58356
CD8dim T cell Absolute Count || id:ebi-a-GCST90001596	Inverse variance weighted	13.2522	15	0.582825
CD8dim T cell %T cell || id:ebi-a-GCST90001597	MR Egger	8.03536	9	0.530587
CD8dim T cell %T cell || id:ebi-a-GCST90001597	Inverse variance weighted	8.26753	10	0.602723
CD4-CD8- T cell Absolute Count || id:ebi-a-GCST90001598	MR Egger	5.98859	10	0.816221
CD4-CD8- T cell Absolute Count || id:ebi-a-GCST90001598	Inverse variance weighted	6.05224	11	0.869856
CD4-CD8- T cell %T cell || id:ebi-a-GCST90001599	MR Egger	4.99967	4	0.287331
CD4-CD8- T cell %T cell || id:ebi-a-GCST90001599	Inverse variance weighted	6.22479	5	0.284956
Leukocyte Absolute Count || id:ebi-a-GCST90001600	MR Egger	0.791154	3	0.851582
Leukocyte Absolute Count || id:ebi-a-GCST90001600	Inverse variance weighted	0.854082	4	0.931054
Lymphocyte Absolute Count || id:ebi-a-GCST90001601	MR Egger	4.972	6	0.547409
Lymphocyte Absolute Count || id:ebi-a-GCST90001601	Inverse variance weighted	5.15374	7	0.641207
Lymphocyte %leukocyte || id:ebi-a-GCST90001602	MR Egger	15.6323	12	0.208663
Lymphocyte %leukocyte || id:ebi-a-GCST90001602	Inverse variance weighted	15.9486	13	0.251915
T cell Absolute Count || id:ebi-a-GCST90001603	MR Egger	5.14776	7	0.641936
T cell Absolute Count || id:ebi-a-GCST90001603	Inverse variance weighted	5.36996	8	0.7174
T cell %lymphocyte || id:ebi-a-GCST90001604	MR Egger	1.09351	11	0.999921
T cell %lymphocyte || id:ebi-a-GCST90001604	Inverse variance weighted	4.23594	12	0.978793
T cell %leukocyte || id:ebi-a-GCST90001605	MR Egger	10.9053	11	0.451229
T cell %leukocyte || id:ebi-a-GCST90001605	Inverse variance weighted	10.9479	12	0.533389
CD4+ T cell %leukocyte || id:ebi-a-GCST90001606	MR Egger	5.68809	5	0.337761
CD4+ T cell %leukocyte || id:ebi-a-GCST90001606	Inverse variance weighted	5.71616	6	0.455725
CD8+ T cell %leukocyte || id:ebi-a-GCST90001607	MR Egger	5.78621	9	0.76111
CD8+ T cell %leukocyte || id:ebi-a-GCST90001607	Inverse variance weighted	6.66843	10	0.756333
CD4+CD8+ T cell %leukocyte || id:ebi-a-GCST90001608	MR Egger	6.92265	5	0.226457
CD4+CD8+ T cell %leukocyte || id:ebi-a-GCST90001608	Inverse variance weighted	7.21819	6	0.30114
CD4+ CD8dim T cell Absolute Count || id:ebi-a-GCST90001609	MR Egger	13.7538	14	0.468207
CD4+ CD8dim T cell Absolute Count || id:ebi-a-GCST90001609	Inverse variance weighted	16.1908	15	0.369484
CD4+ CD8dim T cell %lymphocyte || id:ebi-a-GCST90001610	MR Egger	19.0592	15	0.211065
CD4+ CD8dim T cell %lymphocyte || id:ebi-a-GCST90001610	Inverse variance weighted	19.9687	16	0.221634
CD4+ CD8dim T cell %leukocyte || id:ebi-a-GCST90001611	MR Egger	16.7464	14	0.269943
CD4+ CD8dim T cell %leukocyte || id:ebi-a-GCST90001611	Inverse variance weighted	16.7721	15	0.332672
CD8dim T cell %leukocyte || id:ebi-a-GCST90001612	MR Egger	8.70632	10	0.560183
CD8dim T cell %leukocyte || id:ebi-a-GCST90001612	Inverse variance weighted	8.7076	11	0.648862
CD4-CD8- T cell %leukocyte || id:ebi-a-GCST90001613	MR Egger	1.10349	5	0.953794
CD4-CD8- T cell %leukocyte || id:ebi-a-GCST90001613	Inverse variance weighted	1.25636	6	0.974009
CD8+ and CD8dim T cell %leukocyte || id:ebi-a-GCST90001614	MR Egger	4.14284	5	0.529039
CD8+ and CD8dim T cell %leukocyte || id:ebi-a-GCST90001614	Inverse variance weighted	6.87962	6	0.332124
TCRgd T cell Absolute Count || id:ebi-a-GCST90001615	MR Egger	8.50816	10	0.579327
TCRgd T cell Absolute Count || id:ebi-a-GCST90001615	Inverse variance weighted	8.82853	11	0.637716
TCRgd T cell %T cell || id:ebi-a-GCST90001616	MR Egger	4.36693	10	0.92928
TCRgd T cell %T cell || id:ebi-a-GCST90001616	Inverse variance weighted	9.8868	11	0.540597
TCRgd T cell %lymphocyte || id:ebi-a-GCST90001617	MR Egger	11.9567	11	0.366904
TCRgd T cell %lymphocyte || id:ebi-a-GCST90001617	Inverse variance weighted	12.8007	12	0.383695
HLA DR+ T cell Absolute Count || id:ebi-a-GCST90001618	MR Egger	9.36488	22	0.991207
HLA DR+ T cell Absolute Count || id:ebi-a-GCST90001618	Inverse variance weighted	9.66684	23	0.993155
HLA DR+ T cell%T cell || id:ebi-a-GCST90001619	MR Egger	15.3981	17	0.566831
HLA DR+ T cell%T cell || id:ebi-a-GCST90001619	Inverse variance weighted	20.06	18	0.329453
HLA DR+ T cell%lymphocyte || id:ebi-a-GCST90001620	MR Egger	12.3392	15	0.653192
HLA DR+ T cell%lymphocyte || id:ebi-a-GCST90001620	Inverse variance weighted	12.6621	16	0.697288
Natural Killer T Absolute Count || id:ebi-a-GCST90001621	MR Egger	9.73141	21	0.982193
Natural Killer T Absolute Count || id:ebi-a-GCST90001621	Inverse variance weighted	15.4601	22	0.84175
Natural Killer T %T cell || id:ebi-a-GCST90001622	MR Egger	15.0566	20	0.773161
Natural Killer T %T cell || id:ebi-a-GCST90001622	Inverse variance weighted	15.3324	21	0.805909
Natural Killer T %lymphocyte || id:ebi-a-GCST90001623	MR Egger	20.231	22	0.568592
Natural Killer T %lymphocyte || id:ebi-a-GCST90001623	Inverse variance weighted	21.2536	23	0.565603
HLA DR+ CD4+ T cell Absolute Count || id:ebi-a-GCST90001624	MR Egger	16.7231	19	0.60862
HLA DR+ CD4+ T cell Absolute Count || id:ebi-a-GCST90001624	Inverse variance weighted	17.6609	20	0.609738
HLA DR+ CD4+ T cell %T cell || id:ebi-a-GCST90001625	MR Egger	8.40621	17	0.957073
HLA DR+ CD4+ T cell %T cell || id:ebi-a-GCST90001625	Inverse variance weighted	8.40642	18	0.971952
HLA DR+ CD4+ T cell %lymphocyte || id:ebi-a-GCST90001626	MR Egger	7.19371	12	0.844551
HLA DR+ CD4+ T cell %lymphocyte || id:ebi-a-GCST90001626	Inverse variance weighted	7.19747	13	0.89169
HLA DR+ CD8+ T cell Absolute Count || id:ebi-a-GCST90001627	MR Egger	22.8848	24	0.526608
HLA DR+ CD8+ T cell Absolute Count || id:ebi-a-GCST90001627	Inverse variance weighted	23.2049	25	0.565603
HLA DR+ CD8+ T cell %T cell || id:ebi-a-GCST90001628	MR Egger	18.9464	20	0.525313
HLA DR+ CD8+ T cell %T cell || id:ebi-a-GCST90001628	Inverse variance weighted	20.7693	21	0.473106
HLA DR+ CD8+ T cell %lymphocyte || id:ebi-a-GCST90001629	MR Egger	21.2528	20	0.382392
HLA DR+ CD8+ T cell %lymphocyte || id:ebi-a-GCST90001629	Inverse variance weighted	22.4606	21	0.373396
CD8+ Natural Killer T Absolute Count || id:ebi-a-GCST90001630	MR Egger	17.2385	18	0.506772
CD8+ Natural Killer T Absolute Count || id:ebi-a-GCST90001630	Inverse variance weighted	18.8716	19	0.465103
CD8+ Natural Killer T %T cell || id:ebi-a-GCST90001631	MR Egger	8.72903	5	0.120373
CD8+ Natural Killer T %T cell || id:ebi-a-GCST90001631	Inverse variance weighted	10.0159	6	0.123986
CD8+ Natural Killer T %lymphocyte || id:ebi-a-GCST90001632	MR Egger	11.4369	6	0.0757774
CD8+ Natural Killer T %lymphocyte || id:ebi-a-GCST90001632	Inverse variance weighted	11.6957	7	0.111021
CD8dim Natural Killer T Absolute Count || id:ebi-a-GCST90001633	MR Egger	4.31145	6	0.634608
CD8dim Natural Killer T Absolute Count || id:ebi-a-GCST90001633	Inverse variance weighted	6.52004	7	0.4805
CD8dim Natural Killer T %T cell || id:ebi-a-GCST90001634	MR Egger	1.23862	4	0.8717
CD8dim Natural Killer T %T cell || id:ebi-a-GCST90001634	Inverse variance weighted	1.82486	5	0.87281
CD8dim Natural Killer T %lymphocyte || id:ebi-a-GCST90001635	MR Egger	1.82693	6	0.934908
CD8dim Natural Killer T %lymphocyte || id:ebi-a-GCST90001635	Inverse variance weighted	2.00356	7	0.959643
CD4-CD8- Natural Killer T Absolute Count || id:ebi-a-GCST90001636	Inverse variance weighted	5.04023	1	0.0247651
CD4-CD8- Natural Killer T %T cell || id:ebi-a-GCST90001637	MR Egger	3.02586	2	0.220264
CD4-CD8- Natural Killer T %T cell || id:ebi-a-GCST90001637	Inverse variance weighted	4.37736	3	0.223494
CD4-CD8- Natural Killer T %lymphocyte || id:ebi-a-GCST90001638	MR Egger	2.59968	3	0.457545
CD4-CD8- Natural Killer T %lymphocyte || id:ebi-a-GCST90001638	Inverse variance weighted	2.60817	4	0.625376
CD3- lymphocyte %lymphocyte || id:ebi-a-GCST90001640	MR Egger	0.123223	2	0.940248
CD3- lymphocyte %lymphocyte || id:ebi-a-GCST90001640	Inverse variance weighted	1.40555	3	0.704234
CD3- lymphocyte %leukocyte || id:ebi-a-GCST90001641	MR Egger	0.07789	3	0.994352
CD3- lymphocyte %leukocyte || id:ebi-a-GCST90001641	Inverse variance weighted	0.721428	4	0.94866
Natural Killer Absolute Count || id:ebi-a-GCST90001645	Inverse variance weighted	2.56593	1	0.109188
Natural Killer %CD3- lymphocyte || id:ebi-a-GCST90001646	Inverse variance weighted	0.0451599	1	0.83171
Natural Killer %lymphocyte || id:ebi-a-GCST90001647	Inverse variance weighted	0.0481474	1	0.826319
Granulocyte Absolute Count || id:ebi-a-GCST90001651	Inverse variance weighted	0.488079	1	0.484785
Granulocyte %leukocyte || id:ebi-a-GCST90001652	MR Egger	5.10117	6	0.530904
Granulocyte %leukocyte || id:ebi-a-GCST90001652	Inverse variance weighted	5.74829	7	0.569428
CD28- CD4-CD8- T cell Absolute Count || id:ebi-a-GCST90001654	MR Egger	0.16037	1	0.688816
CD28- CD4-CD8- T cell Absolute Count || id:ebi-a-GCST90001654	Inverse variance weighted	0.526259	2	0.768643
CD39+ CD4+ T cell %T cell || id:ebi-a-GCST90001658	MR Egger	0.596433	1	0.439942
CD39+ CD4+ T cell %T cell || id:ebi-a-GCST90001658	Inverse variance weighted	1.1132	2	0.573154
CD39+ CD4+ T cell %CD4+ T cell || id:ebi-a-GCST90001659	MR Egger	2.09517	2	0.350783
CD39+ CD4+ T cell %CD4+ T cell || id:ebi-a-GCST90001659	Inverse variance weighted	2.20142	3	0.531669
CD39+ CD4+ T cell Absolute Count || id:ebi-a-GCST90001660	MR Egger	6.25783	8	0.618375
CD39+ CD4+ T cell Absolute Count || id:ebi-a-GCST90001660	Inverse variance weighted	7.76195	9	0.558303
CD28- CD8dim T cell %T cell || id:ebi-a-GCST90001661	MR Egger	1.38601	4	0.846623
CD28- CD8dim T cell %T cell || id:ebi-a-GCST90001661	Inverse variance weighted	3.33621	5	0.648302
CD28- CD8dim T cell Absolute Count || id:ebi-a-GCST90001663	MR Egger	1.23041	3	0.745719
CD28- CD8dim T cell Absolute Count || id:ebi-a-GCST90001663	Inverse variance weighted	3.18472	4	0.527403
CD28+ CD45RA+ CD8dim T cell %T cell || id:ebi-a-GCST90001664	Inverse variance weighted	0.0645982	1	0.799371
CD28+ CD45RA+ CD8dim T cell %CD8dim T cell || id:ebi-a-GCST90001665	MR Egger	0.0552561	1	0.814157
CD28+ CD45RA+ CD8dim T cell %CD8dim T cell || id:ebi-a-GCST90001665	Inverse variance weighted	0.0601509	2	0.970372
CD28+ CD45RA+ CD8dim T cell Absolute Count || id:ebi-a-GCST90001666	Inverse variance weighted	0.0578621	1	0.809907
CD28+ CD45RA- CD8dim T cell %T cell || id:ebi-a-GCST90001667	Inverse variance weighted	0.000637933	1	0.97985
CD28+ CD45RA- CD8dim T cell %CD8dim T cell || id:ebi-a-GCST90001668	Inverse variance weighted	0.136731	1	0.711553
CD25++ CD8+ T cell %CD8+ T cell || id:ebi-a-GCST90001680	Inverse variance weighted	1.60106	1	0.205753
CD127- CD8+ T cell Absolute Count || id:ebi-a-GCST90001684	MR Egger	0.94945	3	0.813481
CD127- CD8+ T cell Absolute Count || id:ebi-a-GCST90001684	Inverse variance weighted	0.952436	4	0.91692
CD28- CD8+ T cell %T cell || id:ebi-a-GCST90001685	MR Egger	1.26778	4	0.866819
CD28- CD8+ T cell %T cell || id:ebi-a-GCST90001685	Inverse variance weighted	1.57511	5	0.904243
CD28- CD8+ T cell %CD8+ T cell || id:ebi-a-GCST90001686	MR Egger	0.023453	1	0.878285
CD28- CD8+ T cell %CD8+ T cell || id:ebi-a-GCST90001686	Inverse variance weighted	0.0670625	2	0.967025
CD28- CD8+ T cell Absolute Count || id:ebi-a-GCST90001687	MR Egger	0.624924	3	0.890704
CD28- CD8+ T cell Absolute Count || id:ebi-a-GCST90001687	Inverse variance weighted	1.02877	4	0.905402
CD28+ CD45RA+ CD8+ T cell %T cell || id:ebi-a-GCST90001688	MR Egger	3.66035	5	0.599276
CD28+ CD45RA+ CD8+ T cell %T cell || id:ebi-a-GCST90001688	Inverse variance weighted	4.44141	6	0.617167
CD28+ CD45RA+ CD8+ T cell %CD8+ T cell || id:ebi-a-GCST90001689	MR Egger	5.39792	7	0.611524
CD28+ CD45RA+ CD8+ T cell %CD8+ T cell || id:ebi-a-GCST90001689	Inverse variance weighted	5.94667	8	0.653206
CD28+ CD45RA+ CD8+ T cell Absolute Count || id:ebi-a-GCST90001690	MR Egger	8.23192	7	0.312589
CD28+ CD45RA+ CD8+ T cell Absolute Count || id:ebi-a-GCST90001690	Inverse variance weighted	8.83222	8	0.356647
CD28+ CD45RA- CD8+ T cell %CD8+ T cell || id:ebi-a-GCST90001692	MR Egger	0.638714	1	0.424177
CD28+ CD45RA- CD8+ T cell %CD8+ T cell || id:ebi-a-GCST90001692	Inverse variance weighted	0.717808	2	0.698441
CD28+ CD45RA- CD8+ T cell Absolute Count || id:ebi-a-GCST90001693	MR Egger	3.9974	8	0.857358
CD28+ CD45RA- CD8+ T cell Absolute Count || id:ebi-a-GCST90001693	Inverse variance weighted	4.00157	9	0.911309
CD28- CD4-CD8- T cell %T cell || id:ebi-a-GCST90001694	MR Egger	5.19705	10	0.877632
CD28- CD4-CD8- T cell %T cell || id:ebi-a-GCST90001694	Inverse variance weighted	7.65497	11	0.743837
CD45RA- CD28- CD8+ T cell Absolute Count || id:ebi-a-GCST90001695	MR Egger	28.8088	25	0.271988
CD45RA- CD28- CD8+ T cell Absolute Count || id:ebi-a-GCST90001695	Inverse variance weighted	28.9038	26	0.315474
CD45RA- CD28- CD8+ T cell %CD8+ T cell || id:ebi-a-GCST90001696	MR Egger	18.027	13	0.156496
CD45RA- CD28- CD8+ T cell %CD8+ T cell || id:ebi-a-GCST90001696	Inverse variance weighted	18.4054	14	0.188936
CD45RA- CD28- CD8+ T cell %T cell || id:ebi-a-GCST90001697	MR Egger	21.413	15	0.124143
CD45RA- CD28- CD8+ T cell %T cell || id:ebi-a-GCST90001697	Inverse variance weighted	21.8903	16	0.146768
CD45RA+ CD28- CD8+ T cell Absolute Count || id:ebi-a-GCST90001698	MR Egger	6.47703	8	0.593957
CD45RA+ CD28- CD8+ T cell Absolute Count || id:ebi-a-GCST90001698	Inverse variance weighted	7.20732	9	0.615544
CD45RA+ CD28- CD8+ T cell %CD8+ T cell || id:ebi-a-GCST90001699	MR Egger	12.9234	10	0.227985
CD45RA+ CD28- CD8+ T cell %CD8+ T cell || id:ebi-a-GCST90001699	Inverse variance weighted	12.9578	11	0.296094
CD45RA+ CD28- CD8+ T cell %T cell || id:ebi-a-GCST90001700	MR Egger	10.4763	17	0.882457
CD45RA+ CD28- CD8+ T cell %T cell || id:ebi-a-GCST90001700	Inverse variance weighted	10.4789	18	0.91515
BAFF-R on CD20- CD38- B cell || id:ebi-a-GCST90001701	MR Egger	3.67058	5	0.597748
BAFF-R on CD20- CD38- B cell || id:ebi-a-GCST90001701	Inverse variance weighted	6.79236	6	0.340477
BAFF-R on CD24+ CD27+ B cell || id:ebi-a-GCST90001702	MR Egger	0.497793	4	0.973715
BAFF-R on CD24+ CD27+ B cell || id:ebi-a-GCST90001702	Inverse variance weighted	0.500593	5	0.992102
BAFF-R on IgD+ CD24+ B cell || id:ebi-a-GCST90001703	MR Egger	0.730811	4	0.947476
BAFF-R on IgD+ CD24+ B cell || id:ebi-a-GCST90001703	Inverse variance weighted	0.772503	5	0.978754
BAFF-R on IgD+ CD24- B cell || id:ebi-a-GCST90001704	MR Egger	5.28834	7	0.624821
BAFF-R on IgD+ CD24- B cell || id:ebi-a-GCST90001704	Inverse variance weighted	5.61558	8	0.690204
BAFF-R on IgD+ CD38- B cell || id:ebi-a-GCST90001705	MR Egger	6.29051	9	0.710528
BAFF-R on IgD+ CD38- B cell || id:ebi-a-GCST90001705	Inverse variance weighted	6.40464	10	0.780199
BAFF-R on IgD+ CD38- naive B cell || id:ebi-a-GCST90001706	MR Egger	14.2366	14	0.432238
BAFF-R on IgD+ CD38- naive B cell || id:ebi-a-GCST90001706	Inverse variance weighted	17.2008	15	0.307004
BAFF-R on IgD+ CD38- unswitched memory B cell || id:ebi-a-GCST90001707	MR Egger	4.70383	7	0.696053
BAFF-R on IgD+ CD38- unswitched memory B cell || id:ebi-a-GCST90001707	Inverse variance weighted	4.737	8	0.785281
BAFF-R on IgD+ CD38+ B cell || id:ebi-a-GCST90001708	MR Egger	9.07129	11	0.615312
BAFF-R on IgD+ CD38+ B cell || id:ebi-a-GCST90001708	Inverse variance weighted	10.8168	12	0.544679
BAFF-R on IgD+ CD38dim B cell || id:ebi-a-GCST90001709	MR Egger	3.20277	8	0.920996
BAFF-R on IgD+ CD38dim B cell || id:ebi-a-GCST90001709	Inverse variance weighted	3.42071	9	0.94526
BAFF-R on IgD- CD24- B cell || id:ebi-a-GCST90001710	MR Egger	3.84455	8	0.870869
BAFF-R on IgD- CD24- B cell || id:ebi-a-GCST90001710	Inverse variance weighted	3.97056	9	0.91334
BAFF-R on IgD- CD27- B cell || id:ebi-a-GCST90001711	MR Egger	6.35201	6	0.384935
BAFF-R on IgD- CD27- B cell || id:ebi-a-GCST90001711	Inverse variance weighted	6.58446	7	0.473387
BAFF-R on IgD- CD38- B cell || id:ebi-a-GCST90001712	MR Egger	6.50394	4	0.164543
BAFF-R on IgD- CD38- B cell || id:ebi-a-GCST90001712	Inverse variance weighted	9.72888	5	0.0832922
BAFF-R on IgD- CD38+ B cell || id:ebi-a-GCST90001713	MR Egger	7.82647	9	0.551724
BAFF-R on IgD- CD38+ B cell || id:ebi-a-GCST90001713	Inverse variance weighted	8.39174	10	0.59063
BAFF-R on IgD- CD38dim B cell || id:ebi-a-GCST90001714	MR Egger	0.849263	1	0.356761
BAFF-R on IgD- CD38dim B cell || id:ebi-a-GCST90001714	Inverse variance weighted	0.849307	2	0.653996
BAFF-R on memory B cell || id:ebi-a-GCST90001715	MR Egger	0.492945	4	0.974184
BAFF-R on memory B cell || id:ebi-a-GCST90001715	Inverse variance weighted	0.496285	5	0.992259
BAFF-R on naive-mature B cell || id:ebi-a-GCST90001716	MR Egger	1.96779	6	0.922637
BAFF-R on naive-mature B cell || id:ebi-a-GCST90001716	Inverse variance weighted	2.29576	7	0.941676
BAFF-R on unswitched memory B cell || id:ebi-a-GCST90001717	MR Egger	3.36644	6	0.761646
BAFF-R on unswitched memory B cell || id:ebi-a-GCST90001717	Inverse variance weighted	3.48609	7	0.836696
BAFF-R on switched memory B cell || id:ebi-a-GCST90001718	MR Egger	10.2362	5	0.068812
BAFF-R on switched memory B cell || id:ebi-a-GCST90001718	Inverse variance weighted	10.2542	6	0.114347
BAFF-R on IgD+ B cell || id:ebi-a-GCST90001719	MR Egger	3.27292	5	0.65799
BAFF-R on IgD+ B cell || id:ebi-a-GCST90001719	Inverse variance weighted	3.30143	6	0.770173
BAFF-R on transitional B cell || id:ebi-a-GCST90001720	MR Egger	13.4666	11	0.263926
BAFF-R on transitional B cell || id:ebi-a-GCST90001720	Inverse variance weighted	15.4641	12	0.21703
CD19 on CD20- B cell || id:ebi-a-GCST90001721	MR Egger	20.0975	12	0.0652636
CD19 on CD20- B cell || id:ebi-a-GCST90001721	Inverse variance weighted	20.1379	13	0.0918236
CD19 on CD20- CD38- B cell || id:ebi-a-GCST90001722	MR Egger	11.338	11	0.415395
CD19 on CD20- CD38- B cell || id:ebi-a-GCST90001722	Inverse variance weighted	12.0333	12	0.443009
CD19 on CD24+ CD27+ B cell || id:ebi-a-GCST90001723	MR Egger	17.4615	17	0.423546
CD19 on CD24+ CD27+ B cell || id:ebi-a-GCST90001723	Inverse variance weighted	18.0383	18	0.453133
CD19 on IgD+ CD24+ B cell || id:ebi-a-GCST90001724	MR Egger	33.1192	19	0.0232901
CD19 on IgD+ CD24+ B cell || id:ebi-a-GCST90001724	Inverse variance weighted	33.846	20	0.0271853
CD19 on IgD+ CD24- B cell || id:ebi-a-GCST90001725	MR Egger	14.3675	15	0.497856
CD19 on IgD+ CD24- B cell || id:ebi-a-GCST90001725	Inverse variance weighted	14.5177	16	0.560207
CD19 on IgD+ CD38- B cell || id:ebi-a-GCST90001726	MR Egger	28.6862	15	0.0176476
CD19 on IgD+ CD38- B cell || id:ebi-a-GCST90001726	Inverse variance weighted	28.8834	16	0.0247342
CD19 on IgD+ CD38- naive B cell || id:ebi-a-GCST90001727	MR Egger	7.28414	12	0.838279
CD19 on IgD+ CD38- naive B cell || id:ebi-a-GCST90001727	Inverse variance weighted	7.29889	13	0.886099
CD19 on IgD+ CD38- unswitched memory B cell || id:ebi-a-GCST90001728	MR Egger	10.2676	7	0.173907
CD19 on IgD+ CD38- unswitched memory B cell || id:ebi-a-GCST90001728	Inverse variance weighted	12.0279	8	0.149962
CD19 on IgD+ CD38+ B cell || id:ebi-a-GCST90001729	MR Egger	13.9994	10	0.173019
CD19 on IgD+ CD38+ B cell || id:ebi-a-GCST90001729	Inverse variance weighted	14.0008	11	0.232951
CD19 on IgD+ CD38dim B cell || id:ebi-a-GCST90001730	MR Egger	12.638	12	0.395891
CD19 on IgD+ CD38dim B cell || id:ebi-a-GCST90001730	Inverse variance weighted	12.6591	13	0.474471
CD19 on IgD- CD24- B cell || id:ebi-a-GCST90001731	MR Egger	23.127	15	0.0814795
CD19 on IgD- CD24- B cell || id:ebi-a-GCST90001731	Inverse variance weighted	23.3312	16	0.105164
CD19 on IgD- CD27- B cell || id:ebi-a-GCST90001732	MR Egger	10.9261	13	0.617007
CD19 on IgD- CD27- B cell || id:ebi-a-GCST90001732	Inverse variance weighted	11.5303	14	0.643964
CD19 on IgD- CD38- B cell || id:ebi-a-GCST90001733	MR Egger	21.4738	17	0.20581
CD19 on IgD- CD38- B cell || id:ebi-a-GCST90001733	Inverse variance weighted	21.6133	18	0.249607
CD19 on IgD- CD38+ B cell || id:ebi-a-GCST90001734	MR Egger	3.59003	8	0.892091
CD19 on IgD- CD38+ B cell || id:ebi-a-GCST90001734	Inverse variance weighted	5.69066	9	0.770435
CD19 on IgD- CD38dim B cell || id:ebi-a-GCST90001735	MR Egger	16.2972	13	0.233455
CD19 on IgD- CD38dim B cell || id:ebi-a-GCST90001735	Inverse variance weighted	16.3654	14	0.29157
CD19 on memory B cell || id:ebi-a-GCST90001736	MR Egger	21.7597	15	0.114261
CD19 on memory B cell || id:ebi-a-GCST90001736	Inverse variance weighted	21.7597	16	0.151121
CD19 on naive-mature B cell || id:ebi-a-GCST90001737	MR Egger	6.57123	14	0.949981
CD19 on naive-mature B cell || id:ebi-a-GCST90001737	Inverse variance weighted	16.834	15	0.328882
CD19 on unswitched memory B cell || id:ebi-a-GCST90001738	MR Egger	10.0598	13	0.68904
CD19 on unswitched memory B cell || id:ebi-a-GCST90001738	Inverse variance weighted	10.4751	14	0.726686
CD19 on Plasma Blast-Plasma Cell || id:ebi-a-GCST90001739	MR Egger	20.97	10	0.0213041
CD19 on Plasma Blast-Plasma Cell || id:ebi-a-GCST90001739	Inverse variance weighted	21.573	11	0.0278976
CD19 on switched memory B cell || id:ebi-a-GCST90001740	MR Egger	20.2737	17	0.260469
CD19 on switched memory B cell || id:ebi-a-GCST90001740	Inverse variance weighted	20.4734	18	0.306809
CD19 on IgD+ B cell || id:ebi-a-GCST90001741	MR Egger	14.9706	15	0.453537
CD19 on IgD+ B cell || id:ebi-a-GCST90001741	Inverse variance weighted	15.2496	16	0.506441
CD19 on transitional B cell || id:ebi-a-GCST90001742	MR Egger	7.69866	13	0.862663
CD19 on transitional B cell || id:ebi-a-GCST90001742	Inverse variance weighted	7.744	14	0.902232
CD20 on B cell || id:ebi-a-GCST90001743	MR Egger	22.3029	21	0.38224
CD20 on B cell || id:ebi-a-GCST90001743	Inverse variance weighted	23.3175	22	0.38399
CD20 on CD20- CD38- B cell || id:ebi-a-GCST90001744	MR Egger	7.40951	10	0.686301
CD20 on CD20- CD38- B cell || id:ebi-a-GCST90001744	Inverse variance weighted	7.73449	11	0.736872
CD20 on CD24+ CD27+ B cell || id:ebi-a-GCST90001745	MR Egger	36.2871	19	0.00973035
CD20 on CD24+ CD27+ B cell || id:ebi-a-GCST90001745	Inverse variance weighted	37.0242	20	0.0116242
CD20 on IgD+ CD24+ B cell || id:ebi-a-GCST90001746	MR Egger	22.555	10	0.0125139
CD20 on IgD+ CD24+ B cell || id:ebi-a-GCST90001746	Inverse variance weighted	22.6136	11	0.0200282
CD20 on IgD+ CD24- B cell || id:ebi-a-GCST90001747	MR Egger	13.388	17	0.709847
CD20 on IgD+ CD24- B cell || id:ebi-a-GCST90001747	Inverse variance weighted	17.5718	18	0.48418
CD20 on IgD+ CD38- B cell || id:ebi-a-GCST90001748	MR Egger	23.0479	19	0.23524
CD20 on IgD+ CD38- B cell || id:ebi-a-GCST90001748	Inverse variance weighted	23.0977	20	0.284022
CD20 on IgD+ CD38- naive B cell || id:ebi-a-GCST90001749	MR Egger	16.6543	14	0.275066
CD20 on IgD+ CD38- naive B cell || id:ebi-a-GCST90001749	Inverse variance weighted	17.0817	15	0.314007
CD20 on IgD+ CD38- unswitched memory B cell || id:ebi-a-GCST90001750	MR Egger	18.0781	15	0.258582
CD20 on IgD+ CD38- unswitched memory B cell || id:ebi-a-GCST90001750	Inverse variance weighted	18.6013	16	0.28988
CD20 on IgD+ CD38+ B cell || id:ebi-a-GCST90001751	MR Egger	10.4928	15	0.787652
CD20 on IgD+ CD38+ B cell || id:ebi-a-GCST90001751	Inverse variance weighted	11.6126	16	0.770191
CD20 on IgD+ CD38dim B cell || id:ebi-a-GCST90001752	MR Egger	13.9654	21	0.871081
CD20 on IgD+ CD38dim B cell || id:ebi-a-GCST90001752	Inverse variance weighted	17.2167	22	0.751292
CD20 on IgD- CD24- B cell || id:ebi-a-GCST90001753	MR Egger	22.9935	19	0.237629
CD20 on IgD- CD24- B cell || id:ebi-a-GCST90001753	Inverse variance weighted	23.0613	20	0.285792
CD20 on IgD- CD27- B cell || id:ebi-a-GCST90001754	MR Egger	12.1609	13	0.514497
CD20 on IgD- CD27- B cell || id:ebi-a-GCST90001754	Inverse variance weighted	12.2615	14	0.585314
CD20 on IgD- CD38- B cell || id:ebi-a-GCST90001755	MR Egger	21.4815	20	0.369296
CD20 on IgD- CD38- B cell || id:ebi-a-GCST90001755	Inverse variance weighted	21.5561	21	0.425465
CD20 on IgD- CD38+ B cell || id:ebi-a-GCST90001756	MR Egger	13.4168	7	0.0625811
CD20 on IgD- CD38+ B cell || id:ebi-a-GCST90001756	Inverse variance weighted	15.2714	8	0.0540781
CD20 on IgD- CD38dim B cell || id:ebi-a-GCST90001757	MR Egger	26.3172	25	0.390829
CD20 on IgD- CD38dim B cell || id:ebi-a-GCST90001757	Inverse variance weighted	26.3172	26	0.445777
CD20 on memory B cell || id:ebi-a-GCST90001758	MR Egger	25.4236	18	0.113685
CD20 on memory B cell || id:ebi-a-GCST90001758	Inverse variance weighted	30.4113	19	0.0467923
CD20 on naive-mature B cell || id:ebi-a-GCST90001759	MR Egger	13.2474	17	0.71947
CD20 on naive-mature B cell || id:ebi-a-GCST90001759	Inverse variance weighted	21.2963	18	0.264728
CD20 on unswitched memory B cell || id:ebi-a-GCST90001760	MR Egger	10.8397	13	0.624241
CD20 on unswitched memory B cell || id:ebi-a-GCST90001760	Inverse variance weighted	10.9178	14	0.692479
CD20 on switched memory B cell || id:ebi-a-GCST90001761	MR Egger	29.6241	23	0.160498
CD20 on switched memory B cell || id:ebi-a-GCST90001761	Inverse variance weighted	30.2685	24	0.17601
CD20 on IgD+ B cell || id:ebi-a-GCST90001762	MR Egger	12.1891	15	0.664661
CD20 on IgD+ B cell || id:ebi-a-GCST90001762	Inverse variance weighted	17.666	16	0.343813
CD20 on transitional B cell || id:ebi-a-GCST90001763	MR Egger	17.4861	14	0.2312
CD20 on transitional B cell || id:ebi-a-GCST90001763	Inverse variance weighted	20.2038	15	0.164255
CD24 on CD24+ CD27+ B cell || id:ebi-a-GCST90001764	Inverse variance weighted	0.253187	1	0.61484
CD24 on IgD+ CD24+ B cell || id:ebi-a-GCST90001765	MR Egger	9.5785	12	0.652885
CD24 on IgD+ CD24+ B cell || id:ebi-a-GCST90001765	Inverse variance weighted	10.4082	13	0.660264
CD24 on IgD+ CD38- B cell || id:ebi-a-GCST90001766	MR Egger	12.6454	12	0.395333
CD24 on IgD+ CD38- B cell || id:ebi-a-GCST90001766	Inverse variance weighted	14.856	13	0.316426
CD24 on IgD+ CD38- unswitched memory B cell || id:ebi-a-GCST90001767	MR Egger	17.2151	12	0.141684
CD24 on IgD+ CD38- unswitched memory B cell || id:ebi-a-GCST90001767	Inverse variance weighted	17.767	13	0.16657
CD24 on IgD+ CD38+ B cell || id:ebi-a-GCST90001768	MR Egger	15.5052	14	0.344516
CD24 on IgD+ CD38+ B cell || id:ebi-a-GCST90001768	Inverse variance weighted	15.6036	15	0.408875
CD24 on IgD- CD38- B cell || id:ebi-a-GCST90001769	MR Egger	21.9826	15	0.108261
CD24 on IgD- CD38- B cell || id:ebi-a-GCST90001769	Inverse variance weighted	22.8267	16	0.118447
CD24 on IgD- CD38dim B cell || id:ebi-a-GCST90001770	MR Egger	2.04115	3	0.563911
CD24 on IgD- CD38dim B cell || id:ebi-a-GCST90001770	Inverse variance weighted	2.70799	4	0.607817
CD24 on memory B cell || id:ebi-a-GCST90001771	MR Egger	24.4159	14	0.0407916
CD24 on memory B cell || id:ebi-a-GCST90001771	Inverse variance weighted	25.3648	15	0.0452534
CD24 on unswitched memory B cell || id:ebi-a-GCST90001772	MR Egger	12.821	13	0.461729
CD24 on unswitched memory B cell || id:ebi-a-GCST90001772	Inverse variance weighted	13.0784	14	0.520362
CD24 on switched memory B cell || id:ebi-a-GCST90001773	MR Egger	24.5657	20	0.218553
CD24 on switched memory B cell || id:ebi-a-GCST90001773	Inverse variance weighted	24.6164	21	0.26416
CD24 on transitional B cell || id:ebi-a-GCST90001774	MR Egger	11.9797	10	0.286415
CD24 on transitional B cell || id:ebi-a-GCST90001774	Inverse variance weighted	14.202	11	0.222019
CD25 on B cell || id:ebi-a-GCST90001775	MR Egger	16.534	11	0.122435
CD25 on B cell || id:ebi-a-GCST90001775	Inverse variance weighted	16.6871	12	0.161753
CD25 on CD20- CD38- B cell || id:ebi-a-GCST90001776	MR Egger	7.78224	10	0.650098
CD25 on CD20- CD38- B cell || id:ebi-a-GCST90001776	Inverse variance weighted	7.79149	11	0.731851
CD25 on CD24+ CD27+ B cell || id:ebi-a-GCST90001777	MR Egger	18.5819	16	0.290939
CD25 on CD24+ CD27+ B cell || id:ebi-a-GCST90001777	Inverse variance weighted	19.5033	17	0.30042
CD25 on IgD+ CD24+ B cell || id:ebi-a-GCST90001778	MR Egger	7.04282	7	0.424435
CD25 on IgD+ CD24+ B cell || id:ebi-a-GCST90001778	Inverse variance weighted	7.30524	8	0.504086
CD25 on IgD+ CD24- B cell || id:ebi-a-GCST90001779	MR Egger	5.6052	3	0.13248
CD25 on IgD+ CD24- B cell || id:ebi-a-GCST90001779	Inverse variance weighted	7.58215	4	0.108141
CD25 on IgD+ CD38- B cell || id:ebi-a-GCST90001780	MR Egger	0.312549	2	0.855324
CD25 on IgD+ CD38- B cell || id:ebi-a-GCST90001780	Inverse variance weighted	0.314844	3	0.957213
CD25 on IgD+ CD38- naive B cell || id:ebi-a-GCST90001781	Inverse variance weighted	1.1501	1	0.283527
CD25 on IgD+ CD38dim B cell || id:ebi-a-GCST90001784	MR Egger	4.18683	3	0.241984
CD25 on IgD+ CD38dim B cell || id:ebi-a-GCST90001784	Inverse variance weighted	6.98352	4	0.136762
CD25 on IgD- CD24- B cell || id:ebi-a-GCST90001785	MR Egger	1.84878	1	0.173925
CD25 on IgD- CD24- B cell || id:ebi-a-GCST90001785	Inverse variance weighted	2.13028	2	0.344679
CD25 on IgD- CD27- B cell || id:ebi-a-GCST90001786	Inverse variance weighted	0.0706017	1	0.790463
CD25 on IgD- CD38dim B cell || id:ebi-a-GCST90001789	MR Egger	4.2469	3	0.236008
CD25 on IgD- CD38dim B cell || id:ebi-a-GCST90001789	Inverse variance weighted	4.66261	4	0.323699
CD25 on memory B cell || id:ebi-a-GCST90001790	MR Egger	3.7267	9	0.928463
CD25 on memory B cell || id:ebi-a-GCST90001790	Inverse variance weighted	4.41316	10	0.92679
CD25 on naive-mature B cell || id:ebi-a-GCST90001791	MR Egger	8.31523	5	0.139697
CD25 on naive-mature B cell || id:ebi-a-GCST90001791	Inverse variance weighted	9.94642	6	0.126927
CD25 on unswitched memory B cell || id:ebi-a-GCST90001792	MR Egger	3.73995	8	0.879791
CD25 on unswitched memory B cell || id:ebi-a-GCST90001792	Inverse variance weighted	4.33113	9	0.888299
CD25 on switched memory B cell || id:ebi-a-GCST90001793	MR Egger	4.7611	4	0.3127
CD25 on switched memory B cell || id:ebi-a-GCST90001793	Inverse variance weighted	7.13677	5	0.210666
CD25 on IgD+ B cell || id:ebi-a-GCST90001794	MR Egger	7.97933	4	0.0923385
CD25 on IgD+ B cell || id:ebi-a-GCST90001794	Inverse variance weighted	7.98539	5	0.157043
CD38 on CD20- B cell || id:ebi-a-GCST90001809	MR Egger	10.4945	7	0.162237
CD38 on CD20- B cell || id:ebi-a-GCST90001809	Inverse variance weighted	15.5157	8	0.0498606
CD38 on CD3- CD19- || id:ebi-a-GCST90001810	MR Egger	5.42501	9	0.795798
CD38 on CD3- CD19- || id:ebi-a-GCST90001810	Inverse variance weighted	6.90871	10	0.734034
CD38 on IgD+ CD24- B cell || id:ebi-a-GCST90001811	MR Egger	2.51504	8	0.961026
CD38 on IgD+ CD24- B cell || id:ebi-a-GCST90001811	Inverse variance weighted	3.35526	9	0.948532
CD38 on IgD+ CD38+ B cell || id:ebi-a-GCST90001812	MR Egger	8.50762	5	0.13039
CD38 on IgD+ CD38+ B cell || id:ebi-a-GCST90001812	Inverse variance weighted	9.11926	6	0.166981
CD38 on IgD+ CD38dim B cell || id:ebi-a-GCST90001813	MR Egger	4.16449	8	0.841986
CD38 on IgD+ CD38dim B cell || id:ebi-a-GCST90001813	Inverse variance weighted	4.1854	9	0.898792
CD38 on IgD- CD38+ B cell || id:ebi-a-GCST90001814	MR Egger	1.92964	3	0.587138
CD38 on IgD- CD38+ B cell || id:ebi-a-GCST90001814	Inverse variance weighted	2.00979	4	0.733958
CD38 on IgD- CD38dim B cell || id:ebi-a-GCST90001815	MR Egger	3.40854	6	0.756096
CD38 on IgD- CD38dim B cell || id:ebi-a-GCST90001815	Inverse variance weighted	3.47087	7	0.838301
CD38 on naive-mature B cell || id:ebi-a-GCST90001816	MR Egger	3.82512	16	0.999173
CD38 on naive-mature B cell || id:ebi-a-GCST90001816	Inverse variance weighted	3.95793	17	0.999519
CD38 on Plasma Blast-Plasma Cell || id:ebi-a-GCST90001817	MR Egger	10.0584	10	0.435386
CD38 on Plasma Blast-Plasma Cell || id:ebi-a-GCST90001817	Inverse variance weighted	10.0999	11	0.521422
CD38 on IgD+ B cell || id:ebi-a-GCST90001818	MR Egger	1.87588	4	0.758574
CD38 on IgD+ B cell || id:ebi-a-GCST90001818	Inverse variance weighted	3.90178	5	0.563643
CD38 on transitional B cell || id:ebi-a-GCST90001819	MR Egger	11.7825	12	0.463298
CD38 on transitional B cell || id:ebi-a-GCST90001819	Inverse variance weighted	12.8318	13	0.460889
IgD on IgD+ CD24+ B cell || id:ebi-a-GCST90001820	MR Egger	9.36521	13	0.744836
IgD on IgD+ CD24+ B cell || id:ebi-a-GCST90001820	Inverse variance weighted	9.44367	14	0.801623
IgD on IgD+ CD24- B cell || id:ebi-a-GCST90001821	MR Egger	21.74	20	0.354781
IgD on IgD+ CD24- B cell || id:ebi-a-GCST90001821	Inverse variance weighted	21.9082	21	0.404815
IgD on IgD+ CD38- B cell || id:ebi-a-GCST90001822	MR Egger	17.9249	18	0.460612
IgD on IgD+ CD38- B cell || id:ebi-a-GCST90001822	Inverse variance weighted	21.3618	19	0.317157
IgD on IgD+ CD38- unswitched memory B cell || id:ebi-a-GCST90001823	MR Egger	14.8481	9	0.0951943
IgD on IgD+ CD38- unswitched memory B cell || id:ebi-a-GCST90001823	Inverse variance weighted	15.8146	10	0.105065
IgD on IgD+ CD38+ B cell || id:ebi-a-GCST90001824	MR Egger	27.2596	16	0.0386867
IgD on IgD+ CD38+ B cell || id:ebi-a-GCST90001824	Inverse variance weighted	34.9626	17	0.00629192
IgD on IgD+ CD38dim B cell || id:ebi-a-GCST90001825	MR Egger	19.8388	13	0.0993045
IgD on IgD+ CD38dim B cell || id:ebi-a-GCST90001825	Inverse variance weighted	20.0074	14	0.129907
IgD on unswitched memory B cell || id:ebi-a-GCST90001826	MR Egger	16.3498	12	0.175735
IgD on unswitched memory B cell || id:ebi-a-GCST90001826	Inverse variance weighted	16.6858	13	0.21407
IgD on IgD+ B cell || id:ebi-a-GCST90001827	MR Egger	11.506	12	0.48612
IgD on IgD+ B cell || id:ebi-a-GCST90001827	Inverse variance weighted	11.506	13	0.568503
IgD on transitional B cell || id:ebi-a-GCST90001828	MR Egger	27.5759	17	0.0501442
IgD on transitional B cell || id:ebi-a-GCST90001828	Inverse variance weighted	29.8126	18	0.0393085
BAFF-R on B cell || id:ebi-a-GCST90001829	MR Egger	2.06833	7	0.955962
BAFF-R on B cell || id:ebi-a-GCST90001829	Inverse variance weighted	2.34586	8	0.968532
BAFF-R on CD20- B cell || id:ebi-a-GCST90001830	MR Egger	4.69892	4	0.319608
BAFF-R on CD20- B cell || id:ebi-a-GCST90001830	Inverse variance weighted	7.92563	5	0.160382
CD62L on CD62L+ myeloid Dendritic Cell || id:ebi-a-GCST90001831	MR Egger	7.59659	8	0.473834
CD62L on CD62L+ myeloid Dendritic Cell || id:ebi-a-GCST90001831	Inverse variance weighted	10.835	9	0.287186
CD62L on CD62L+ plasmacytoid Dendritic Cell || id:ebi-a-GCST90001832	MR Egger	9.25247	9	0.414303
CD62L on CD62L+ plasmacytoid Dendritic Cell || id:ebi-a-GCST90001832	Inverse variance weighted	11.5497	10	0.316326
CD62L on CD62L+ Dendritic Cell || id:ebi-a-GCST90001833	MR Egger	20.4382	14	0.116919
CD62L on CD62L+ Dendritic Cell || id:ebi-a-GCST90001833	Inverse variance weighted	20.5548	15	0.151666
CD62L on monocyte || id:ebi-a-GCST90001834	MR Egger	15.2504	14	0.361255
CD62L on monocyte || id:ebi-a-GCST90001834	Inverse variance weighted	15.6657	15	0.404611
CD62L on granulocyte || id:ebi-a-GCST90001835	MR Egger	8.09423	9	0.524679
CD62L on granulocyte || id:ebi-a-GCST90001835	Inverse variance weighted	9.9461	10	0.445235
CD66b on CD66b++ myeloid cell || id:ebi-a-GCST90001836	MR Egger	10.7281	14	0.707254
CD66b on CD66b++ myeloid cell || id:ebi-a-GCST90001836	Inverse variance weighted	16.8834	15	0.325882
CD66b on Granulocytic Myeloid-Derived Suppressor Cells || id:ebi-a-GCST90001837	MR Egger	13.4423	10	0.199984
CD66b on Granulocytic Myeloid-Derived Suppressor Cells || id:ebi-a-GCST90001837	Inverse variance weighted	14.473	11	0.207915
CD16-CD56 on Natural Killer T || id:ebi-a-GCST90001883	Inverse variance weighted	0.259794	1	0.610262
CD45 on granulocyte || id:ebi-a-GCST90001913	Inverse variance weighted	0.806043	1	0.369293
CD127 on CD28+ CD4+ T cell || id:ebi-a-GCST90001924	MR Egger	7.5574	5	0.182374
CD127 on CD28+ CD4+ T cell || id:ebi-a-GCST90001924	Inverse variance weighted	7.58955	6	0.269742
CD127 on CD28+ CD4-CD8- T cell || id:ebi-a-GCST90001925	MR Egger	15.1283	11	0.176699
CD127 on CD28+ CD4-CD8- T cell || id:ebi-a-GCST90001925	Inverse variance weighted	15.9756	12	0.192356
CD127 on granulocyte || id:ebi-a-GCST90001926	MR Egger	7.29533	12	0.837496
CD127 on granulocyte || id:ebi-a-GCST90001926	Inverse variance weighted	7.38863	13	0.88103
CD127 on CD8+ T cell || id:ebi-a-GCST90001927	MR Egger	5.97498	13	0.947059
CD127 on CD8+ T cell || id:ebi-a-GCST90001927	Inverse variance weighted	5.97677	14	0.967074
CD127 on CD28+ CD45RA- CD8+ T cell || id:ebi-a-GCST90001928	MR Egger	6.21248	5	0.286089
CD127 on CD28+ CD45RA- CD8+ T cell || id:ebi-a-GCST90001928	Inverse variance weighted	6.471	6	0.372545
CD127 on CD28+ CD45RA+ CD8+ T cell || id:ebi-a-GCST90001929	MR Egger	10.7742	11	0.46237
CD127 on CD28+ CD45RA+ CD8+ T cell || id:ebi-a-GCST90001929	Inverse variance weighted	10.8017	12	0.545983
CD127 on CD28- CD8+ T cell || id:ebi-a-GCST90001930	MR Egger	16.9554	11	0.109201
CD127 on CD28- CD8+ T cell || id:ebi-a-GCST90001930	Inverse variance weighted	18.0942	12	0.11286
CD127 on CD4+ T cell || id:ebi-a-GCST90001931	MR Egger	3.20529	2	0.201363
CD127 on CD4+ T cell || id:ebi-a-GCST90001931	Inverse variance weighted	4.2179	3	0.238876
CD127 on CD45RA+ CD4+ T cell || id:ebi-a-GCST90001932	MR Egger	9.74484	14	0.78059
CD127 on CD45RA+ CD4+ T cell || id:ebi-a-GCST90001932	Inverse variance weighted	10.0097	15	0.81913
CD25 on CD45RA- CD4 not regulatory T cell || id:ebi-a-GCST90001933	MR Egger	18.5927	10	0.0457517
CD25 on CD45RA- CD4 not regulatory T cell || id:ebi-a-GCST90001933	Inverse variance weighted	19.3446	11	0.0551816
CD25 on CD45RA+ CD4 not regulatory T cell || id:ebi-a-GCST90001934	MR Egger	23.1539	13	0.0398661
CD25 on CD45RA+ CD4 not regulatory T cell || id:ebi-a-GCST90001934	Inverse variance weighted	23.8819	14	0.0473489
CD25 on CD39+ CD4 regulatory T cell || id:ebi-a-GCST90001935	MR Egger	16.6967	7	0.0194601
CD25 on CD39+ CD4 regulatory T cell || id:ebi-a-GCST90001935	Inverse variance weighted	17.4433	8	0.0258105
CD25 on CD4 regulatory T cell || id:ebi-a-GCST90001936	MR Egger	11.3137	11	0.417373
CD25 on CD4 regulatory T cell || id:ebi-a-GCST90001936	Inverse variance weighted	11.3194	12	0.501761
CD25 on resting CD4 regulatory T cell || id:ebi-a-GCST90001937	MR Egger	4.86202	10	0.900203
CD25 on resting CD4 regulatory T cell || id:ebi-a-GCST90001937	Inverse variance weighted	6.70612	11	0.822359
CD25 on CD39+ resting CD4 regulatory T cell || id:ebi-a-GCST90001938	MR Egger	5.36131	5	0.373394
CD25 on CD39+ resting CD4 regulatory T cell || id:ebi-a-GCST90001938	Inverse variance weighted	6.68426	6	0.351036
CD25 on activated CD4 regulatory T cell || id:ebi-a-GCST90001939	MR Egger	7.35001	9	0.600728
CD25 on activated CD4 regulatory T cell || id:ebi-a-GCST90001939	Inverse variance weighted	7.56693	10	0.671056
CD25 on CD39+ activated CD4 regulatory T cell || id:ebi-a-GCST90001940	MR Egger	5.3886	7	0.612652
CD25 on CD39+ activated CD4 regulatory T cell || id:ebi-a-GCST90001940	Inverse variance weighted	8.47113	8	0.388852
CD25 on secreting CD4 regulatory T cell || id:ebi-a-GCST90001941	MR Egger	10.9642	4	0.026969
CD25 on secreting CD4 regulatory T cell || id:ebi-a-GCST90001941	Inverse variance weighted	12.0521	5	0.0340805
CD25 on CD39+ secreting CD4 regulatory T cell || id:ebi-a-GCST90001942	MR Egger	10.5359	7	0.160183
CD25 on CD39+ secreting CD4 regulatory T cell || id:ebi-a-GCST90001942	Inverse variance weighted	10.8514	8	0.210261
CD25 on activated & secreting CD4 regulatory T cell || id:ebi-a-GCST90001943	MR Egger	4.25982	6	0.641562
CD25 on activated & secreting CD4 regulatory T cell || id:ebi-a-GCST90001943	Inverse variance weighted	7.68295	7	0.361379
CD123 on plasmacytoid Dendritic Cell || id:ebi-a-GCST90001944	MR Egger	5.09528	7	0.648337
CD123 on plasmacytoid Dendritic Cell || id:ebi-a-GCST90001944	Inverse variance weighted	5.09894	8	0.746951
CD123 on CD62L+ plasmacytoid Dendritic Cell || id:ebi-a-GCST90001945	MR Egger	5.10281	7	0.647419
CD123 on CD62L+ plasmacytoid Dendritic Cell || id:ebi-a-GCST90001945	Inverse variance weighted	5.10695	8	0.746086
CD33 on CD14+ monocyte || id:ebi-a-GCST90001946	MR Egger	35.1756	16	0.00376011
CD33 on CD14+ monocyte || id:ebi-a-GCST90001946	Inverse variance weighted	35.9275	17	0.00468979
CD33 on CD33+ HLA DR+ CD14dim || id:ebi-a-GCST90001947	MR Egger	20.9027	18	0.284353
CD33 on CD33+ HLA DR+ CD14dim || id:ebi-a-GCST90001947	Inverse variance weighted	21.0425	19	0.33446
CD33 on CD33dim HLA DR+ CD11b+ || id:ebi-a-GCST90001948	MR Egger	15.6162	13	0.270479
CD33 on CD33dim HLA DR+ CD11b+ || id:ebi-a-GCST90001948	Inverse variance weighted	15.6497	14	0.335234
CD33 on CD33dim HLA DR+ CD11b- || id:ebi-a-GCST90001949	MR Egger	12.3073	13	0.502617
CD33 on CD33dim HLA DR+ CD11b- || id:ebi-a-GCST90001949	Inverse variance weighted	12.8581	14	0.537728
CD33 on Granulocytic Myeloid-Derived Suppressor Cells || id:ebi-a-GCST90001950	MR Egger	11.8607	10	0.294488
CD33 on Granulocytic Myeloid-Derived Suppressor Cells || id:ebi-a-GCST90001950	Inverse variance weighted	14.2531	11	0.219303
CD33 on CD66b++ myeloid cell || id:ebi-a-GCST90001951	MR Egger	13.37	12	0.342728
CD33 on CD66b++ myeloid cell || id:ebi-a-GCST90001951	Inverse variance weighted	13.6606	13	0.398173
CD33 on Monocytic Myeloid-Derived Suppressor Cells || id:ebi-a-GCST90001952	MR Egger	10.9575	16	0.812098
CD33 on Monocytic Myeloid-Derived Suppressor Cells || id:ebi-a-GCST90001952	Inverse variance weighted	11.0199	17	0.855526
CD33 on CD33dim HLA DR- || id:ebi-a-GCST90001953	MR Egger	17.791	12	0.122186
CD33 on CD33dim HLA DR- || id:ebi-a-GCST90001953	Inverse variance weighted	22.1506	13	0.0530713
CD33 on basophil || id:ebi-a-GCST90001954	MR Egger	17.2293	12	0.141174
CD33 on basophil || id:ebi-a-GCST90001954	Inverse variance weighted	17.6838	13	0.169898
CD33 on Immature Myeloid-Derived Suppressor Cells || id:ebi-a-GCST90001955	MR Egger	12.9942	11	0.293702
CD33 on Immature Myeloid-Derived Suppressor Cells || id:ebi-a-GCST90001955	Inverse variance weighted	13.05	12	0.365419
CD33 on CD33+ HLA DR+ || id:ebi-a-GCST90001956	MR Egger	16.4196	15	0.354729
CD33 on CD33+ HLA DR+ || id:ebi-a-GCST90001956	Inverse variance weighted	16.8505	16	0.395337
CD33 on CD33+ HLA DR+ CD14- || id:ebi-a-GCST90001957	MR Egger	15.2134	14	0.363725
CD33 on CD33+ HLA DR+ CD14- || id:ebi-a-GCST90001957	Inverse variance weighted	16.2034	15	0.368664
CD4 on monocyte || id:ebi-a-GCST90001958	MR Egger	6.75483	8	0.563301
CD4 on monocyte || id:ebi-a-GCST90001958	Inverse variance weighted	6.86445	9	0.651229
CD4 on HLA DR+ CD4+ T cell || id:ebi-a-GCST90001959	MR Egger	12.7412	8	0.121068
CD4 on HLA DR+ CD4+ T cell || id:ebi-a-GCST90001959	Inverse variance weighted	13.4225	9	0.144403
CD25 on CD4+ T cell || id:ebi-a-GCST90001960	MR Egger	2.34019	5	0.800346
CD25 on CD4+ T cell || id:ebi-a-GCST90001960	Inverse variance weighted	2.62256	6	0.854507
CD25 on CD39+ CD4+ T cell || id:ebi-a-GCST90001961	MR Egger	9.92389	11	0.537246
CD25 on CD39+ CD4+ T cell || id:ebi-a-GCST90001961	Inverse variance weighted	9.93067	12	0.622043
CD25 on CD28+ CD4+ T cell || id:ebi-a-GCST90001962	MR Egger	0.0635264	2	0.968736
CD25 on CD28+ CD4+ T cell || id:ebi-a-GCST90001962	Inverse variance weighted	1.50967	3	0.680039
FSC-A on myeloid Dendritic Cell || id:ebi-a-GCST90001963	MR Egger	9.56293	12	0.654244
FSC-A on myeloid Dendritic Cell || id:ebi-a-GCST90001963	Inverse variance weighted	9.96317	13	0.696943
FSC-A on plasmacytoid Dendritic Cell || id:ebi-a-GCST90001964	MR Egger	10.3245	13	0.667204
FSC-A on plasmacytoid Dendritic Cell || id:ebi-a-GCST90001964	Inverse variance weighted	10.6214	14	0.715487
FSC-A on monocyte || id:ebi-a-GCST90001965	MR Egger	13.2153	10	0.211881
FSC-A on monocyte || id:ebi-a-GCST90001965	Inverse variance weighted	15.4775	11	0.161665
FSC-A on granulocyte || id:ebi-a-GCST90001966	MR Egger	4.59893	10	0.916312
FSC-A on granulocyte || id:ebi-a-GCST90001966	Inverse variance weighted	8.01359	11	0.712086
FSC-A on CD14+ monocyte || id:ebi-a-GCST90001967	MR Egger	11.7924	10	0.299191
FSC-A on CD14+ monocyte || id:ebi-a-GCST90001967	Inverse variance weighted	12.225	11	0.346969
FSC-A on B cell || id:ebi-a-GCST90001968	MR Egger	15.9566	11	0.142749
FSC-A on B cell || id:ebi-a-GCST90001968	Inverse variance weighted	16.0413	12	0.189351
FSC-A on Natural Killer || id:ebi-a-GCST90001969	MR Egger	10.4976	11	0.486261
FSC-A on Natural Killer || id:ebi-a-GCST90001969	Inverse variance weighted	11.3467	12	0.499467
FSC-A on HLA DR+ Natural Killer || id:ebi-a-GCST90001970	MR Egger	24.923	10	0.00549333
FSC-A on HLA DR+ Natural Killer || id:ebi-a-GCST90001970	Inverse variance weighted	29.5416	11	0.00186942
FSC-A on lymphocyte || id:ebi-a-GCST90001971	MR Egger	10.7806	7	0.148478
FSC-A on lymphocyte || id:ebi-a-GCST90001971	Inverse variance weighted	10.7859	8	0.214128
FSC-A on T cell || id:ebi-a-GCST90001972	MR Egger	10.6192	9	0.302717
FSC-A on T cell || id:ebi-a-GCST90001972	Inverse variance weighted	10.6766	10	0.383264
FSC-A on CD4+ T cell || id:ebi-a-GCST90001973	MR Egger	7.02476	10	0.723105
FSC-A on CD4+ T cell || id:ebi-a-GCST90001973	Inverse variance weighted	7.1618	11	0.785834
FSC-A on CD8+ T cell || id:ebi-a-GCST90001974	MR Egger	9.01478	12	0.701667
FSC-A on CD8+ T cell || id:ebi-a-GCST90001974	Inverse variance weighted	11.3251	13	0.5836
FSC-A on HLA DR+ T cell || id:ebi-a-GCST90001975	MR Egger	15.957	9	0.0677854
FSC-A on HLA DR+ T cell || id:ebi-a-GCST90001975	Inverse variance weighted	16.0422	10	0.0984297
FSC-A on Natural Killer T || id:ebi-a-GCST90001976	MR Egger	11.4646	11	0.4052
FSC-A on Natural Killer T || id:ebi-a-GCST90001976	Inverse variance weighted	11.6493	12	0.474238
FSC-A on HLA DR+ CD4+ T cell || id:ebi-a-GCST90001977	MR Egger	5.16208	6	0.523199
FSC-A on HLA DR+ CD4+ T cell || id:ebi-a-GCST90001977	Inverse variance weighted	5.39735	7	0.611593
FSC-A on HLA DR+ CD8+ T cell || id:ebi-a-GCST90001978	MR Egger	6.51736	4	0.1637
FSC-A on HLA DR+ CD8+ T cell || id:ebi-a-GCST90001978	Inverse variance weighted	7.50343	5	0.18581
CD16 on CD14- CD16+ monocyte || id:ebi-a-GCST90001979	MR Egger	6.11318	7	0.526598
CD16 on CD14- CD16+ monocyte || id:ebi-a-GCST90001979	Inverse variance weighted	10.684	8	0.220257
CD40 on CD14+ CD16- monocyte || id:ebi-a-GCST90001980	MR Egger	11.1614	10	0.34508
CD40 on CD14+ CD16- monocyte || id:ebi-a-GCST90001980	Inverse variance weighted	12.2826	11	0.342779
CD40 on CD14+ CD16+ monocyte || id:ebi-a-GCST90001981	MR Egger	6.20094	8	0.624735
CD40 on CD14+ CD16+ monocyte || id:ebi-a-GCST90001981	Inverse variance weighted	7.44509	9	0.590882
CCR2 on CD14- CD16+ monocyte || id:ebi-a-GCST90001982	MR Egger	15.7001	13	0.265704
CCR2 on CD14- CD16+ monocyte || id:ebi-a-GCST90001982	Inverse variance weighted	15.8116	14	0.325015
CD14 on CD14+ CD16+ monocyte || id:ebi-a-GCST90001983	MR Egger	17.3625	13	0.18326
CD14 on CD14+ CD16+ monocyte || id:ebi-a-GCST90001983	Inverse variance weighted	17.523	14	0.229376
HLA DR on CD14- CD16+ monocyte || id:ebi-a-GCST90001984	MR Egger	8.86111	9	0.450193
HLA DR on CD14- CD16+ monocyte || id:ebi-a-GCST90001984	Inverse variance weighted	9.24948	10	0.508602
CD40 on monocytes || id:ebi-a-GCST90001985	MR Egger	8.67204	11	0.652135
CD40 on monocytes || id:ebi-a-GCST90001985	Inverse variance weighted	9.09926	12	0.69443
CD14 on CD14+ CD16- monocyte || id:ebi-a-GCST90001986	MR Egger	9.28563	8	0.318776
CD14 on CD14+ CD16- monocyte || id:ebi-a-GCST90001986	Inverse variance weighted	10.6711	9	0.29893
CD64 on CD14+ CD16- monocyte || id:ebi-a-GCST90001987	MR Egger	19.2561	17	0.314033
CD64 on CD14+ CD16- monocyte || id:ebi-a-GCST90001987	Inverse variance weighted	19.2561	18	0.376215
HLA DR on CD14+ CD16- monocyte || id:ebi-a-GCST90001988	MR Egger	11.0021	8	0.201583
HLA DR on CD14+ CD16- monocyte || id:ebi-a-GCST90001988	Inverse variance weighted	11.0033	9	0.27548
CD40 on CD14- CD16+ monocyte || id:ebi-a-GCST90001989	MR Egger	10.2212	10	0.421304
CD40 on CD14- CD16+ monocyte || id:ebi-a-GCST90001989	Inverse variance weighted	11.0891	11	0.43583
CD64 on CD14- CD16+ monocyte || id:ebi-a-GCST90001990	MR Egger	11.794	12	0.46236
CD64 on CD14- CD16+ monocyte || id:ebi-a-GCST90001990	Inverse variance weighted	13.5914	13	0.403237
HLA DR on CD14+ monocyte || id:ebi-a-GCST90001991	MR Egger	11.0109	8	0.201085
HLA DR on CD14+ monocyte || id:ebi-a-GCST90001991	Inverse variance weighted	11.0136	9	0.27478
CCR2 on CD14+ CD16+ monocyte || id:ebi-a-GCST90001992	MR Egger	10.8594	11	0.455117
CCR2 on CD14+ CD16+ monocyte || id:ebi-a-GCST90001992	Inverse variance weighted	19.1668	12	0.0845819
PDL-1 on CD14+ CD16- monocyte || id:ebi-a-GCST90001993	MR Egger	4.29009	4	0.368168
PDL-1 on CD14+ CD16- monocyte || id:ebi-a-GCST90001993	Inverse variance weighted	4.7346	5	0.449121
CX3CR1 on CD14- CD16- || id:ebi-a-GCST90001994	MR Egger	8.77155	8	0.361933
CX3CR1 on CD14- CD16- || id:ebi-a-GCST90001994	Inverse variance weighted	8.86743	9	0.4496
CX3CR1 on monocyte || id:ebi-a-GCST90001995	MR Egger	20.8749	13	0.0754403
CX3CR1 on monocyte || id:ebi-a-GCST90001995	Inverse variance weighted	20.9161	14	0.103803
CX3CR1 on CD14+ CD16+ monocyte || id:ebi-a-GCST90001996	MR Egger	10.6587	16	0.830046
CX3CR1 on CD14+ CD16+ monocyte || id:ebi-a-GCST90001996	Inverse variance weighted	11.3303	17	0.838885
CX3CR1 on CD14+ CD16- monocyte || id:ebi-a-GCST90001997	MR Egger	11.7213	15	0.69999
CX3CR1 on CD14+ CD16- monocyte || id:ebi-a-GCST90001997	Inverse variance weighted	12.4028	16	0.715818
PDL-1 on CD14+ CD16+ monocyte || id:ebi-a-GCST90001998	MR Egger	30.028	17	0.0261439
PDL-1 on CD14+ CD16+ monocyte || id:ebi-a-GCST90001998	Inverse variance weighted	30.0409	18	0.0370512
PDL-1 on CD14- CD16+ monocyte || id:ebi-a-GCST90001999	MR Egger	8.02331	11	0.711214
PDL-1 on CD14- CD16+ monocyte || id:ebi-a-GCST90001999	Inverse variance weighted	8.36757	12	0.755787
PDL-1 on CD14- CD16- || id:ebi-a-GCST90002000	MR Egger	28.2482	12	0.00508759
PDL-1 on CD14- CD16- || id:ebi-a-GCST90002000	Inverse variance weighted	29.0656	13	0.00640715
CD64 on CD14- CD16- || id:ebi-a-GCST90002001	MR Egger	6.14294	7	0.523162
CD64 on CD14- CD16- || id:ebi-a-GCST90002001	Inverse variance weighted	7.00434	8	0.536164
PDL-1 on monocyte || id:ebi-a-GCST90002002	MR Egger	7.4357	9	0.591854
PDL-1 on monocyte || id:ebi-a-GCST90002002	Inverse variance weighted	7.78131	10	0.650188
CCR2 on CD14- CD16- || id:ebi-a-GCST90002003	MR Egger	7.29432	4	0.121128
CCR2 on CD14- CD16- || id:ebi-a-GCST90002003	Inverse variance weighted	11.9072	5	0.0360819
CCR2 on CD14+ CD16- monocyte || id:ebi-a-GCST90002004	MR Egger	15.3011	15	0.429956
CCR2 on CD14+ CD16- monocyte || id:ebi-a-GCST90002004	Inverse variance weighted	18.2993	16	0.306663
CD16 on CD14+ CD16+ monocyte || id:ebi-a-GCST90002005	MR Egger	1.89476	8	0.98407
CD16 on CD14+ CD16+ monocyte || id:ebi-a-GCST90002005	Inverse variance weighted	2.71248	9	0.974613
CD64 on monocyte || id:ebi-a-GCST90002006	MR Egger	15.4566	13	0.279722
CD64 on monocyte || id:ebi-a-GCST90002006	Inverse variance weighted	16.5762	14	0.279464
HLA DR on CD14+ CD16+ monocyte || id:ebi-a-GCST90002007	MR Egger	3.87779	5	0.567142
HLA DR on CD14+ CD16+ monocyte || id:ebi-a-GCST90002007	Inverse variance weighted	5.08101	6	0.533465
CCR2 on monocyte || id:ebi-a-GCST90002008	MR Egger	8.59249	7	0.283252
CCR2 on monocyte || id:ebi-a-GCST90002008	Inverse variance weighted	10.236	8	0.248849
HLA DR on CD14- CD16- || id:ebi-a-GCST90002009	MR Egger	6.94726	9	0.64261
HLA DR on CD14- CD16- || id:ebi-a-GCST90002009	Inverse variance weighted	6.95592	10	0.7296
HLA DR on monocyte || id:ebi-a-GCST90002010	MR Egger	3.61431	6	0.728704
HLA DR on monocyte || id:ebi-a-GCST90002010	Inverse variance weighted	7.70796	7	0.359048
CD64 on CD14+ CD16+ monocyte || id:ebi-a-GCST90002011	MR Egger	2.67771	4	0.613121
CD64 on CD14+ CD16+ monocyte || id:ebi-a-GCST90002011	Inverse variance weighted	4.45235	5	0.486283
CX3CR1 on CD14- CD16+ monocyte || id:ebi-a-GCST90002012	MR Egger	6.39815	12	0.894697
CX3CR1 on CD14- CD16+ monocyte || id:ebi-a-GCST90002012	Inverse variance weighted	6.56735	13	0.923051
CCR2 on myeloid Dendritic Cell || id:ebi-a-GCST90002013	MR Egger	7.09354	8	0.526575
CCR2 on myeloid Dendritic Cell || id:ebi-a-GCST90002013	Inverse variance weighted	7.33875	9	0.601896
CCR2 on CD62L+ myeloid Dendritic Cell || id:ebi-a-GCST90002014	MR Egger	8.17266	8	0.416788
CCR2 on CD62L+ myeloid Dendritic Cell || id:ebi-a-GCST90002014	Inverse variance weighted	9.2223	9	0.417013
CCR2 on plasmacytoid Dendritic Cell || id:ebi-a-GCST90002015	MR Egger	8.92233	8	0.34889
CCR2 on plasmacytoid Dendritic Cell || id:ebi-a-GCST90002015	Inverse variance weighted	9.989	9	0.351376
CCR2 on CD62L+ plasmacytoid Dendritic Cell || id:ebi-a-GCST90002016	MR Egger	8.92692	8	0.348498
CCR2 on CD62L+ plasmacytoid Dendritic Cell || id:ebi-a-GCST90002016	Inverse variance weighted	9.98903	9	0.351374
CCR2 on monocyte || id:ebi-a-GCST90002017	MR Egger	6.86639	8	0.551114
CCR2 on monocyte || id:ebi-a-GCST90002017	Inverse variance weighted	7.16366	9	0.620084
CCR2 on granulocyte || id:ebi-a-GCST90002018	MR Egger	6.5715	10	0.765184
CCR2 on granulocyte || id:ebi-a-GCST90002018	Inverse variance weighted	6.72179	11	0.821145
CD14 on Monocytic Myeloid-Derived Suppressor Cells || id:ebi-a-GCST90002019	MR Egger	8.0163	15	0.923128
CD14 on Monocytic Myeloid-Derived Suppressor Cells || id:ebi-a-GCST90002019	Inverse variance weighted	8.02944	16	0.947985
CD14 on CD33+ HLA DR+ CD14dim || id:ebi-a-GCST90002020	MR Egger	9.25582	12	0.680938
CD14 on CD33+ HLA DR+ CD14dim || id:ebi-a-GCST90002020	Inverse variance weighted	14.4199	13	0.344949
CD14 on CD33dim HLA DR+ CD11b+ || id:ebi-a-GCST90002021	MR Egger	11.0007	9	0.27566
CD14 on CD33dim HLA DR+ CD11b+ || id:ebi-a-GCST90002021	Inverse variance weighted	11.4388	10	0.324366
CD4 on CD4+ T cell || id:ebi-a-GCST90002022	MR Egger	10.0761	15	0.814926
CD4 on CD4+ T cell || id:ebi-a-GCST90002022	Inverse variance weighted	10.9239	16	0.814161
CD4 on Central Memory CD4+ T cell || id:ebi-a-GCST90002023	MR Egger	4.26018	8	0.832919
CD4 on Central Memory CD4+ T cell || id:ebi-a-GCST90002023	Inverse variance weighted	6.15748	9	0.724059
CD4 on naive CD4+ T cell || id:ebi-a-GCST90002024	MR Egger	11.9464	13	0.532047
CD4 on naive CD4+ T cell || id:ebi-a-GCST90002024	Inverse variance weighted	12.395	14	0.574617
CD4 on Effector Memory CD4+ T cell || id:ebi-a-GCST90002025	MR Egger	23.4347	14	0.0535539
CD4 on Effector Memory CD4+ T cell || id:ebi-a-GCST90002025	Inverse variance weighted	25.0928	15	0.0487103
CD4 on Terminally Differentiated CD4+ T cell || id:ebi-a-GCST90002026	MR Egger	17.8893	19	0.529844
CD4 on Terminally Differentiated CD4+ T cell || id:ebi-a-GCST90002026	Inverse variance weighted	24.0431	20	0.240516
CD4 on CD45RA+ CD4+ T cell || id:ebi-a-GCST90002027	MR Egger	11.7299	15	0.699348
CD4 on CD45RA+ CD4+ T cell || id:ebi-a-GCST90002027	Inverse variance weighted	13.4663	16	0.638407
CD19 on B cell || id:ebi-a-GCST90002028	MR Egger	18.76	11	0.0655404
CD19 on B cell || id:ebi-a-GCST90002028	Inverse variance weighted	19.6854	12	0.0732757
CD39 on CD39+ CD8+ T cell || id:ebi-a-GCST90002029	MR Egger	17.1968	13	0.190465
CD39 on CD39+ CD8+ T cell || id:ebi-a-GCST90002029	Inverse variance weighted	17.6005	14	0.225588
CD39 on CD39+ activated CD4 regulatory T cell || id:ebi-a-GCST90002030	MR Egger	12.3955	9	0.191919
CD39 on CD39+ activated CD4 regulatory T cell || id:ebi-a-GCST90002030	Inverse variance weighted	13.9031	10	0.177457
CD39 on CD39+ secreting CD4 regulatory T cell || id:ebi-a-GCST90002031	MR Egger	6.13587	9	0.726246
CD39 on CD39+ secreting CD4 regulatory T cell || id:ebi-a-GCST90002031	Inverse variance weighted	7.76699	10	0.651585
CD39 on CD39+ CD4+ T cell || id:ebi-a-GCST90002032	MR Egger	13.1936	10	0.213048
CD39 on CD39+ CD4+ T cell || id:ebi-a-GCST90002032	Inverse variance weighted	14.7833	11	0.192633
CD39 on granulocyte || id:ebi-a-GCST90002033	MR Egger	15.093	13	0.301583
CD39 on granulocyte || id:ebi-a-GCST90002033	Inverse variance weighted	16.0388	14	0.311011
CD39 on monocyte || id:ebi-a-GCST90002034	MR Egger	9.77596	10	0.460364
CD39 on monocyte || id:ebi-a-GCST90002034	Inverse variance weighted	16.1755	11	0.134739
CD80 on myeloid Dendritic Cell || id:ebi-a-GCST90002035	MR Egger	10.2964	13	0.669539
CD80 on myeloid Dendritic Cell || id:ebi-a-GCST90002035	Inverse variance weighted	10.453	14	0.728368
CD80 on CD62L+ myeloid Dendritic Cell || id:ebi-a-GCST90002036	MR Egger	6.12045	8	0.633742
CD80 on CD62L+ myeloid Dendritic Cell || id:ebi-a-GCST90002036	Inverse variance weighted	6.19752	9	0.719998
CD80 on plasmacytoid Dendritic Cell || id:ebi-a-GCST90002037	MR Egger	10.5614	11	0.480707
CD80 on plasmacytoid Dendritic Cell || id:ebi-a-GCST90002037	Inverse variance weighted	12.4188	12	0.412659
CD80 on CD62L+ plasmacytoid Dendritic Cell || id:ebi-a-GCST90002038	MR Egger	10.5993	11	0.477417
CD80 on CD62L+ plasmacytoid Dendritic Cell || id:ebi-a-GCST90002038	Inverse variance weighted	12.4153	12	0.412932
CD80 on monocyte || id:ebi-a-GCST90002039	MR Egger	10.1182	8	0.256827
CD80 on monocyte || id:ebi-a-GCST90002039	Inverse variance weighted	10.6405	9	0.301156
CD80 on granulocyte || id:ebi-a-GCST90002040	MR Egger	12.9615	19	0.840538
CD80 on granulocyte || id:ebi-a-GCST90002040	Inverse variance weighted	15.5461	20	0.744357
CD45 on lymphocyte || id:ebi-a-GCST90002041	MR Egger	6.93096	8	0.5441
CD45 on lymphocyte || id:ebi-a-GCST90002041	Inverse variance weighted	7.71443	9	0.563161
CD45 on CD33+ HLA DR+ CD14- || id:ebi-a-GCST90002042	MR Egger	13.3361	12	0.345092
CD45 on CD33+ HLA DR+ CD14- || id:ebi-a-GCST90002042	Inverse variance weighted	13.7313	13	0.393038
CD45 on CD33+ HLA DR+ CD14dim || id:ebi-a-GCST90002043	MR Egger	8.79605	9	0.45631
CD45 on CD33+ HLA DR+ CD14dim || id:ebi-a-GCST90002043	Inverse variance weighted	10.3125	10	0.413515
CD45 on CD33dim HLA DR+ CD11b- || id:ebi-a-GCST90002044	MR Egger	6.76475	6	0.343152
CD45 on CD33dim HLA DR+ CD11b- || id:ebi-a-GCST90002044	Inverse variance weighted	9.75991	7	0.202592
CD45 on CD33- HLA DR- || id:ebi-a-GCST90002045	MR Egger	4.64356	4	0.325863
CD45 on CD33- HLA DR- || id:ebi-a-GCST90002045	Inverse variance weighted	4.91874	5	0.425878
CD45 on CD33- HLA DR+ || id:ebi-a-GCST90002046	MR Egger	19.07	11	0.0598478
CD45 on CD33- HLA DR+ || id:ebi-a-GCST90002046	Inverse variance weighted	22.9496	12	0.0281566
CD45 on Granulocytic Myeloid-Derived Suppressor Cells || id:ebi-a-GCST90002047	MR Egger	9.31271	11	0.593052
CD45 on Granulocytic Myeloid-Derived Suppressor Cells || id:ebi-a-GCST90002047	Inverse variance weighted	11.0195	12	0.527252
CD45 on CD66b++ myelod cell || id:ebi-a-GCST90002048	MR Egger	4.62386	7	0.705755
CD45 on CD66b++ myelod cell || id:ebi-a-GCST90002048	Inverse variance weighted	7.91267	8	0.442047
CD45 on Monocytic Myeloid-Derived Suppressor Cells || id:ebi-a-GCST90002049	MR Egger	1.13422	4	0.888806
CD45 on Monocytic Myeloid-Derived Suppressor Cells || id:ebi-a-GCST90002049	Inverse variance weighted	1.6525	5	0.894828
CD45 on CD33dim HLA DR- || id:ebi-a-GCST90002050	MR Egger	7.2257	10	0.70398
CD45 on CD33dim HLA DR- || id:ebi-a-GCST90002050	Inverse variance weighted	7.22931	11	0.780221
CD45 on basophil || id:ebi-a-GCST90002051	MR Egger	5.17634	9	0.818673
CD45 on basophil || id:ebi-a-GCST90002051	Inverse variance weighted	5.39424	10	0.863336
CD45 on Immature Myeloid-Derived Suppressor Cells || id:ebi-a-GCST90002052	MR Egger	3.76464	4	0.438795
CD45 on Immature Myeloid-Derived Suppressor Cells || id:ebi-a-GCST90002052	Inverse variance weighted	5.94103	5	0.312
CD45 on CD33+ HLA DR+ || id:ebi-a-GCST90002053	MR Egger	9.20895	9	0.418214
CD45 on CD33+ HLA DR+ || id:ebi-a-GCST90002053	Inverse variance weighted	10.7089	10	0.380641
CD8 on Central Memory CD8+ T cell || id:ebi-a-GCST90002054	MR Egger	6.45265	8	0.596664
CD8 on Central Memory CD8+ T cell || id:ebi-a-GCST90002054	Inverse variance weighted	6.59056	9	0.679663
CD8 on naive CD8+ T cell || id:ebi-a-GCST90002055	MR Egger	10.0684	8	0.260261
CD8 on naive CD8+ T cell || id:ebi-a-GCST90002055	Inverse variance weighted	10.3048	9	0.32638
CD8 on Effector Memory CD8+ T cell || id:ebi-a-GCST90002056	MR Egger	11.7621	13	0.547241
CD8 on Effector Memory CD8+ T cell || id:ebi-a-GCST90002056	Inverse variance weighted	11.9784	14	0.608037
CD8 on Terminally Differentiated CD8+ T cell || id:ebi-a-GCST90002057	MR Egger	4.41937	8	0.817445
CD8 on Terminally Differentiated CD8+ T cell || id:ebi-a-GCST90002057	Inverse variance weighted	5.15435	9	0.820651
CD8 on CD8+ T cell || id:ebi-a-GCST90002058	MR Egger	15.4961	17	0.559797
CD8 on CD8+ T cell || id:ebi-a-GCST90002058	Inverse variance weighted	15.7828	18	0.607704
CD8 on Natural Killer T || id:ebi-a-GCST90002059	MR Egger	5.73224	10	0.837235
CD8 on Natural Killer T || id:ebi-a-GCST90002059	Inverse variance weighted	6.30539	11	0.852231
CD8 on HLA DR+ CD8+ T cell || id:ebi-a-GCST90002060	MR Egger	25.9717	15	0.0383214
CD8 on HLA DR+ CD8+ T cell || id:ebi-a-GCST90002060	Inverse variance weighted	26.0232	16	0.053702
CD4 on CD39+ CD4+ T cell || id:ebi-a-GCST90002061	MR Egger	11.0743	15	0.747312
CD4 on CD39+ CD4+ T cell || id:ebi-a-GCST90002061	Inverse variance weighted	11.1036	16	0.803044
CD4 on CD28+ CD4+ T cell || id:ebi-a-GCST90002062	MR Egger	12.3699	14	0.576624
CD4 on CD28+ CD4+ T cell || id:ebi-a-GCST90002062	Inverse variance weighted	15.6538	15	0.405423
CD4 on CD4 regulatory T cell || id:ebi-a-GCST90002063	MR Egger	10.7316	12	0.552046
CD4 on CD4 regulatory T cell || id:ebi-a-GCST90002063	Inverse variance weighted	11.0674	13	0.605173
CD4 on resting CD4 regulatory T cell || id:ebi-a-GCST90002064	MR Egger	4.16864	7	0.760161
CD4 on resting CD4 regulatory T cell || id:ebi-a-GCST90002064	Inverse variance weighted	4.245	8	0.834369
CD4 on CD39+ resting CD4 regulatory T cell || id:ebi-a-GCST90002065	MR Egger	15.5139	8	0.0498905
CD4 on CD39+ resting CD4 regulatory T cell || id:ebi-a-GCST90002065	Inverse variance weighted	17.2659	9	0.044711
CD4 on activated CD4 regulatory T cell || id:ebi-a-GCST90002066	MR Egger	12.3822	11	0.335613
CD4 on activated CD4 regulatory T cell || id:ebi-a-GCST90002066	Inverse variance weighted	12.4028	12	0.4139
CD4 on CD39+ activated CD4 regulatory T cell || id:ebi-a-GCST90002067	MR Egger	5.92769	12	0.919683
CD4 on CD39+ activated CD4 regulatory T cell || id:ebi-a-GCST90002067	Inverse variance weighted	8.20743	13	0.829829
CD4 on secreting CD4 regulatory T cell || id:ebi-a-GCST90002068	MR Egger	18.9464	13	0.124775
CD4 on secreting CD4 regulatory T cell || id:ebi-a-GCST90002068	Inverse variance weighted	19.8975	14	0.133407
CD4 on CD39+ secreting CD4 regulatory T cell || id:ebi-a-GCST90002069	MR Egger	8.7983	9	0.456098
CD4 on CD39+ secreting CD4 regulatory T cell || id:ebi-a-GCST90002069	Inverse variance weighted	10.6388	10	0.386339
CD4 on activated & secreting CD4 regulatory T cell || id:ebi-a-GCST90002070	MR Egger	13.7078	13	0.394737
CD4 on activated & secreting CD4 regulatory T cell || id:ebi-a-GCST90002070	Inverse variance weighted	13.8384	14	0.461819
SSC-A on myeloid Dendritic Cell || id:ebi-a-GCST90002071	MR Egger	4.15308	5	0.527594
SSC-A on myeloid Dendritic Cell || id:ebi-a-GCST90002071	Inverse variance weighted	12.3219	6	0.0551606
SSC-A on plasmacytoid Dendritic Cell || id:ebi-a-GCST90002072	MR Egger	15.7209	14	0.330717
SSC-A on plasmacytoid Dendritic Cell || id:ebi-a-GCST90002072	Inverse variance weighted	15.8687	15	0.390833
SSC-A on monocyte || id:ebi-a-GCST90002073	MR Egger	3.72957	7	0.810345
SSC-A on monocyte || id:ebi-a-GCST90002073	Inverse variance weighted	3.73398	8	0.880292
SSC-A on CD14+ monocyte || id:ebi-a-GCST90002074	MR Egger	11.5459	13	0.565181
SSC-A on CD14+ monocyte || id:ebi-a-GCST90002074	Inverse variance weighted	12.6542	14	0.553916
SSC-A on B cell || id:ebi-a-GCST90002075	MR Egger	1.288	6	0.972315
SSC-A on B cell || id:ebi-a-GCST90002075	Inverse variance weighted	4.10927	7	0.767109
SSC-A on Natural Killer || id:ebi-a-GCST90002076	MR Egger	16.103	14	0.307126
SSC-A on Natural Killer || id:ebi-a-GCST90002076	Inverse variance weighted	16.4271	15	0.354245
SSC-A on HLA DR+ Natural Killer || id:ebi-a-GCST90002077	MR Egger	13.483	13	0.411231
SSC-A on HLA DR+ Natural Killer || id:ebi-a-GCST90002077	Inverse variance weighted	13.7364	14	0.469525
SSC-A on granulocyte || id:ebi-a-GCST90002078	MR Egger	9.76003	12	0.637004
SSC-A on granulocyte || id:ebi-a-GCST90002078	Inverse variance weighted	10.0346	13	0.691103
SSC-A on lymphocyte || id:ebi-a-GCST90002079	MR Egger	17.7321	13	0.167959
SSC-A on lymphocyte || id:ebi-a-GCST90002079	Inverse variance weighted	19.2042	14	0.157294
SSC-A on T cell || id:ebi-a-GCST90002080	MR Egger	18.0359	13	0.156163
SSC-A on T cell || id:ebi-a-GCST90002080	Inverse variance weighted	18.6766	14	0.177679
SSC-A on CD4+ T cell || id:ebi-a-GCST90002081	MR Egger	14.5862	13	0.333894
SSC-A on CD4+ T cell || id:ebi-a-GCST90002081	Inverse variance weighted	14.587	14	0.406955
SSC-A on CD8+ T cell || id:ebi-a-GCST90002082	MR Egger	4.64517	7	0.703174
SSC-A on CD8+ T cell || id:ebi-a-GCST90002082	Inverse variance weighted	8.25634	8	0.408839
SSC-A on HLA DR+ T cell || id:ebi-a-GCST90002083	MR Egger	15.6985	12	0.205437
SSC-A on HLA DR+ T cell || id:ebi-a-GCST90002083	Inverse variance weighted	17.4658	13	0.178877
SSC-A on Natural Killer T || id:ebi-a-GCST90002084	MR Egger	11.8282	12	0.459574
SSC-A on Natural Killer T || id:ebi-a-GCST90002084	Inverse variance weighted	12.6636	13	0.474119
SSC-A on HLA DR+ CD4+ T cell || id:ebi-a-GCST90002085	MR Egger	16.8351	9	0.0513622
SSC-A on HLA DR+ CD4+ T cell || id:ebi-a-GCST90002085	Inverse variance weighted	17.4962	10	0.0640798
SSC-A on HLA DR+ CD8+ T cell || id:ebi-a-GCST90002086	MR Egger	9.4167	9	0.399731
SSC-A on HLA DR+ CD8+ T cell || id:ebi-a-GCST90002086	Inverse variance weighted	9.44384	10	0.490562
CD11c on myeloid Dendritic Cell || id:ebi-a-GCST90002087	MR Egger	7.98577	16	0.949289
CD11c on myeloid Dendritic Cell || id:ebi-a-GCST90002087	Inverse variance weighted	8.02385	17	0.966034
CD11c on CD62L+ myeloid Dendritic Cell || id:ebi-a-GCST90002088	MR Egger	9.00082	10	0.532026
CD11c on CD62L+ myeloid Dendritic Cell || id:ebi-a-GCST90002088	Inverse variance weighted	9.00101	11	0.621799
CD11c on monocyte || id:ebi-a-GCST90002089	MR Egger	13.0475	10	0.22103
CD11c on monocyte || id:ebi-a-GCST90002089	Inverse variance weighted	13.4683	11	0.263824
CD11c on granulocyte || id:ebi-a-GCST90002090	MR Egger	11.2969	16	0.7908
CD11c on granulocyte || id:ebi-a-GCST90002090	Inverse variance weighted	11.8431	17	0.809541
CD11b on CD14+ monocyte || id:ebi-a-GCST90002091	MR Egger	14.5083	13	0.339045
CD11b on CD14+ monocyte || id:ebi-a-GCST90002091	Inverse variance weighted	14.5128	14	0.412249
CD11b on CD66b++ myeloid cell || id:ebi-a-GCST90002093	MR Egger	2.77771	7	0.904777
CD11b on CD66b++ myeloid cell || id:ebi-a-GCST90002093	Inverse variance weighted	2.77802	8	0.947506
CD11b on Monocytic Myeloid-Derived Suppressor Cells || id:ebi-a-GCST90002094	MR Egger	8.19706	11	0.695551
CD11b on Monocytic Myeloid-Derived Suppressor Cells || id:ebi-a-GCST90002094	Inverse variance weighted	8.31511	12	0.760047
CD11b on CD33dim HLA DR- || id:ebi-a-GCST90002095	MR Egger	19.9299	15	0.174637
CD11b on CD33dim HLA DR- || id:ebi-a-GCST90002095	Inverse variance weighted	20.3559	16	0.204617
CD11b on basophil || id:ebi-a-GCST90002096	MR Egger	6.19894	9	0.719855
CD11b on basophil || id:ebi-a-GCST90002096	Inverse variance weighted	6.29481	10	0.789916
CD11b on CD33+ HLA DR+ CD14dim || id:ebi-a-GCST90002097	MR Egger	9.10194	10	0.522457
CD11b on CD33+ HLA DR+ CD14dim || id:ebi-a-GCST90002097	Inverse variance weighted	10.301	11	0.503533
CD45RA on naive CD4+ T cell || id:ebi-a-GCST90002098	MR Egger	10.1409	11	0.517755
CD45RA on naive CD4+ T cell || id:ebi-a-GCST90002098	Inverse variance weighted	11.7882	12	0.462836
CD4RA on Terminally Differentiated CD4+ T cell || id:ebi-a-GCST90002099	MR Egger	24.2818	16	0.083527
CD4RA on Terminally Differentiated CD4+ T cell || id:ebi-a-GCST90002099	Inverse variance weighted	25.2555	17	0.0891346
CD45RA on naive CD8+ T cell || id:ebi-a-GCST90002100	MR Egger	7.47003	11	0.759843
CD45RA on naive CD8+ T cell || id:ebi-a-GCST90002100	Inverse variance weighted	7.6554	12	0.811447
CD45RA on Terminally Differentiated CD8+ T cell || id:ebi-a-GCST90002101	MR Egger	1.63106	4	0.8032
CD45RA on Terminally Differentiated CD8+ T cell || id:ebi-a-GCST90002101	Inverse variance weighted	2.87679	5	0.718973
CD45RA on resting CD4 regulatory T cell || id:ebi-a-GCST90002102	MR Egger	17.9976	11	0.081637
CD45RA on resting CD4 regulatory T cell || id:ebi-a-GCST90002102	Inverse variance weighted	19.426	12	0.0787527
HLA DR on myeloid Dendritic Cell || id:ebi-a-GCST90002104	MR Egger	10.0529	9	0.346221
HLA DR on myeloid Dendritic Cell || id:ebi-a-GCST90002104	Inverse variance weighted	10.3709	10	0.408574
HLA DR on plasmacytoid Dendritic Cell || id:ebi-a-GCST90002105	MR Egger	9.16186	10	0.516815
HLA DR on plasmacytoid Dendritic Cell || id:ebi-a-GCST90002105	Inverse variance weighted	10.2273	11	0.510066
HLA DR on Dendritic Cell || id:ebi-a-GCST90002106	MR Egger	11.3213	9	0.254325
HLA DR on Dendritic Cell || id:ebi-a-GCST90002106	Inverse variance weighted	11.3555	10	0.330502
HLA DR on CD33+ HLA DR+ CD14- || id:ebi-a-GCST90002108	MR Egger	10.6871	11	0.469836
HLA DR on CD33+ HLA DR+ CD14- || id:ebi-a-GCST90002108	Inverse variance weighted	11.0564	12	0.524093
HLA DR on CD33+ HLA DR+ CD14dim || id:ebi-a-GCST90002109	MR Egger	10.5515	8	0.228427
HLA DR on CD33+ HLA DR+ CD14dim || id:ebi-a-GCST90002109	Inverse variance weighted	10.9744	9	0.277466
HLA DR on CD33dim HLA DR+ CD11b+ || id:ebi-a-GCST90002110	MR Egger	8.14013	11	0.700699
HLA DR on CD33dim HLA DR+ CD11b+ || id:ebi-a-GCST90002110	Inverse variance weighted	8.46215	12	0.748053
HLA DR on CD33dim HLA DR+ CD11b- || id:ebi-a-GCST90002111	MR Egger	5.67704	10	0.841628
HLA DR on CD33dim HLA DR+ CD11b- || id:ebi-a-GCST90002111	Inverse variance weighted	5.82325	11	0.884893
HLA DR on CD33- HLA DR+ || id:ebi-a-GCST90002112	MR Egger	3.22134	5	0.665904
HLA DR on CD33- HLA DR+ || id:ebi-a-GCST90002112	Inverse variance weighted	6.24631	6	0.396172
HLA DR on HLA DR+ T cell || id:ebi-a-GCST90002113	MR Egger	4.22325	12	0.979062
HLA DR on HLA DR+ T cell || id:ebi-a-GCST90002113	Inverse variance weighted	5.36293	13	0.966311
HLA DR on HLA DR+ CD4+ T cell || id:ebi-a-GCST90002114	MR Egger	6.72993	9	0.665214
HLA DR on HLA DR+ CD4+ T cell || id:ebi-a-GCST90002114	Inverse variance weighted	6.736	10	0.750111
HLA DR on HLA DR+ CD8+ T cell || id:ebi-a-GCST90002115	MR Egger	11.6667	10	0.307979
HLA DR on HLA DR+ CD8+ T cell || id:ebi-a-GCST90002115	Inverse variance weighted	12.3322	11	0.339196
HLA DR on B cell || id:ebi-a-GCST90002116	MR Egger	8.00824	8	0.432665
HLA DR on B cell || id:ebi-a-GCST90002116	Inverse variance weighted	8.42413	9	0.492033
HLA DR on HLA DR+ Natural Killer || id:ebi-a-GCST90002117	MR Egger	20.4995	19	0.3651
HLA DR on HLA DR+ Natural Killer || id:ebi-a-GCST90002117	Inverse variance weighted	20.4996	20	0.427093
CD8 on CD28+ CD45RA- CD8+ T cell || id:ebi-a-GCST90002118	MR Egger	8.37734	9	0.496612
CD8 on CD28+ CD45RA- CD8+ T cell || id:ebi-a-GCST90002118	Inverse variance weighted	10.5501	10	0.393629
CD8 on CD28+ CD45RA+ CD8+ T cell || id:ebi-a-GCST90002119	MR Egger	13.2626	10	0.209356
CD8 on CD28+ CD45RA+ CD8+ T cell || id:ebi-a-GCST90002119	Inverse variance weighted	14.4548	11	0.208841
CD8 on CD28- CD8+ T cell || id:ebi-a-GCST90002120	MR Egger	16.7635	11	0.11507
CD8 on CD28- CD8+ T cell || id:ebi-a-GCST90002120	Inverse variance weighted	17.8827	12	0.119298
CD8 on CD39+ CD8+ T cell || id:ebi-a-GCST90002121	MR Egger	10.0473	15	0.816752
CD8 on CD39+ CD8+ T cell || id:ebi-a-GCST90002121	Inverse variance weighted	10.4324	16	0.843093
